# Supplementary material for: Combining metabolomics and transcriptomics to characterize tanshinone biosynthesis in Salvia miltiorrhiza
Source: BMC Genomics. 2014 Jan 28;15:73. doi: 10.1186/1471-2164-15-73 (PMC3913955; doi:10.1186/1471-2164-15-73)
Supplement: Additional file 3: Table S1 — LC/MS chromatographic data at each time point for the 179 peaks whose abundances are shown in Additional file 2: Figure S2 (response is averaged from triplicate runs for each of the three biological replicates/samples for each time point). [file 1471-2164-15-73-S3.xls]

## Sheet: 180_result
	MZ	RT	0T	0T	0T	0C	0C	0C	12T	12T	12T	12C	12C	12C	12C	24T	24T	24T	24T	24C	24C	24C	24C	36T	36T	36T	36T	36C	36C	36C	36C	48T	48T	48T	48T	48C	48C	48C	48C	120T	120T	120T	120C	120C	120C	120C	240T	240T	240T
	219.03	1.08497	0	151620	0	167210	160958	171119	0	260870	0	172108	176397	161993	174001	0	0	0	0	145971	172273	0	0	174336	168774	178095	186188	163658	146677	172482	132471	0	0	121760	0	174359	0	0	200865	115766	0	133260	155651	174700	155255	171545	0	0	0
	300.142	1.14901	0	0	0	0	0	0	0	0	0	76471.4	91081.3	92207	92886	0	0	0	0	0	96840	54417.7	58450.3	54137.5	52266.1	84459.9	58247.8	81452.3	107030	110065	58142.2	0	0	51640.5	43619.3	80581.9	40618.7	0	0	54216.1	0	0	60088.9	142452	168478	165180	0	0	0
	219.047	1.31234	0	0	0	0	0	0	0	0	0	0	0	0	0	0	0	0	0	0	0	0	0	0	0	0	0	0	0	0	0	0	0	0	0	0	0	0	0	0	0	0	0	0	0	0	9149.02	9085.96	0
	247.054	1.31356	0	0	0	0	0	0	0	0	0	0	0	0	0	0	0	0	0	0	0	0	0	7509.41	8065.62	6694.41	6764.12	0	0	0	0	0	5628.51	6930.59	6047	0	0	0	0	8605.41	9866.05	9128.18	0	0	0	0	8105.78	7840.26	0
	231.082	1.31563	0	0	0	0	0	0	0	0	0	0	0	0	0	18841.4	14373.1	15194.2	14918.1	0	0	0	0	22861.7	28042.5	23003	24800.7	0	0	0	0	24699.8	24244.2	28027.2	24352.5	0	0	0	0	41932.8	44798.5	38629	0	0	0	11974.7	44924.3	36862.1	29187.7
	275.108	1.34784	0	0	0	0	0	0	0	0	0	0	0	0	0	0	0	0	0	0	0	0	0	0	0	0	0	0	0	0	0	0	0	0	0	0	0	0	0	6279.33	0	0	0	0	0	0	10177.3	8333.46	41536.1
	231.049	1.57708	0	0	0	0	0	0	0	0	0	0	0	0	0	0	0	0	0	0	0	0	0	0	0	0	0	0	0	0	0	0	0	0	0	0	0	0	0	18389.8	18436.2	0	0	0	0	0	19981	17888.3	16148.1
	283.079	1.86048	0	0	0	0	0	0	0	0	0	0	0	0	0	0	0	0	0	0	0	0	0	0	0	0	0	0	0	0	0	0	0	0	0	0	0	0	0	0	0	0	0	0	0	0	18594.4	24887.4	0
	540.147	2.15982	0	0	0	0	0	10111.9	0	0	0	40111.6	15141.8	23396.1	26759.5	0	0	0	0	0	21387.8	11517.8	18497.8	15078.8	18969	14503.1	0	16323.8	16011.3	22661.3	18120.5	0	0	0	0	0	0	16696.9	9896.01	0	0	0	12851.8	18599.5	12528.7	12195.4	0	0	0
	487.212	3.57858	0	0	0	0	0	0	0	0	0	0	0	0	0	0	0	0	0	0	0	0	0	0	0	0	0	0	0	0	0	0	0	0	0	0	0	0	0	0	0	0	0	0	0	0	0	0	0
	127.038	3.94891	0	0	0	0	0	0	0	0	0	0	0	0	0	0	0	0	0	0	0	0	0	0	0	0	0	0	0	0	0	0	0	0	0	0	0	0	0	0	0	0	0	0	0	0	12610.8	11166.5	7912.28
	163.131	4.14006	0	3975.99	0	0	0	0	0	0	0	0	0	0	0	0	0	0	0	0	0	0	0	0	0	0	0	0	0	0	0	0	0	0	0	0	0	0	0	0	0	0	0	0	0	0	3872.32	3468.69	0
	263.126	4.59587	0	0	0	0	0	0	0	0	0	0	0	0	0	0	0	0	0	0	0	0	0	0	0	0	0	0	0	0	0	0	0	0	0	0	0	0	0	0	0	0	0	0	0	0	22079.7	19427.2	19785.3
	281.136	4.70099	0	0	0	0	0	0	0	0	0	0	0	0	0	0	0	0	0	0	0	0	0	0	0	0	0	0	0	0	0	0	0	0	0	0	0	0	0	0	0	0	0	0	0	0	16135.6	13002.4	14845.9
	457.237	5.20086	0	0	0	0	0	0	0	0	0	0	0	0	0	0	0	0	0	0	0	0	0	0	0	0	0	0	0	0	0	0	0	0	0	0	0	0	0	0	0	0	0	0	0	0	7175.12	6124.86	7102.31
	445.184	5.62563	0	0	0	0	0	0	0	0	0	0	0	0	0	0	0	0	0	0	0	0	0	0	0	0	0	0	0	0	0	0	0	0	0	0	0	0	0	0	0	0	0	0	0	0	7199.64	9528.88	0
	121.048	5.66647	0	0	0	0	0	0	0	0	0	0	0	0	0	0	0	0	0	0	0	0	0	0	0	0	0	0	0	0	0	0	0	0	0	0	0	0	0	0	0	3767.3	0	4430	6507.89	3885.83	3478.04	3484.64	3165.83
	322.199	5.88887	0	0	0	0	0	0	0	0	8379.05	0	0	0	0	9355.08	10741.3	11378.5	9342.92	0	0	0	0	21454.5	20920.8	16442.1	22166	0	0	0	0	17431.3	15072.3	30573.5	20009.7	0	0	0	0	28094	25136.5	24640.7	0	0	0	0	31165.5	31899	46201.5
	523.121	5.95455	0	0	0	0	0	0	0	0	0	0	0	0	0	0	0	0	0	0	0	0	0	0	0	0	0	0	0	0	0	0	0	0	0	0	0	0	0	40456.4	0	0	0	0	0	0	43303	41620.4	0
	163.191	5.96733	0	0	0	0	0	0	0	0	0	0	0	0	0	0	0	0	0	0	0	0	0	0	0	0	0	0	0	0	0	0	0	0	0	0	0	0	0	16773.8	0	0	0	0	0	0	16547.2	15962	0
	145.027	5.98147	0	0	0	0	0	0	0	0	0	0	0	0	0	0	0	0	0	0	0	0	0	0	0	0	0	0	0	0	0	0	0	0	0	0	0	0	0	13417.5	12660.9	0	0	0	0	0	12503.9	12492.8	0
	361.09	5.98266	0	0	0	0	0	0	0	0	0	0	0	0	0	0	0	0	0	0	0	0	0	0	0	0	0	0	0	0	0	0	0	0	0	0	0	0	0	50978.9	51020.8	49788.7	0	0	0	0	52410.7	53216.7	50995.8
	181.048	5.98271	0	0	0	0	0	0	0	0	0	0	0	0	0	0	0	0	0	0	0	0	0	0	0	0	0	0	0	0	0	0	0	0	0	0	0	0	0	11605.1	12072.2	11518.2	0	0	0	0	11020.2	11539.4	11498.2
	117.032	5.98329	0	0	0	0	0	0	0	0	0	0	0	0	0	0	0	0	0	0	0	0	0	0	0	0	0	0	0	0	0	0	0	0	0	0	0	0	0	8475.41	0	0	0	0	0	0	8897.64	8255.68	0
	343.079	5.98338	0	0	0	0	0	0	0	0	0	0	0	0	0	0	0	0	0	0	0	0	0	0	0	0	0	0	0	0	0	0	0	0	0	0	0	0	0	222300	206065	205309	0	0	0	0	243460	232494	216958
	163.152	5.99756	0	0	0	0	0	0	0	0	0	0	0	0	0	0	0	0	0	0	0	0	0	0	0	0	0	0	0	0	0	0	0	0	0	0	0	0	0	23471	0	0	0	0	0	0	23240.2	21822.8	0
	920.688	6.00947	0	0	0	0	0	0	0	0	0	0	0	0	0	0	0	0	0	0	0	0	0	0	0	0	0	0	0	0	0	0	0	0	0	0	0	0	0	0	0	0	0	0	0	0	13506.3	12826.1	0
	740.146	6.05786	0	0	0	0	0	0	0	0	0	0	0	0	0	0	0	0	0	0	0	0	0	0	0	0	0	0	0	0	0	0	0	0	0	0	0	0	0	23694.8	24556.2	24630.5	0	0	0	0	23794.3	23520.3	24502.5
	163.038	6.66134	0	0	0	0	0	0	0	0	0	0	0	0	0	0	0	0	0	0	0	0	0	4393.65	4022.23	4139.73	3600.13	0	0	0	0	0	0	4293.68	4522.54	0	0	0	0	0	0	0	0	0	4288.14	3899.77	0	0	0
	366.134	6.97938	0	0	0	0	0	0	0	0	0	0	0	0	0	0	0	0	0	0	0	0	0	0	0	0	0	0	0	0	0	0	0	0	0	0	0	0	0	7057.86	0	0	0	0	0	0	5212.66	5935.6	5769.68
	400.173	7.20526	0	0	0	0	0	0	0	0	0	0	0	0	0	0	0	0	0	0	0	0	0	0	0	0	0	0	0	0	0	0	0	0	0	0	0	0	0	5482.38	0	0	0	0	0	0	21870.4	14222.1	19723
	163.038	7.35747	0	0	0	0	0	0	0	0	0	0	0	0	0	0	0	0	0	0	0	0	0	0	0	0	0	0	0	0	0	0	0	0	0	0	0	0	0	14684.6	12065.5	10511	0	0	0	0	0	12105.2	7280.88
	535.121	7.53639	0	0	0	0	0	0	0	0	0	185329	0	0	0	0	0	0	0	0	0	0	0	0	0	212155	0	0	0	0	0	0	0	0	0	0	0	0	0	0	0	0	0	0	0	0	0	0	0
	465.169	7.57033	0	0	0	0	0	0	0	0	0	0	0	0	0	0	0	0	0	0	0	0	0	0	0	0	0	0	0	0	0	0	0	0	0	0	0	0	0	0	0	0	0	0	0	0	17453.8	16097.9	14279.2
	439.226	7.60533	0	0	0	0	0	0	0	0	0	0	0	0	0	0	0	0	0	0	0	0	0	0	0	0	0	0	0	0	0	0	0	0	0	0	0	0	0	0	0	0	0	0	0	0	6161.5	6243.84	7558.42
	521.105	7.96965	185589	156362	180221	251679	246807	288306	0	0	0	347345	335969	359820	364828	0	0	0	0	173047	297080	292917	275381	270939	237610	280044	194129	297164	325697	310384	313118	0	0	0	0	0	173029	0	199724	0	0	0	197024	222838	227905	228876	0	0	0
	741.139	7.98081	0	0	0	69669.4	68118.9	68694.2	0	0	0	63833.5	64359.2	66889.2	65852.9	0	0	0	0	0	67099.4	70047.9	70440.5	64314.2	67006.3	66318.1	65634.8	69261.4	65886.9	63419.5	67068.4	0	0	0	0	0	0	0	72075.6	0	0	0	73592.3	71374.9	69292.5	72837.8	0	0	0
	263.126	8.05174	0	0	0	0	0	0	0	0	0	0	0	0	0	0	0	0	0	0	0	0	0	0	0	0	0	0	0	0	0	0	0	0	0	0	0	0	0	0	0	0	0	0	0	0	33448.6	21816.7	26706.4
	263.126	9.11085	0	0	0	0	0	0	0	0	0	0	0	0	0	0	0	0	0	0	0	0	0	0	0	0	0	0	0	0	0	0	0	0	0	0	0	0	0	19877.6	11933.5	15016.1	0	0	0	0	53824.4	58827.5	65019.1
	303.118	9.11874	0	0	0	0	0	0	0	0	0	0	0	0	0	0	0	0	0	0	0	0	0	0	0	0	0	0	0	0	0	0	0	0	0	0	0	0	0	0	0	0	0	0	0	0	20261.8	21651.5	24313.4
	441.243	9.23683	0	0	0	0	0	0	0	0	0	0	0	0	0	0	0	0	0	0	0	0	0	0	0	0	0	0	0	0	0	0	0	0	0	0	0	0	0	9898.56	0	0	0	0	0	0	36082.4	31141.8	48193.8
Tanshinone Ⅵ	297.11	9.67284	0	0	0	0	0	0	0	0	0	0	0	0	0	0	0	0	0	0	0	0	0	0	0	0	0	0	0	0	0	0	0	0	0	0	0	0	0	0	0	0	0	0	0	0	32429	18547.7	17992.8
	441.244	9.69536	0	0	0	0	0	0	0	0	0	0	0	0	0	0	0	0	0	0	0	0	0	0	0	0	0	0	0	0	0	0	0	0	0	0	0	0	0	0	0	0	0	0	0	0	84467.1	76101.8	101102
	331.189	10.3178	0	0	0	0	0	0	0	0	0	0	0	0	0	0	0	0	0	0	0	0	0	0	0	0	0	0	0	0	0	0	0	0	0	0	0	0	0	0	0	0	0	0	0	0	171659	197868	178749
	293.173	11.7324	0	0	0	0	0	0	0	0	0	0	0	0	0	0	0	0	0	0	0	0	0	0	0	0	0	0	0	0	0	0	0	0	0	0	0	0	0	0	0	0	0	0	0	0	8563.63	5966.38	13680.8
	261.143	11.7345	0	0	0	0	0	0	0	0	0	0	0	0	0	0	0	0	0	0	0	0	0	0	0	0	0	0	0	0	0	0	0	0	0	0	0	0	0	0	0	0	0	0	0	0	9373.25	6672.81	13897.2
	333.169	11.7364	0	0	0	0	0	0	0	0	0	0	0	0	0	0	0	0	0	0	0	0	0	0	0	0	0	0	0	0	0	0	0	0	0	0	0	0	0	0	0	0	0	0	0	0	12341	8969.18	23689
	301.14	11.7385	0	0	0	0	0	0	0	0	0	0	0	0	0	0	0	0	0	0	0	0	0	0	0	0	0	0	0	0	0	0	0	0	0	0	0	0	0	0	0	0	0	0	0	0	6579.96	5029.04	12014.8
	263.126	12.2984	0	0	0	0	0	0	0	0	0	0	0	0	0	0	0	0	0	0	0	0	0	0	0	0	0	0	0	0	0	0	0	0	0	0	0	0	0	0	0	0	0	0	0	0	47607.3	41813.6	49782.4
	333.107	12.3335	0	0	0	0	0	0	0	0	0	0	0	0	0	0	0	0	0	0	0	0	0	0	0	0	0	0	0	0	0	0	0	0	0	0	0	0	0	9696.5	11184.2	10499.1	0	0	0	0	28439.2	25256.4	20043.3
	370.199	12.3373	0	0	0	0	0	0	0	0	0	0	0	0	0	0	0	0	0	0	0	0	0	0	0	0	0	0	0	0	0	0	0	0	0	0	0	0	0	15976.1	20657.9	17177.2	0	0	0	0	35905.8	32186	24628.6
Hydrotanshinone Ⅱa	311.126	12.3409	0	0	0	0	0	0	0	0	0	0	0	0	0	0	0	0	0	0	0	0	0	0	0	0	0	0	0	0	0	0	0	0	0	0	0	0	0	9207.39	11222.3	9735.29	0	0	0	0	28520.8	25337.9	18833
	233.151	12.4425	0	0	0	0	0	0	0	0	0	0	0	0	0	0	0	0	0	0	0	0	0	0	0	0	0	0	0	0	0	0	0	0	0	0	0	0	0	0	0	0	0	0	0	0	11144.5	11732.1	18003.5
	185.113	12.7249	0	0	0	0	0	0	0	0	3223.07	0	0	0	0	0	0	0	0	0	0	0	0	0	0	0	0	0	0	0	0	0	0	0	0	0	0	0	0	0	0	0	0	0	0	0	3893.97	3940.35	4182.24
	331.189	13.0588	0	0	0	0	0	0	0	0	0	0	0	0	0	0	0	0	0	0	0	0	0	0	0	0	0	0	0	0	0	0	0	0	0	0	0	0	0	0	0	0	0	0	0	0	225692	231069	167681
	333.108	13.2836	0	0	0	0	0	0	0	0	0	0	0	0	0	0	0	0	0	0	0	0	0	0	0	0	0	0	0	0	0	0	0	0	0	0	0	0	0	0	0	0	0	0	0	0	54567.2	64836.3	0
Tanshinone ⅡB	311.126	13.2919	0	0	0	0	0	0	0	0	0	0	0	0	0	0	0	0	0	0	0	0	0	0	0	0	0	0	0	0	0	0	0	0	0	0	0	0	0	0	0	0	0	0	0	0	188230	195637	166569
	265.121	13.3138	0	0	0	0	0	0	0	0	0	0	0	0	0	0	0	0	0	0	0	0	0	0	0	0	0	0	0	0	0	0	0	0	0	0	0	0	0	220495	216221	219755	0	0	0	0	535498	379215	353630
Miltirone	283.131	13.316	0	0	0	0	0	0	0	0	0	0	0	0	0	0	0	0	0	0	0	0	0	0	0	0	0	0	0	0	0	0	0	0	0	0	0	0	0	130179	126850	129090	0	0	0	0	287379	207642	197351
	305.113	13.3167	0	0	0	0	0	0	0	0	0	0	0	0	0	0	0	0	0	0	0	0	0	0	0	0	0	0	0	0	0	0	0	0	0	0	0	0	0	124690	123900	127962	0	0	0	0	199636	165984	160980
	587.237	13.3168	0	0	0	0	0	0	0	0	0	0	0	0	0	0	0	0	0	0	0	0	0	0	0	0	0	0	0	0	0	0	0	0	0	0	0	0	0	0	0	0	0	0	0	0	763617	493612	519279
	645.242	13.3433	0	0	0	0	0	0	0	0	0	0	0	0	0	0	0	0	0	0	0	0	0	0	0	0	0	0	0	0	0	0	0	0	0	0	0	0	0	0	0	0	0	0	0	0	277632	227966	212819
Trijuganone A	295.188	13.354	16562.6	0	0	0	0	0	0	0	0	0	0	0	0	0	0	18401.8	0	0	0	0	0	0	0	0	0	0	0	0	0	0	0	0	0	21914.9	22160.8	0	0	0	0	19040	20264.5	20488.2	18906.4	0	0	0	0
	355.186	13.9512	0	0	0	0	0	0	0	0	0	0	0	0	0	0	0	0	0	0	0	0	0	0	0	0	0	0	0	0	0	0	0	0	0	0	0	0	0	0	0	0	0	0	0	0	167751	157165	0
	333.204	13.9519	0	0	0	0	0	0	0	0	0	0	0	0	0	0	0	0	0	0	0	0	0	0	0	0	0	0	0	0	0	0	0	0	0	0	0	0	0	288807	0	0	0	0	0	0	692875	652946	590969
	315.193	13.9538	0	0	0	0	0	0	0	0	0	0	0	0	0	0	0	0	0	0	0	0	0	0	0	0	0	0	0	0	0	0	0	0	0	0	0	0	0	0	0	0	0	0	0	0	53121.3	49101.5	0
	303.194	13.9553	0	0	0	0	0	0	0	0	0	0	0	0	0	0	0	0	0	0	0	0	0	0	0	0	0	0	0	0	0	0	0	0	0	0	0	0	0	0	0	0	0	0	0	0	0	37001.4	34321.3
	324.158	14.4278	0	0	0	0	0	0	0	0	0	0	0	0	0	0	0	0	0	0	0	0	0	0	0	0	0	0	0	0	0	0	0	0	0	0	0	0	0	0	0	0	0	0	0	0	5557.99	5775.32	5766.34
	317.057	14.4372	0	0	0	0	0	0	0	0	0	0	0	0	0	0	0	0	0	0	0	0	0	0	0	0	0	0	0	0	0	0	0	0	0	0	0	0	0	19139.3	20510.1	20521.1	0	0	0	0	35223.6	27454.2	29240.8
Dihydrotanshione	279.1	14.4377	80313.1	54761	51510.8	66193.3	70008.6	69951.6	0	67965	0	63830.5	121012	75718.2	55601.6	68763.7	90356.2	81175.1	50156.5	96457.9	68996.9	62925.2	33758.5	149204	161436	178664	116257	56453.6	45729.1	48573.4	58030.3	141190	139851	208666	190014	53283.3	58101	27303	41203.7	612576	628495	620754	39537.2	39053.1	74814.6	53817.6	1.57938e+06	1.09337e+06	1.09446e+06
	338.34	14.4415	0	0	0	0	0	0	0	0	0	0	0	0	0	0	0	0	0	0	0	0	0	0	0	0	0	0	0	0	0	0	0	0	0	0	0	0	0	0	4392.76	0	0	0	0	0	6509.75	5278.44	5422.81
	579.175	14.4435	0	0	0	0	0	0	0	0	0	0	0	0	0	0	0	0	0	0	0	0	0	276274	296462	298750	199465	0	0	0	0	244582	248148	379794	339091	0	0	0	0	1.12196e+06	1.18e+06	1.13664e+06	0	0	0	0	2.1137e+06	1.67377e+06	1.65242e+06
	595.151	14.448	0	0	0	0	0	0	0	0	0	0	0	0	0	0	0	0	0	0	0	0	0	0	0	0	0	0	0	0	0	0	0	0	0	0	0	0	0	0	0	0	0	0	0	0	34635	27586.2	27559.4
	331.188	14.5618	0	0	0	0	0	0	0	0	0	0	0	0	0	0	0	0	0	0	0	0	0	0	0	0	0	0	0	0	0	0	0	0	0	0	0	0	0	0	0	0	0	0	0	0	114797	83602.8	131172
	333.203	14.6289	0	0	0	0	0	0	0	0	0	0	0	0	0	0	0	0	0	0	0	0	0	0	0	0	0	0	0	0	0	0	0	0	0	0	0	0	0	0	0	0	0	0	0	0	29147.8	31601.3	26444.1
	233.152	14.9162	0	0	0	0	0	0	0	0	0	0	0	0	0	0	0	0	0	0	0	0	0	0	0	0	0	0	0	0	0	0	0	0	0	0	0	0	0	0	0	0	0	0	0	0	112500	125193	125974
	265.121	14.9665	0	0	0	0	0	0	0	0	0	0	0	0	0	0	0	0	0	0	0	0	0	0	0	0	0	0	0	0	0	0	0	0	0	0	0	0	0	0	0	0	0	0	0	0	11699	14270.6	12018
	509.32	15.0599	0	0	0	0	0	0	0	0	0	0	0	0	0	0	0	0	0	0	0	0	0	0	0	0	0	0	0	0	0	0	0	0	0	0	0	0	0	0	0	0	0	0	0	0	8345.73	7725.08	7734.84
	303.193	15.1036	0	0	0	0	0	0	0	0	0	0	0	0	0	0	0	0	0	0	0	0	0	0	0	0	0	0	0	0	0	0	0	0	0	0	0	0	0	5457.82	0	0	0	0	0	0	9729.24	11369.6	11817.9
Trijuganone B	281.116	15.1539	0	0	0	0	0	0	0	0	0	0	0	0	0	259212	260970	269736	182718	0	0	0	0	672750	668686	594077	499118	0	0	0	0	611507	755813	895095	757046	0	0	0	0	1.8003e+06	1.87955e+06	1.67673e+06	0	0	125575	0	2.9623e+06	3048125	2.65537e+06
	583.206	15.1546	0	0	0	0	0	0	0	0	0	0	0	0	0	0	0	0	0	0	0	0	0	865288	853944	795986	669610	0	0	0	0	799568	1.01363e+06	1.17061e+06	997734	0	0	0	0	2.16625e+06	2248425	2.02862e+06	0	0	0	0	3.30876e+06	3.32818e+06	3030925
	583.417	15.1561	0	0	0	0	0	0	0	0	0	0	0	0	0	0	0	0	0	0	0	0	0	0	0	0	0	0	0	0	0	0	0	0	0	0	0	0	0	0	0	0	0	0	0	0	134832	142726	128171
	319.076	15.1575	0	0	0	0	0	0	0	0	0	0	0	0	0	0	0	0	0	0	0	0	0	0	0	0	0	0	0	0	0	0	0	0	0	0	0	0	0	0	32944.2	30452	0	0	0	0	46164.2	47611.8	43251.2
	581.194	15.1584	0	0	0	0	0	0	0	0	0	0	0	0	0	0	0	0	0	0	0	0	0	0	0	0	0	0	0	0	0	0	0	0	0	0	0	0	0	0	0	0	0	0	0	0	25125.5	26654	21556.9
	235.11	15.1606	0	0	0	0	0	0	0	0	0	0	0	0	0	0	0	0	0	0	0	0	0	0	0	0	0	0	0	0	0	0	0	0	0	0	0	0	0	0	0	0	0	0	0	0	95050.6	94979.7	79455.6
	600.193	15.1606	0	0	0	0	0	0	0	0	0	0	0	0	0	0	0	0	0	0	0	0	0	0	0	0	0	0	0	0	0	0	0	0	0	0	0	0	0	0	0	0	0	0	0	0	16310.2	16111.8	13905.9
	263.105	15.1614	0	0	0	0	0	0	0	0	0	0	0	0	0	0	0	0	0	0	0	0	0	0	0	0	0	0	0	0	0	0	0	0	0	0	0	0	0	0	0	0	0	0	0	0	150754	153726	127132
	599.23	15.1614	0	0	0	0	0	0	0	0	0	0	0	0	0	0	0	0	0	0	0	0	0	0	0	0	0	0	0	0	0	0	0	0	0	0	0	0	0	0	0	0	0	0	0	0	40796	40532.7	36815.5
	265.121	15.3758	0	0	0	0	0	0	0	0	0	0	0	0	0	0	0	0	0	0	0	0	0	0	0	0	0	0	0	0	0	0	0	0	0	0	0	0	0	9182.22	0	0	0	0	0	0	22395.2	16591.5	14505.9
	319.128	15.3853	0	0	0	0	0	0	0	0	0	0	0	0	0	0	0	0	0	0	0	0	0	0	0	0	0	0	0	0	0	0	0	0	0	0	0	0	0	0	0	0	0	0	0	0	27606.9	21372	20254.5
	303.193	15.4321	0	0	0	0	0	0	0	0	0	8975.86	15051.6	11850.9	8295.47	0	0	7981.7	0	19451.1	13587.6	13119.6	0	26352.2	28539.2	36513.7	37376.1	13111.2	13399.4	15684.5	15559.3	17065.5	23230.9	41842.2	43248.9	18853.8	20919	0	10242.7	167867	115945	84957.2	10616.3	17371.5	17080.7	19834.8	547331	531414	591871
	336.158	15.5218	0	0	0	0	0	0	0	0	0	0	0	0	0	0	0	0	0	0	0	0	0	0	0	0	0	0	0	0	0	0	0	0	0	0	0	0	0	0	0	0	0	0	0	0	30985.2	30888.3	33510
	509.32	15.5318	0	0	0	0	0	0	0	0	0	0	0	0	0	0	0	0	0	0	0	0	0	0	0	0	0	0	0	0	0	0	0	0	0	0	0	0	0	0	0	0	0	0	0	0	60480	61286.6	59558
	579.175	15.6883	0	0	0	0	0	0	0	0	0	0	0	0	0	0	0	0	0	0	0	0	0	0	0	0	0	0	0	0	0	0	0	0	0	0	0	0	0	7280.62	7374.17	0	0	0	0	0	19292.7	20997.3	15669.9
	336.158	15.7001	28017.1	23103	21865.3	21951.3	22750.5	20909.4	19005.9	23232.7	0	23178.2	25032	21973.9	23115.4	17321.8	21738.3	22814.5	0	21569	19983.7	20329.5	19274.6	27479.1	27381.8	26883.4	25145.3	21308	20462	23398.7	25010	19945.3	20042.4	27269.7	25507	20913.5	20058.5	12865.7	15270.6	22005.3	20581.1	18367.4	12998.8	12817.7	16768.3	15767.5	0	0	0
	304.197	15.919	0	0	0	0	0	0	0	0	0	0	0	0	0	0	0	0	0	0	0	0	0	0	0	0	0	0	0	0	0	0	0	0	0	0	0	0	0	0	0	0	0	0	0	0	21159.8	19024.5	22855.7
	579.29	15.9414	385785	368253	356400	352046	343532	342356	368287	364154	384365	308591	311310	313334	305259	420522	377294	401832	418233	360106	330722	295555	321364	308005	311007	316344	0	331643	318219	323425	302723	362764	369053	328838	345049	384677	382705	386869	390564	362582	365159	388477	326558	375526	0	350706	349390	330101	321346
	317.209	15.9556	0	0	0	0	0	0	0	0	0	0	0	0	0	0	0	0	0	0	0	0	0	18029.6	0	14789.7	0	0	0	0	0	0	0	25608.3	24297.7	0	0	0	0	53560.6	29525.1	33650.6	0	0	0	0	126875	120808	113620
	301.177	15.9674	0	0	0	0	0	0	0	0	0	0	0	0	0	0	0	0	0	0	0	0	0	0	0	0	0	0	0	0	0	0	0	0	0	0	0	0	0	0	0	0	0	0	0	0	544268	0	551323
	302.143	15.9889	0	0	0	0	0	0	0	0	0	0	0	0	0	0	0	0	0	0	0	0	0	0	0	0	0	0	0	0	0	0	0	0	0	0	0	0	0	0	0	0	0	0	0	0	96249.6	0	93666
Ferruginol	287.202	16.0103	0	0	0	0	0	0	0	0	0	0	0	0	0	0	0	0	0	0	0	0	0	0	0	0	0	0	0	0	0	0	0	0	0	0	0	0	0	0	0	0	0	0	0	0	0	4817.29	4358.86
	338.228	16.1031	0	0	0	0	0	0	0	0	0	0	0	0	0	0	0	0	0	0	0	0	0	0	0	0	0	0	0	0	0	0	0	0	0	0	0	0	0	0	0	0	0	0	0	0	0	0	0
	599.28	16.1132	0	0	0	0	0	0	0	0	0	0	0	0	0	0	0	0	0	0	0	0	0	0	0	0	0	0	0	0	0	0	0	0	0	0	0	0	0	0	0	0	0	0	0	0	28697.6	23388.2	0
	425.339	16.1154	0	0	0	0	0	0	0	0	0	0	0	0	0	0	0	0	0	0	0	0	0	0	0	0	0	0	0	0	0	0	0	0	0	0	0	0	0	0	0	0	0	0	0	0	13176	0	12754.3
	789.485	16.1721	0	0	0	0	0	0	0	0	0	0	0	0	0	0	0	0	0	0	0	0	0	0	0	0	0	0	0	0	0	0	0	0	0	0	0	0	0	0	0	0	0	0	0	0	18766.3	18908.2	0
	597.249	16.1763	0	0	0	0	0	0	0	0	0	0	0	0	0	0	0	0	0	0	0	0	0	0	0	0	0	0	0	0	0	0	0	0	0	0	0	0	0	0	0	0	0	0	0	0	70592.5	71413.6	68117.7
	615.268	16.2316	0	0	0	0	0	0	0	0	0	0	0	0	0	0	0	0	0	0	0	0	0	0	0	0	0	0	0	0	0	0	0	0	0	0	0	0	0	1.52991e+06	2.01054e+06	1.67942e+06	0	0	0	0	3.32297e+06	2.8998e+06	2.60123e+06
Cryptotanshinone	297.147	16.2319	0	0	0	0	0	0	0	0	0	0	0	0	0	0	0	0	0	0	0	0	0	285884	318592	307572	0	0	0	0	0	307429	399839	431106	357261	0	0	0	0	1.09551e+06	1.53036e+06	1.25356e+06	0	0	0	0	2.68962e+06	2.35684e+06	2.03585e+06
	356.22	16.2324	0	0	0	0	0	0	0	0	0	0	0	0	0	308193	293287	245750	263204	0	0	0	0	541887	598209	575501	422271	0	0	0	0	562562	639598	657152	619813	0	0	0	0	895794	1.0075e+06	934187	0	0	0	0	1.13365e+06	1.09489e+06	1084361
	319.128	16.2348	0	0	0	0	0	0	0	0	0	0	0	0	0	0	0	0	0	0	0	0	0	0	166995	171284	0	0	0	0	0	162715	198955	209692	175634	0	0	0	0	377069	440040	405521	0	0	0	0	488671	496140	480071
	299.177	16.2355	0	0	0	0	0	0	0	0	0	0	0	0	0	0	0	0	0	0	0	0	0	0	0	0	0	0	0	0	0	0	0	0	0	0	0	0	0	0	0	0	0	0	0	0	80515.6	0	58846.4
	581.182	16.4607	0	0	0	0	0	0	0	0	0	0	0	0	0	0	0	0	0	0	0	0	0	0	0	0	0	0	0	0	0	0	0	0	0	0	0	0	0	0	0	0	0	0	0	0	0	0	0
	579.231	16.4626	0	0	0	0	0	0	0	0	0	0	0	0	0	0	0	0	0	0	0	0	0	0	462056	0	0	0	0	0	0	0	0	0	0	0	0	0	0	0	0	0	0	0	0	0	0	1764592	1.44223e+06
	580.183	16.4645	0	0	0	0	0	23328.7	0	0	0	76547.9	62715.2	0	0	0	0	0	0	0	0	0	0	193167	184743	0	208108	0	0	0	0	126667	0	301835	290315	0	0	0	0	494749	387535	389503	0	0	0	0	615444	732687	584855
	613.253	16.4973	0	0	0	0	0	0	0	0	0	0	0	0	0	0	0	0	0	0	0	0	0	0	0	0	0	0	0	0	0	0	0	22881.6	0	0	0	0	0	66523.3	74596.9	47810.8	0	0	0	0	94183.7	75580.6	76738.6
	579.284	16.5064	4036.42	0	0	0	0	0	0	0	0	3630.53	0	0	0	4896.89	0	0	0	3594.8	0	0	4475.03	493269	0	0	524841	6099.25	0	0	0	0	3281.86	750283	716494	0	5608.16	0	0	1.21754e+06	967055	956230	0	0	492349	0	0	0	0
	372.251	16.5237	0	0	0	0	0	0	0	0	0	0	0	0	0	0	0	0	0	0	0	0	0	0	10303.3	12384.6	0	0	0	0	0	0	0	11154.6	12243.1	0	0	0	0	24762.4	35644.4	18570.4	0	0	0	0	39769.7	26196.2	31415.1
	351.146	16.5307	0	0	0	0	0	0	0	0	0	0	0	0	0	0	0	0	0	0	0	0	0	0	0	0	0	0	0	0	0	0	0	0	0	0	0	0	0	29338.8	34706.1	24838.8	0	0	0	0	34394.1	24636.3	29814.1
	313.178	16.5353	0	0	0	0	0	0	0	0	0	0	0	0	0	0	0	0	0	0	0	0	0	0	12399.8	11306.9	0	0	0	0	0	0	0	10122.9	0	0	0	0	0	24597.7	32358.9	17987.9	0	0	0	0	37989.6	26299.9	29165.4
	317.113	16.6526	0	0	0	0	0	0	0	0	0	0	0	0	0	0	0	0	0	0	0	0	0	0	0	0	0	0	0	0	0	0	0	0	0	0	3714.98	4128.33	4813.25	0	0	0	4183.62	0	0	3915.14	0	0	0
1,2-Dihydrocrytotanshinone	295.137	16.8953	0	0	0	0	0	0	0	0	0	0	0	0	0	0	0	0	0	0	0	0	0	0	0	0	0	0	0	0	0	0	0	0	0	0	0	0	0	0	0	0	0	0	0	0	0	13781.7	14976.7
	317.113	16.9112	0	0	0	0	0	0	0	0	0	0	0	0	0	0	0	0	0	0	0	0	0	0	0	0	0	0	0	0	0	0	0	0	0	0	0	0	0	0	9407.5	7840.56	0	0	0	0	18613.6	23069.8	19101.8
	354.204	16.9259	0	0	0	0	0	0	0	0	0	0	0	0	0	0	0	0	0	0	0	0	0	0	0	0	0	0	0	0	0	0	0	0	0	0	0	0	0	0	0	0	0	0	0	0	21621	26111.1	20824.2
	407.328	17.2228	0	0	0	0	0	0	0	0	0	0	0	0	0	0	0	0	0	0	0	0	0	0	0	0	0	0	0	0	0	0	0	0	0	0	0	0	0	0	0	0	0	0	0	0	7136.47	7533.08	7558.58
	317.113	17.304	0	0	0	0	0	0	0	0	0	0	0	0	0	0	0	0	0	0	0	0	0	0	0	0	0	0	0	0	0	0	0	143664	142347	113387	0	0	0	219310	229841	224997	0	0	0	0	291009	275358	272337
Tanshinone ⅡA	295.131	17.3042	0	0	0	0	0	0	0	0	0	0	0	0	0	0	0	0	0	0	0	0	0	0	0	0	0	0	0	0	0	0	0	0	0	0	0	0	0	348015	356783	346364	0	0	0	0	821516	694662	605761
	354.205	17.306	0	0	0	0	0	0	0	0	0	0	227966	0	0	0	0	0	0	0	0	0	0	0	197489	254049	0	0	0	0	0	0	197248	239104	259363	197775	0	0	0	310456	320807	304692	0	0	0	0	490974	438549	407470
	320.253	17.4627	0	0	0	6014.86	0	0	0	0	0	7115.91	0	0	0	0	0	6819.48	0	0	0	0	0	0	7985.11	0	0	6200.01	7498.17	7192.27	0	0	0	8800.84	0	0	7856.6	8058.19	7449.23	7108.75	0	0	0	6266.08	0	7049.87	0	0	0
	305.155	17.5978	0	0	0	0	0	0	0	0	0	0	0	0	0	0	0	0	0	0	0	0	0	0	0	0	0	0	0	0	0	0	0	0	0	0	0	0	0	0	0	20625.4	0	0	0	0	37906.9	36017.9	27321.3
	301.211	17.6398	0	0	0	0	0	0	0	0	0	0	0	0	0	0	0	0	0	0	0	0	0	0	0	0	0	0	0	0	0	0	0	0	0	0	0	0	0	21101.6	0	0	0	0	0	0	30339.5	42799	34565.3
	338.339	17.6514	0	0	0	0	0	0	0	0	0	0	0	0	0	0	0	0	0	0	0	0	0	0	0	0	0	0	0	0	0	0	0	0	0	0	0	0	0	6276	0	0	0	0	0	0	5934.32	6219.08	0
	523.336	17.6532	0	0	0	0	0	0	0	0	0	0	0	0	0	0	0	0	0	0	0	0	0	0	0	0	0	0	0	0	0	0	0	0	0	0	0	0	0	0	0	0	0	0	0	32808.6	0	0	0
	455.349	17.7101	0	0	0	0	0	0	0	0	0	0	0	0	0	0	0	0	0	0	0	0	0	0	0	0	0	0	0	0	0	0	0	0	0	0	0	0	0	46638.3	0	0	0	0	0	0	42694.8	45712.8	0
	438.409	17.8594	17863.9	15064.6	15282.9	14472.7	14595.5	14566.9	14185	0	0	13558.4	0	14334.3	0	0	0	0	0	11622.4	0	11850.5	11841.3	0	0	0	0	11025.1	10217.6	0	10436.6	0	0	0	0	9858.53	9631.37	9344.99	9264.81	0	0	0	8442.92	0	0	0	9875.79	9621.57	0
	125.985	17.9741	0	3472.74	0	3859.26	0	0	0	0	0	3806.43	3716.33	3444.4	0	3711.78	4048.98	0	3983.21	0	3805.72	0	3964.77	4218.55	3763.53	3574.52	3870.52	0	3934.92	3597.11	0	3859.16	3461.4	3390.27	0	4433.88	0	0	0	3974.59	4092.73	3820.46	3440.85	3786.61	0	0	3385.51	3654.89	0
	375.248	18.0868	0	0	0	0	0	0	0	0	0	0	0	0	0	0	0	0	0	0	0	0	0	0	0	0	0	0	0	19018.4	0	0	0	0	0	0	0	0	0	0	0	0	25033.8	0	0	0	0	0	0
	349.182	18.1367	0	0	0	0	0	0	0	0	0	0	3914.49	0	0	0	0	0	3359.37	0	0	3942.76	0	3605.29	3483.06	0	0	3994.69	4118.73	3815.99	0	0	0	0	0	0	0	0	0	0	0	3759.31	0	0	0	0	4114.06	3514.52	0
	455.35	18.2312	0	0	0	0	0	0	0	0	0	0	0	0	0	0	0	0	0	0	0	0	0	32169	0	0	0	0	0	0	0	0	0	30807.4	0	0	0	0	0	37092.3	30423.6	34130.2	0	0	0	32116.7	45646.7	37882.3	34767.7
	130.158	18.3887	0	0	0	0	0	0	3648.99	0	3893.13	0	0	0	0	0	0	3708.04	0	0	0	3902.04	0	0	0	0	0	0	0	0	0	0	0	3553.23	0	3905.9	0	0	0	0	0	3714.88	0	0	3760.81	0	0	3408.97	3355.18
	309.181	18.5343	0	0	0	0	0	0	0	0	0	0	0	0	0	0	0	0	0	0	0	0	0	0	0	0	0	0	0	0	0	0	0	0	0	0	0	0	0	35781.8	0	0	0	0	0	0	72562.1	81581.4	90062.7
	626.302	18.5363	0	0	0	0	0	0	0	0	0	0	0	0	0	0	0	0	0	0	0	0	0	0	0	0	0	0	0	0	0	0	0	0	0	0	0	0	0	36140.4	0	0	0	0	0	0	46987.9	49395.4	50715.5
	361.322	19.131	0	0	0	3691.24	0	0	0	0	0	3909.35	6048.64	0	0	4152.88	0	0	0	0	4042.37	4369.27	4055.32	0	5077.91	6029.52	5391.13	0	4107.89	0	0	4218.19	4114.78	0	0	0	0	0	0	0	0	0	0	0	0	0	7125.19	0	6674.26
	279.158	19.5034	0	0	0	0	0	0	0	0	0	0	0	3284.95	0	0	3702.03	0	0	3162.48	0	0	0	3890.8	0	0	0	0	0	0	0	0	0	0	3870.42	3168.75	0	0	0	4268.75	3381.04	3353.15	3158.82	0	0	3534.47	4738.66	4650.07	3973.22
	468.455	19.969	0	0	0	0	0	0	0	0	0	0	0	0	0	0	0	0	0	0	0	0	0	0	0	0	0	0	0	0	0	0	0	3745.21	0	0	0	0	0	3758.66	0	0	3513.6	0	3238.78	0	3468.46	0	3637.04
	874.61	20.1332	0	0	0	0	0	0	0	0	0	0	0	0	0	0	0	0	0	0	40091.1	0	0	0	36459.3	36672.4	0	0	37246.4	0	36942.6	0	0	0	0	0	0	0	0	0	0	0	0	0	0	0	49594.4	51346.4	45762.8
	629.399	20.5675	0	0	0	0	0	0	0	0	0	0	0	0	0	0	0	0	0	0	0	0	0	0	0	0	0	0	0	0	0	0	0	0	0	0	0	0	0	140851	120740	0	0	0	0	0	0	156640	125538
	634.873	20.6622	3849.81	4294.44	4268.4	4491.92	4764.47	4730.13	4868.4	4984.53	5183.69	5012.66	4926.84	5207.86	5480.14	5306.26	4968.74	5131.21	5517.67	5130.22	5243.5	5237.28	5388.73	4936.16	5343.02	5498	5255.88	5124.85	5071.33	5040.7	4967.15	5172.84	4756.12	4581.43	4710.44	4758.18	4706.09	4641.28	4799.95	0	0	4823.9	4339.33	4087.37	4027.24	4151.08	0	0	0
	282.202	20.7477	4164.54	4248.49	0	4675.32	0	3918.69	0	0	0	0	4233.97	0	0	4502.37	4446.65	0	0	4141.11	4569.28	0	0	4141.73	4294.78	0	4394.23	0	4334.67	4460.78	3965.55	4163.06	0	0	0	0	0	0	0	5746.6	0	0	0	0	4966.6	0	0	4900.93	5452.63
	454.439	20.8886	5001.95	4515.37	4884.3	4840.96	4563.25	4571.04	4758.63	4326.39	4728.09	4608.9	4333.86	4124.66	4481.93	4268.22	3936.46	3745.65	4504.68	4268.51	3913.95	3932.19	4131.53	3852.72	4013.54	3986.13	3738.25	3890.12	3787.79	3947.5	3733.57	3686.92	3817.39	0	3944.58	3818.45	4067.29	4605.32	3726.68	0	3560.25	3622.86	0	3412.42	0	0	3029.89	3582.33	3451.67
	569.312	21.2064	0	0	0	0	0	0	0	0	0	0	0	0	0	0	0	0	0	0	0	0	0	0	0	0	0	0	0	0	0	0	0	0	0	0	0	0	0	0	2906.58	0	0	0	0	0	2973.95	3025.49	2742.46
	520.331	21.2807	0	3779.1	0	4165.52	3683.33	3600.45	0	0	0	3807.21	3601.91	0	4173.32	3834.36	3944.3	4189.65	3774.83	0	3910.2	3839.01	4048.17	0	3899.25	3642.04	3861.98	3492.03	3971.51	3631.09	3819.56	0	4433.32	4179.42	4772.62	3478.16	0	3634.96	0	3284.56	0	3266.75	3463.15	0	3233.21	3423.3	0	0	0
	302.143	21.661	0	3632.98	0	0	0	0	0	0	0	0	0	0	0	0	0	0	0	0	0	0	0	0	0	0	0	0	0	0	0	0	0	0	0	4976.69	0	0	4763.65	4554.72	0	4741.1	4606.31	4025.44	0	4847.53	0	0	0
	217.103	21.6716	0	0	10792.9	0	0	0	11651.5	0	11632.8	0	0	0	0	11811.2	0	11508.3	0	0	12708	0	0	0	0	0	0	12028.8	12261.3	11868.7	11179.8	0	0	0	0	0	10118.4	0	0	0	0	9847.57	10176.8	0	0	0	9587.97	0	9332.01
	575.28	21.8626	0	0	0	0	0	0	0	0	0	0	0	0	0	0	0	0	0	0	0	0	0	0	0	0	0	0	0	0	0	0	0	0	0	0	0	0	0	0	0	16682.1	0	0	0	0	12297.1	10620.6	7375.34
	130.158	21.959	0	0	0	0	0	0	0	0	0	0	0	0	0	0	0	0	0	0	0	0	0	8939.95	0	0	0	0	0	0	0	0	0	7380.18	0	0	7912.03	0	0	7590.59	0	0	0	0	0	0	0	0	0
	619.306	22.0026	0	0	0	0	0	0	0	0	0	0	0	0	0	0	0	0	0	0	0	0	0	0	0	0	0	0	0	0	0	0	0	0	0	0	0	0	0	0	0	37532	0	0	0	0	51230.1	46658.5	31673
	663.332	22.0667	0	0	0	0	0	0	0	0	0	0	0	0	0	0	0	0	0	0	0	0	0	0	0	0	0	0	0	0	0	0	0	0	0	0	0	0	0	0	0	37596.1	0	0	0	0	27663.2	21312.7	15738.2
	762.501	22.0985	197807	188306	0	191432	190013	0	0	164682	0	0	0	186469	0	0	180964	0	0	0	0	0	0	0	0	0	180323	0	0	0	0	0	0	0	0	0	0	0	0	150839	0	164100	0	0	0	0	0	152369	153247
	361.325	22.3934	0	0	0	0	0	0	5693.01	0	0	0	0	0	0	0	0	0	0	0	0	0	5988.18	0	0	0	0	0	0	0	0	0	0	0	0	8373.57	7515.49	8334.13	7983.54	0	6504.07	6997.62	7320.31	0	0	6188.24	6628.2	6321.68	6589.13
	360.321	22.4317	18517.8	0	0	18613.4	0	19068.8	0	0	0	16578.9	19506.1	17062.7	18119.5	17988.2	0	16584.1	0	18932.9	19341.7	0	0	15359.2	17282.5	15361.1	19690.4	0	18532.9	18422.2	19102.6	0	0	16192.9	20429.6	0	0	0	0	25246.9	0	0	0	24419.5	21294.4	0	0	0	0
	432.278	22.8003	4673.6	0	0	5689	0	0	0	0	0	0	0	5009.49	0	0	0	4571.11	0	0	0	0	0	5301	4655.78	4564.77	0	0	0	0	0	0	0	0	0	0	0	0	0	0	0	0	0	0	4450	4699.58	0	0	0
	361.324	22.8989	0	0	0	0	0	0	0	16540.5	10426.4	0	0	0	0	0	0	0	0	0	0	0	0	0	0	0	0	14940.7	0	0	0	12704.7	15518.5	0	0	14397.2	0	0	0	0	17297.1	16503.2	0	0	0	17547.5	0	19098.5	17174.2
	786.596	23.3585	0	0	0	0	0	0	0	0	0	0	0	0	0	0	0	0	0	0	0	0	0	0	0	0	0	0	0	0	0	0	0	93116.4	68073.6	0	0	0	0	99295.5	72834	60457.6	0	0	0	0	112915	108735	90852.4
	786.596	23.517	40825.6	27427.8	19850	30399.5	32453.6	36592.8	10357.3	29234.8	25220.9	55558.3	47672.8	44499.6	43083.9	39723	36716.2	64354.7	31251.9	56455.8	40809.6	28833.8	23214.9	76947.3	60286	50238.5	46561	24889.1	41358.9	48134.1	32260.9	20799.8	28265.9	0	0	15889.1	24533.8	13424.5	20239	0	0	0	27417.8	52671.3	73087.5	55516.9	0	0	0
	130.158	23.6785	0	0	0	0	0	0	0	0	0	0	0	0	0	0	0	0	0	0	9897.54	0	0	0	0	0	0	0	0	0	9661.67	0	0	0	0	0	0	0	0	0	0	0	8186.52	8657.11	0	0	7929.98	7782.67	0
	520.33	23.7684	3186.93	3680.95	0	0	3272.61	0	3063.8	0	0	3196.41	0	3034.38	0	0	4066.26	3051.95	2877.35	0	4005.96	0	0	3997.05	0	0	0	0	3718.82	3407.08	0	0	0	0	0	0	0	0	0	0	0	0	0	0	2984.02	0	3147.13	2992.42	0
	361.324	23.7713	0	0	0	0	0	0	0	0	0	0	0	0	0	0	0	6540.56	0	0	0	0	0	6237.34	0	0	0	0	0	0	0	0	0	0	0	0	0	0	0	0	0	0	0	0	0	0	7398.04	7507.07	8641.85
	376.314	24.0746	0	0	0	0	3332.18	3427.23	0	0	0	3339.53	0	0	0	0	0	2915.67	0	0	0	0	0	0	0	0	3678.48	0	0	0	0	0	0	0	0	0	0	0	3129.02	0	0	0	0	0	0	0	0	3333.58	2968.14
	130.158	24.8902	0	0	0	0	0	0	0	0	0	0	0	0	0	0	0	0	0	0	0	0	0	0	9271.99	0	0	0	0	0	0	0	0	0	0	0	0	0	0	8103.4	0	0	0	0	0	0	0	0	0
	688.617	25.6037	0	0	0	0	0	0	0	0	0	0	0	0	0	0	0	0	0	0	0	0	0	0	0	0	0	0	0	0	0	0	0	0	0	0	0	0	0	0	0	0	0	0	0	0	21537.1	20717.9	18661.9
	306.159	25.7908	0	0	0	0	0	0	3491.55	0	0	0	0	3010.63	0	0	0	3292.88	3199.52	0	0	2974.19	0	0	0	0	3203.07	3225.61	0	0	0	0	0	0	0	0	0	0	0	3415.52	0	3416.43	0	3392.94	0	0	0	0	0
	770.847	25.8633	5264.02	6725.67	0	6756.98	0	6541.44	0	0	0	5610.22	0	0	0	0	0	0	0	0	0	0	0	0	0	0	7761.39	0	0	0	0	0	0	0	0	0	0	0	0	0	0	0	0	0	0	0	7108.39	0	7414.98
	838.834	26.155	0	0	0	0	0	0	0	0	0	0	5302.83	0	4588.81	5546.23	5408.42	5211.75	5496.61	3950	5044.01	4852.82	5657.52	3670.04	4685.77	4142.1	5086.92	5114.03	3996.15	4632.56	5704.37	5142.31	4902.8	3835.34	4110.2	5764.44	4906.23	5208.53	4959.03	3680.92	4390.14	5456.52	4485.88	0	0	0	4167.48	0	4211.7
	634.873	26.246	0	0	0	0	0	0	0	0	0	0	0	0	0	0	0	0	0	0	0	0	0	0	0	0	0	0	0	0	0	0	0	0	0	0	0	0	0	0	0	0	0	0	5536.24	0	0	0	0
	690.633	26.3639	0	0	0	0	0	0	0	0	0	0	0	0	0	0	0	0	0	0	0	0	0	0	0	0	0	0	0	0	0	0	0	0	0	0	0	0	0	0	0	0	0	0	0	0	15713.3	13131	12933.8
	838.834	27.243	0	0	0	0	0	0	0	0	0	0	4377.14	0	4574.67	5213.74	0	4806.73	0	3993.08	0	4778.83	0	3955.43	4181.29	4272.61	4428.3	4709.6	4051.58	3363.83	4612.04	5197.88	0	0	4264.41	0	4582.76	4945.16	5266.26	4325.51	4570.08	4592.41	4723.97	3950.25	0	0	3860.75	3540.58	4221.92
	520.33	27.7721	3437.96	4128.68	0	0	0	0	0	3060.7	0	0	0	0	0	0	0	0	0	0	0	0	0	0	0	3087.47	3237.7	0	0	0	0	0	0	0	3905.7	0	3093.71	3011.38	0	3093.19	3099.25	0	3189.61	3253.67	3339.78	0	3411.79	3292.99	0
	569.311	27.8913	0	0	0	0	0	0	0	0	0	0	0	0	0	0	0	0	0	0	0	0	0	0	0	0	0	0	0	0	0	0	0	0	0	3151.53	0	0	0	3061.25	3291.71	3246.42	0	0	0	3003.9	3105.95	0	2831.74
	350.186	28.1431	0	0	0	0	2914.21	0	3317.53	3666.67	0	0	0	0	0	0	0	0	0	0	0	0	0	0	0	0	0	0	0	0	0	0	0	0	0	0	3470.59	0	0	2985.58	0	0	0	0	0	3300.25	3397.07	2974.97	3104.96
[truncated: 5 more columns]
