# Supplementary material for: Combining metabolomics and transcriptomics to characterize tanshinone biosynthesis in Salvia miltiorrhiza
Source: BMC Genomics. 2014 Jan 28;15:73. doi: 10.1186/1471-2164-15-73 (PMC3913955; doi:10.1186/1471-2164-15-73)
Supplement: Additional file 4: Table S2 — Tabulated data for the tanshinone abundance levels depicted in Figure 1C. [file 1471-2164-15-73-S4.xls]

## Sheet: Sheet1
CK
	Tanshinone IIA(ug/g)	SD	Dihydrotanshinone I(ug/g)	SD	Cryptotanshinone(ug/g)	SD	Tanshinone I(ug/g)	SD	Dihydrotanshinone(ug/g)	SD	Triguganone B(ug/g)	SD	Miltirone(ug/g)	SD
0	12.4805	2.19086	34.4762	1.76691	2.38877	0.0519838	27.2469	7.93681	25.9805	2.99437	14.6196	0.292995	0	0
12	9.28102	0.870967	72.7206	18.5596	2.42694	0.331738	17.9584	6.49057	16.1947	2.98237	16.7017	5.15725	0	0
24	15.1105	3.9549	47.8712	21.2326	3.79027	1.03266	20.3689	1.65223	21.2838	9.48202	23.8484	1.29464	0	0
36	11.9178	3.71125	68.5905	12.3169	3.01175	0.869535	27.6688	9.25726	18.901	3.40472	21.6307	5.17171	0	0
48	9.91891	1.78398	43.1285	20.4516	3.62414	0.747455	18.3064	4.96838	12.6224	3.27767	18.5525	1.3802	0	0
120	6.63881	2.5884	96.8843	65.0657	2.66507	0.16386	15.4466	5.03045	14.1507	1.13725	20.4854	8.66712	0	0
240	7.98809	0.223195	163.892	241.724	3.51378	0.564487	22.7374	8.98392	13.12	3.09306	19.6234	10.3542	0	0
Elicited
	Tanshinone IIA(ug/g)	SD	Dihydrotanshinone I(ug/g)	SD	Cryptotanshinone(ug/g)	SD	Tanshinone I(ug/g)	SD	Dihydrotanshinone(ug/g)	SD	Triguganone B(ug/g)	SD	Miltirone(ug/g)	SD
0	12.5498	4.46047	63.3958	29.1786	2.9471	0.771206	38.2474	6.27677	29.3104	8.88872	17.6064	4.09025	0	0
12	10.3849	4.33531	29.3331	18.2064	6.58557	2.73623	24.256	7.89611	29.4071	11.6314	47.5191	13.1093	0	0
24	12.1495	2.20901	117.326	56.5031	4.06261	0.484176	24.0262	5.23057	16.5914	7.1066	22.0775	5.777	0	0
36	7.21329	2.78979	111.283	72.4491	12.9292	17.7174	33.161	13.3807	38.1391	23.3183	470.032	54.7189	0	0
48	7.19598	3.26626	179.566	128.033	14.0023	13.5372	25.2479	3.3526	68.5976	39.8657	741.077	330.877	0	0
120	47.7458	35.9371	239.893	349.252	163.627	31.854	42.5902	17.2107	374.21	28.5417	1308.12	97.7354	2.25524	1.07968
240	155.488	10.1627	941.363	222.893	330.843	13.355	54.9997	35.2359	496.861	19.339	1875.5	50	11.2505	2.02185
Time	Tanshinone IIA(ug/g)		SD(Elicited)	SD（CK）
0	12.5498	12.4805	4.46047	2.19086
12	10.3849	9.28102	4.33531	0.870967
24	12.1495	15.1105	2.20901	3.9549
36	7.21329	11.9178	2.78979	3.71125
48	7.19598	9.91891	3.26626	1.78398
120	47.7458	6.63881	35.9371	2.5884
240	155.488	7.98809	10.1627	0.223195
	Cryptotanshinone(ug/g)		SD(Elicited)	SD（CK）
0	2.9471	2.38877	0.771206	0.0519838
12	6.58557	2.42694	2.73623	0.331738
24	4.06261	3.79027	0.484176	1.03266
36	12.9292	3.01175	17.7174	0.869535
48	14.0023	3.62414	13.5372	0.747455
120	163.627	2.66507	31.854	0.16386
240	330.843	3.51378	13.355	0.564487
	Miltirone(ug/g)		SD(Elicited)	SD（CK）
0	0	0	0	0
12	0	0	0	0
24	0	0	0	0
36	0	0	0	0
48	0	0	0	0
120	2.25524	0	1.07968	0
240	11.2505	0	2.02185	0
	15, 16-Dihydrotanshione(ug/g)	CK	SD(Elicited)	SD（CK）
0	29.3104	25.9805	8.88872	2.99437
12	29.4071	16.1947	11.6314	2.98237
24	16.5914	21.2838	7.1066	9.48202
36	38.1391	18.901	23.3183	3.40472
48	68.5976	12.6224	39.8657	3.27767
120	374.21	14.1507	28.5417	1.13725
240	496.861	13.12	19.339	3.09306
	Triguganone B(ug/g)	CK	SD(Elicited)	SD（CK）
0	17.6064	14.6196	4.09025	0.292995
12	47.5191	16.7017	13.1093	5.15725
24	22.0775	23.8484	5.777	1.29464
36	470.032	21.6307	54.7189	5.17171
48	741.077	18.5525	330.877	1.3802
120	1308.12	20.4854	97.7354	8.66712
240	1875.5	19.6234	50	10.3542
	Dihydrotanshinone I(ug/g)	CK	SD(Elicited)	SD（CK）
0	63.3958	34.4762	29.1786	1.76691
12	29.3331	72.7206	18.2064	18.5596
24	117.326	47.8712	56.5031	21.2326
36	111.283	68.5905	72.4491	12.3169
48	179.566	43.1285	128.033	20.4516
120	239.893	96.8843	349.252	65.0657
240	941.363	163.892	222.893	241.724
