# Supplementary material for: Combining metabolomics and transcriptomics to characterize tanshinone biosynthesis in Salvia miltiorrhiza
Source: BMC Genomics. 2014 Jan 28;15:73. doi: 10.1186/1471-2164-15-73 (PMC3913955; doi:10.1186/1471-2164-15-73)
Supplement: Additional file 5: Table S3 — The sequences of the 20,972 non-redundant genes identified here (FASTA format). [file 1471-2164-15-73-S5.fasta]

>contig00778
AGGTCATTTCTCCTGTTTTTTTAATTACTATTATTTTGATATTGATTAATGGATTTTTTGTGCTTGTGTTGAAGATTTCA
TTGTTCTATTTTCTAAAGTTTTGATTCCGATGAGGGGATTGCCCGTTTTGTGGATGAACAAGGTTGTTTTTTGTGTGTAA
GGTAGGAGATAAAAAGGTTCTTAGATGATGAGTCACACTCGACTACACTGATACATCCACTTGATTAAATTTTCATTGGA
AATTCATAAATTATATTTGGGATTAATACATCCTAATTCAGATGAATTTCATCAAATGCACATTGATTTGGTCTCTCCTA
TGAATTAATCTTAGGAGGTAGATTTTGTCTTATTTTCAGCATATACATTTTCAATTTCAGCTCAATTACTTAATATTTTA
TAAGCTCTTAAGACATTATATCTTATAAGCTGATGAAACATTGAATTTCTCTCTAAAATAAGCTTAGCCAAACACCTTCC
GAGTTAACACTTGATACTCCCATATTGAGAGAAATTCATGTTGTC
>contig06154
TAAGGGTGAGAGAATTCGATTTTGCTTTCTCTCCTTCCAAGCAAAGGGAGTGGCGAGCGCCCAGAAAAACTTTCATTGGC
AAAGAGAGAGAGATGGAGAGAGACGAAAGGCTCAGCCTTGAAATTATAGTGGATCGATGTCGATCTCAAACTCATCGACA
ACAAATACATGTGTGTACATAAATCTGCATCTATTTTTTTTGAGAATTCATCACCTGCAACCACATGGGAGGAGCGGAAA
CATGGGTGATTGAACTTGAAATCTTCCATCCTCTCTCTATCTCTCATGCTCTGTCCATCGAAAATGACGATTAATGATGA
AAGAAGTTTTGACAAGAAAAGTGTTGAGTGATGGTGGAGCATACAAAGTCATTTTCCTTGGTAAATTCATTTGAGTTTTT
GAACCTTGATTTTTCATTTATTAGATTGAAAATGTTAGAAGATGATAAAAATACGAGGCAACTCCCAAATTTAGCTTATG
TTTGTAGAGGATCTCTAATTGCATGGAAATAAGGCTGAGTAACCGA
>Contig1
AGTTTTCGGGTTGGACAGAACAGTATGTTTCGGGGTACTTTTGATGATGTTTTCGTAGTCCAAATAACTTGAAATTTTTA
CTGTAATAACTTCATCATGAGTAGTACGTCTCTGCAAAATTTCAGCTAAATCCGAGACCATTAGATATGTCAAACGATTT
TCTGAAATGTACTGCGCGAAGCAGCGAAGTTCAGTGGCAGATTCTGCCTTTTGTGAGATAATTTCATATACACTTGAGAT
ATTGTATTTTTGTAACTTTCTAATAAAAATAGACTTTAATAGCTTTCTAAAACGGTAAAACTCGTATTTTTCCTTGAAGT
GATTGATTTTATATGATTTTCCAAAGTTAGGATTCAAATGTGTATGTGTCTTGATTAAACTTGTGATTGGTAGTTAATTG
AGATCCTACACTACTAAACTTGAATTGAGGTTTTATTGTTCTAATTACCTATTGAGGATTATTGATTACTAAATCTTGTT
GATATGATAGTGATGGACATAATTATACTTATATGATTAATTACTTCAGAATTTTGTGTTTTACATGTATGGTTAGTTGT
AAACTGATCTCTATGGAATGGATTTGTTTACTTCTAAACTTTTCCAAGTAAAGGAATTCCTATAAGATAGGAATATTAGT
TTATACTTTCTTAAAGTTCATAAGAGTTAGTTTACTGATTAGTCTAGTTGATGCAACCCTAGCTTTGCAAGAAATTAGAA
GTTTAATGTAGGTTGTTACTCCTATTTCTTCTTATCTAGTTATCCAATCTTATTTTAGAATCTTGCTATTATGAAGGTGA
CAGTAGCAATGCTAGATAAGTGAGCAAGAGTTTCTACAACGTTAAGCGTATCAGGTTAAGCTGTGATGCAGATGGAAGCG
AGCAGAGCAAAGTCTTGATGTTAATGTGTTAAATTAGGCTCAGGATTTCATGTCCTCATACATGTAATCCACTTGAGTTA
TTTTCGCTGCAACACTTAATGTACTTTACTTATTGATGTGTTGTACATATTTTAAATCAATAGCGTTGAGAATTATGTCA
CTTGAAAGTTAGACAACTTGTCGTTGTGTATTGTAAGTTGTCTACTCATGAGTTTTAAAAGNTTGTTTATATTTACCAAA
TATTTTGGTAAATTATTGTTTAAG
>Contig10
AGTGGTATTTGAAGAAATCTCATTTTTCTTGTTCTCAATATTATCGACTCTTTCCCCCAAAAACAGAAGCATCACCTTCT
TTCTTCAAGTTGAAAATCGTAGAGAAATCTCGAGGCAGTAGCTGTAATATTTGAAAGAAAAGGTTCGAGTGGCAATATAA
AGTGAACAGGCAAGGACTTCTATTTCATTAAGCGTATCAGGTGGGCTTACTAACTCAAGAAGTAAAGATGCATACTTTAT
TATATGAAGTTTAAGTGTATGCATTTATTTTCAATTATTGACTTGCCAATATTTGAGATTTGTATGATACCATCTACATA
GAAGAACGAATTCGGGTCCTGAGCGAGTCAGGATTTGTGTACACAGAGTTGACAGTTAACCTTTGAGTTAGCTTGTCATC
GTGTTTGAGAAGGAGGCCTACTTCTCAACACTCAGAGTTATATGATGCGTAGATATGGTACATACATGTTAATTGTCTGC
AGACGTATATGATGTTATGATGATATATATAGTAAGTTTTACAGTTTTGGCATGCACAGGGTAATTAAAAAAAAACCCTG
TGTGATGCTTGAGATGACAAGTTCAATATATAGCTCTAAGAGCAAGCTTTAAAGTTATTTCGGCATGTGACCATTGAGTG
CTTTTGAGTACTCAGCCCTGCATATGTTTTCTAAATGTGCAGGTTAAGCTGTGATGCAGATGGATGTCAGGCAGAGCGAA
ACTTTGAAACATAAGTACTAAATTAGGCTCAGGTATTCATGTCTTCATACAT
>Contig100
ATAATTCTTCAAGCACAGGCACAGCACATCCATCTACTCTCTTCCTTCCCTCCCTAGACTAAAGAATTTGCCAAAACACA
CATACACGCACACAAATAATCCATTTTGGTTTTTGTCCCTCTTTTGACTTGGCAAGACTTGAGGCTTCTGGCAGTGGTTT
GATTCGATATTTAGGTATCGCAACTACGTGTCGATACAAAATAGACAAAATATGGCGAATGCGGCAGCTTTTGCTGAGAG
GGCTACTAGTGATTTGCTGATTGGTCCAGATTGGGCAGTGAATATAGAGCTATGCGATTTAATAAACATGGATCCTGGGC
AAGCCAAGGATGCGTTGAAGACACTACAAGAAAAAATTAGACGAACAAAAGCCCTAAAAATACAGCTCCTTGCGCTGTTT
GTACTGGAGACTCTAAGCAAAAAATTGTGGGGAACATGTGTTTCAACAGATCGCTGAGCGGGATATCTTGCACGATATGG
TTAAAATTGTTAGAAAGAAGCCTGATTTAAATGTGAGGGAGAAGATTCTGACTTTGATTGATACCTGGCAAGAGGCTTTA
GGGGGAGCAGGAGGAAGGTTTCCCCAGTATTTTGCTGCCTACAATGAATTGAAGTCTGCTGGGGTAGATTTCCACCTCGA
GAGGAAAATAGTGTTCCATTATTCACTCCGCCACAAACACATCCAATAGTTCAACTTCAACCTACTTCTCCATATGAGGA
AGTGGCTGTTCAAGCCTCTCTTGAATCTGATGCTTCTGGACTCAGCTTGCCAGAGATTCAAAATGCCGAGGGAATCGTGG
ATGTTCTTATGGAAATGCTAACTGCCTTGGATCCAAATAATCCTCTAGGTTAAACTTCTTAATCCAAATTATACTTACTT
CTTTATCATTCTTTAAGGTATGTATTCATGCCAATTTCTTTGGCATCACATGTTGCTCTTCTCTATCTCTATTTGTATAA
TAACGAAGTAGTATAGAAATAGTAAGTACATATTTTCCGGTCAAAATGCGCTTACTATATTTAGAAAGTAATATTTTTAT
TATTGTAATATCTTCACTAACTACTACTACAATATTAGTAAGTTATCTTTACGAAGTATTATTGTGTTATTATACTAAGC
CCACGTTTGGTTGGGTGTTTTAAGAGGTTGGAAAGGGAATCAAGTAATTGAATCCATTACTTGTTGTTTGGTTTGGGTAA
TGAGATAATCATTACCCTTACTTGAGGGTAATTCCAATCACCCAATTTGTTACCCCTAAAATAGAGGGGAAACAAAAGAA
AGGGAATCCCTTACTAATGATTCCTTTCCATTGTTAAACCAAACACTCAATAAAAGTAATGGTTATTGTTACCATTCCAC
TCCTTTATTTGATTTCATTCCCTTTCCATTCCTCTACTTGAACCAAACGAGCACTTAATCTATTGTTGTTATTCTCTTTG
CTTTCTTTATGTACAATGTGAAAAATATAGGATACAAACTTTACTTAAGGTGCTGATTTGTATGGTGTTTAGTGCACACA
TGCTATTATAGAATTTATTGTTATAAGACTATTATGTGGAATTATTTTTTTGGAGAAATATTGTCTGCTAGGTCTTGTTG
TTTCAAGAATAACAAACATAGATTTAAATCTCTCTTTAGCTTGTTAGAATTTCGATTTGTAGGGTTATCTAATGTTTTGG
GTATGGAGTAGAATTTTGTTAATATTGGGAAACTATATCACTTCTTTTTTATTCTCCCAGTAGTAGCTTCAACACTAGTT
TACTTAATTCAAATGTCGGCAGTGTTATTGTCATTCTGATGTGTAGAATAACTTGAAGATCCCTATCAATCTAAAACATA
CTTATTATATTTGATTGTAGAGAAATATTTGCCAATATTTAGTACATGGATGGTTTGAAGGAAATAGTTAAACTTTTCTC
CTATATATCTCACCTCACTCAGTTGTATTTGTATCATGTTTTCTGCAATCTAATTGTATAACAATTTTATTAGAATATAA
ACTTGACTCATATTGCAGTATTTAGATTTTCTTATTTCCTATTCTATTTTTTTTCCTTGCATTGTGTCCTGCTTAAAATT
ATTTTTAGTTTTTATTAATTTTCAGTAAGGTCAAAAGAAGATACTCTCTATAGATTCAGTTTGTTTTTCTTGATATTTGA
TATGATATTATAATTTATAAAGGTCTGTTCTTTGTAGTTGCTGCTCATGTGTGAG
>Contig101
ATAATTCTTCAAGCACAGGCACAGCACATCCATCTACTCTCTTCCTTCCCTCCCTAGACTAAAGAATTTGCCAAAACACA
CATACACGCACACAAATAATCCATTTTGGTTTTTGTCCCTCTTTTGACTTGGCAAGACTTGAGGCTTCTGGCAGTGGTTT
GATTCGATATTTAGGTATCGCAACTACGTGTCGATACAAAATAGACAAAATATGGCGAATGCGGCAGCTTTTGCTGAGAG
GGCTACTAGTGATTTGCTGATTGGTCCAGATTGGGCAGTGAATATAGAGCTATGCGATTTAATAAACATGGATCCTGGGC
AAGCCAAGGATGCGTTGAAGACACTACAAGAAAAAATTAGACGAACAAAAGCCCTAAAAATACAGCTCCTTGCGCTGTTT
GTACTGGAGACTCTAAGCAAAAAATTGTGGGGAACATGTGTTTCAACAGATCGCTGAGCGGGATATCTTGCACGATATGG
TTAAAATTGTTAGAAAGAAGCCTGATTTAAATGTGAGGGAGAAGATTCTGACTTTGATTGATACCTGGCAAGAGGCTTTA
GGGGGAGCAGGAGGAAGGTTTCCCCAGTATTTTGCTGCCTACAATGAATTGAAGTCTGCTGGGGTAGATTTCCACCTCGA
GAGGAAAATAGTGTTCCATTATTCACTCCGCCACAAACACATCCAATAGTTCAACTTCAACCTACTTCTCCATATGAGGA
AGTGGCTGTTCAAGCCTCTCTTGAATCTGATGCTTCTGGACTCAGCTTGCCAGAGATTCAAAATGCCGAGGGAATCGTGG
ATGTTCTTATGGAAATGCTAACTGCCTTGGATCCAAATAATCCTCTAGGTTAAACTTCTTAATCCAAATTATACTTACTT
CTTTATCATTCTTTAAGGTATGTATTCATGCCAATTTCTTTGGCATCACATGTTGCTCTTCTCTATCTCTATTTGTATAA
TAACGAAGTAGTATAGAAATAGTAAGTACATATTTTCCGGTCAAAATGCGCTTACTATATTTAGAAAGTAATATTTTTAT
TATTGTAATATCTTCACTAACTACTACTACAATATTAGTAAGTTATCTTTACGAAGTATTATTGTGTTATTATACTAAGC
CCACGTTTGGTTGGGTGTTTTAAGAGGTTGGAAAGGGAATCAAGTAATTGAATCCATTACTTGTTGTTTGGTTTGGGTAA
TGAGATAATCATTACCCTTACTTGAGGGTAATTCCAATCACCCAATTTGTTACCCCTAAAATAGAGGGGAAACAAAAGAA
AGGGAATCCCTTACTAATGATTCCTTTCCATTGTTAAACCAAACACTCAATAAAAGTAATGGTTATTGTTACCATTCCAC
TCCTTTATTTGATTTCATTCCCTTTCCATTCCTCTACTTGAACCAAACGAGCACTTAGTAAAGTAAAGCACAAAGGAAAA
ACATAGTATAAGATCATAAAAGGAAAACATGGAAACATTCAGACTTTGGTGGGAATTGCTTGGAGAGGTACAACTTTCTG
AAGAGTAAGTCCAAATTTCTCATTCATGTCTATTTCTTGTGGTTTCATACTTTCAAGTCTCCACTCAAAATCACCCACAA
ATGTGGCCAACATTTGATGCACCATGCGATTCGCCAACGACAATCCAGGGCAGATTCTCCTTCCTGTCCCGAATGGAATC
AACTCGAAATCTTGGCCCTTAAAATCTACGCCATCATTCTCGTTCAAGAATCTCTCTGGCATGAACTCATTTGCATTCTC
CCAGAAACTAGGATCTCTACCACTAGCCCACACATTAACAAGAATCTGCGCATTTTTAGGTACGATATAGCCGTTTATTT
CTACATCAGACTTAGCTTTGTGAGGTACTAAGAAAGGGGCAACAGGGTGTAGCCTGAATGTTTCCTTTACTACTGCTTGC
AAATATGGCAGCAATGAGATATCTGATTCTTCAACTTTCCCATTTTTTTCAATCAAATTCCTGATTTCGTTTCTAAGTTT
CCACATTTTTATAGGATTGCGTATTAGTTCTGTCATTGCCCATTCCACCGTTCC
>Contig102
ATAATTCTTCAAGCACAGGCACAGCACATCCATCTACTCTCTTCCTTCCCTCCCTAGACTAAAGAATTTGCCAAAACACA
CATACACGCACACAAATAATCCATTTTGGTTTTTGTCCCTCTTTTGACTTGGCAAGACTTGAGGCTTCTGGCAGTGGTTT
GATTCGATATTTAGGTATCGCAACTACGTGTCGATACAAAATAGACAAAATATGGCGAATGCGGCAGCTTTTGCTGAGAG
GGCTACTAGTGATTTGCTGATTGGTCCAGATTGGGCAGTGAATATAGAGCTATGCGATTTAATAAACATGGATCCTGGGC
AAGCCAAGGATGCGTTGAAGACACTACAAGAAAAAATTAGACGAACAAAAGCCCTAAAAATACAGCTCCTTGCGCTGTTT
GTACTGGAGACTCTAAGCAAAAAATTGTGGGGAACATGTGTTTCAACAGATCGCTGAGCGGGATATCTTGCACGATATGG
TTAAAATTGTTAGAAAGAAGCCTGATTTAAATGTGAGGGAGAAGATTCTGACTTTGATTGATACCTGGCAAGAGGCTTTA
GGGGGAGCAGGAGGAAGGTTTCCCCAGTATTTTGCTGCCTACAATGAATTGAAGTCTGCTGGGGTAGATTTCCACCTCGA
GAGGAAAATAGTGTTCCATTATTCACTCCGCCACAAACACATCCAATAGTTCAACTTCAACCTACTTCTCCATATGAGGA
AGTGGCTGTTCAAGCCTCTCTTGAATCTGATGCTTCTGGACTCAGCTTGCCAGAGATTCAAAATGCCGAGGGAATCGTGG
ATGTTCTTATGGAAATGCTAACTGCCTTGGATCCAAATAATCCTCAGGGATTGAAGGATGAGATTATTGTTGACTTGATT
GATCAGTGTCGTTCATACCAAAAGCGAGTCATGGTTCTTGTGAATAATACTGTAGACGAAGATCTTCTATGCAAGGGATT
GGCTTTGAACGATAATTTGCAGCGAGTTGTCAGTAGACACGATGACATTGCCAAAGGGACTCTAGGAGTGTCAGTGACAA
GTAGTGAAACTCCAGTCGCACCTCTTATGAATGTGAATCACGAAGATGAAGAGTCGGAAGATGATTTTGGTCAATTAGCA
CGCAGATCGTCGAGGGACACTTCACAAGGACTGGGCAAGAAACCGGCAGTTGTCAAGAATGAGGCGTTGCACATGAGCCC
CTTTCTTCCTCCTCCGCCATCGTCCAAGAATCCAGTAAGTTCAGATTCTTCCATGGTCGATTATCTCAGTGGCGACACCT
ATGAGGCAGAACGATCCTCCAGAGCATCGGGATCTGCAAGTACTCCGGTGCCAGCTCATTCAAGCAACCAGAAGTCGACT
ACTACTCCTCCACCAAACCCAACGGTGTCTTCCTCTCCCCCTGATGATTTCATTAATCCGACGGCATCGATGTTTGCTCC
AAAACCAACATATGACGAACCTGCCCCTGCAAGC
>Contig103
ATAATTCTTCAAGCACAGGCACAGCACATCCATCTACTCTCTTCCTTCCCTCCCTAGACTAAAGAATTTGCCAAAACACA
CATACACGCACACAAATAATCCATTTTGGTTTTTGTCCCTCTTTTGACTTGGCAAGACTTGAGGCTTCTGGCAGTGGTTT
GATTCGATATTTAGGTATCGCAACTACGTGTCGATACAAAATAGACAAAATATGGCGAATGCGGCAGCTTTTGCTGAGAG
GGCTACTAGTGATTTGCTGATTGGTCCAGATTGGGCAGTGAATATAGAGCTATGCGATTTAATAAACATGGATCCTGGGC
AAGCCAAGGATGCGTTGAAGACACTACAAGAAAAAATTAGACGAACAAAAGCCCTAAAAATACAGCTCCTTGCGCTGTTT
GTACTGGAGACTCTAAGCAAAAAATTGTGGGGAACATGTGTTTCAACAGATCGCTGAGCGGGATATCTTGCACGATATGG
TTAAAATTGTTAGAAAGAAGCCTGATTTAAATGTGAGGGAGAAGATTCTGACTTTGATTGATACCTGGCAAGAGGCTTTA
GGGGGAGCAGGAGGAAGGTTTCCCCAGTATTTTGCTGCCTACAATGAATTGAAGTCTGCTGGGGTAGATTTCCACCTCGA
GAGGAAACCAGTTTAACTTTGTTCACTCCGCCCCAAACACATACCGTATCTGAGGCTACTTTTCCGTATGAGGATGCAGG
CATTGAAGCATCGTTGGAATCTGATGCCTCTGGACTCAGCCTGGAGGAGATTCAGACTGCTGAGGGACTTGCCGACGTTC
TTATGGAAATGCTGACCGCCTTGGATCCGAATAATTCGCAGGGAGTGAAGGACGAGATCATTGTCGACTTGGTCGATCAG
TGCCGTTCGTACCAAAAACGAGTCACGGTTCTTGTGAACGAGACCACAGATGAGAACCTTCTATGTAGAGGATTAGCATT
GAACGACAGTTTGCAGCGAGTTCTTCGTCGCCATGATGATATCACACATGGAACTCCTCCAGTTCCAGCAGTGAAAATAG
AAGAAGCTCCGGTCGCGCCTCTTATGAACGTGGACCACGAAGATGAAGAATCGGAAGATGATTTTTCTCAGCTGATGCGC
AGACCATCGAGGGATGCATCACGAAA
>Contig104
AGCTTCAGGGACAAGTACGCATCGTTGAAGAGTTGTTGAAGATGAATCCGCGGCTAGCTCGGATCTTAGACTCCCAAAAA
CTGTCGCCTCTTCACATCGCAGTAGAAGAAGGGAAGCTCGAGATTGCCAAGAGATTGTTATCAGTAGCCCCAGAGACGTG
CTGGTGGCGAGACGGCCATGATATGAACCCGGTTCATGTTGCGGCCATGGATGGGAATGTCGAGATCTTGGAGGAGCTGC
TTCGACTCGATTTGTATCCTGCGATGGAGAGAGTGCGTCGCGGGCAAACTGTGCTGCATCTGTGTGTGAAGCATCGTCAG
CTTAGAGCATTGAATGTTTTGGTGGAGAAGTTGGGTGAGCTTGTTTGTGCAAAGGATGATGATGGTGAGACAATACTGCA
TTTGGCTGTGAGGTGCAATCAACTTGAGGTAACCACCAACCCTTTTTTGTTTGTTGTCTTAATTTGTCATTTCAATTTCA
CCATATTTTATCTATAATTCACGACTTAAATGTTTCTTAGTCTTGAACTACCCTATTTCGCCTACAATTTATAACAAAAG
AAATCCCTTAATCATGAAATGATCATATTTTACCAACAATTCACAATTAATTTCAAAGAATTTTCTATCATGAATTAAGG
CTAATTTTGGCAACTTAAGGTCAAATAAGGGCAAAATAACATATTAATTAAGTCAAAACTTGCTTCTTTCTTTATTTGTG
GCTATATCTATCTTTACAATATAAAAATGACTAATGCATACTTTTCATGGTACTACTTTTCATTGACTTAGATTATTATT
TTGGCTGATACATTGTATTTTAGATTTCTGTTGAGTATTTTTTTTTTGGATAAAATTATTGGATAGATCGAGATGTGTTA
AATTACAACGTGCTTTTCTTTCTTCAAATTTATGGGGGCTACAAACTACAGTGATAAAATTATATAAAATACTAATTTAA
ATTAGTATTTTATAGAATCTTAATTTAAGAGTTATAGGGATAAAGTAGTAATTTTATTATTATATATTTTTTATTCAAAT
ACTATAAAGAGTAAAATGGAGATTGAAGAATATGAATAGAACTACCCAATTTCTATTGGGTCCAGTCCAGCCTTG
>Contig105
ATGTATTCACTTAATAATTAACTATATATATATGATTGAATATGATTTCAAATTTGACGATGTTGTATAAAGTTTGAGAC
GAGATGATGCTCGTAACTCAAATTTTTCGTCTTTTCAAGTTTTTAGAGATGATGCTCATAAGTAAGAGGCGAGATTACCA
AGACTCAATTATTTCTATTATCACAACCTACATTTAATTGGCGAAAGTGATTAAGATTAATATTATTTCAAATATAGTAC
TACTAATTTAATTTGATCATATCAAATTAATTAAAGAAATAATTTATATATAAACTATTTCATATGCTATAGTAATAAAA
ATAACATAAAATAATTATAAATGATGACATAAAATAATTCCCGTCAAATTTAAATTGGCGGAACAAAAAATAGGAAAACA
AAATTAGGTAATTGTATTTACACTATGCGCAACTAAAAGGTTTTAAAAAAAATAATGCACCACTTAGGAATTGGGGGAAA
CAATTAAGAGAAATTTTTTAACAAATTAATGCTTATATTAGGATATTGTTTTTCAATTATGCGGAAATTGCTCATAGGAC
AACAATGAGCAAAAGATTACAACAATGCGCACCTATTATGCGCATAACATTACAACAATGCGCAAATTAAATTTGCAACA
ACTATACGCCATTTCGAACAGTGCGGAACTTTGTAAAATTATTTCAAAGATTCTGCGCAATTTGTGCAGAAAAAAAAAAT
AAATAAAACTAAGAATTCAATAACAAGTATAGCGCATACTAACTTAATATTTAGGATTAAATGCGCAAGTCAATTGCGCA
TAACATAGATACATTGCGCAAATGAAGTTTCTGAAAGAAAGTACAATTCTATCTAACACGGAAATCAAAATACTTTCAAA
CACACCCAATCATTAGTGTACGAAAATGATTGATCGACAGCTTTTAGTAACCGAAGAAGTATTAAAATAATAACATGGTT
ATGGGGTAAATGTATTAGAAAAAGTGGGTATTTTCAAAATTGAGTTTTGAGACATATGGGTAGAATAGAATTCCTCCCTA
TATATAATATACAAAGTATATATCCACTATGAATTAAAAAAAATTCCCAATACATGATAATATCAATAGTGATTCAAGTA
GTAGAACATCGAAGTTTACTGATTATATAAAATAATATGAAACAAGAATTGCCACGTAGTAGTAAATCATATTCAAGATT
TTGTAGAATAAGATCCAATCAAATATTGCACTCTTAACAAACAAAATAAATTAAAAATCCAATTATATATGTTTGTCATC
TCACCGAAAGGGTGCACAAAAATATTGAGATTAAATCTATTGGCATCATATCTTTTTAACATAATCGGGCGAATCTATTA
TGTCTCCAATTATCAAAATAGTCTTCTATTTTGCGTGAACTTTTCATATTTTTCTTTATTATTTTTCTAAAATCTACTAT
TTCACATTGACTTTTTATACCACATCAAATACAAGTTTACATAAAATGACATATTCCGTCTAAGTACAGATCAAAAATTT
ACTTTATATCCTCCAAATTCCAATCAAAATTCACTTTTGTTTGGTGGAATGATTAAGATCAATATCATTCGAAATGCATC
ACTAATTTAATATGCTCAAACAAATGCTATTTTAATAGCATCAAAATATAACTTTTAGGATTATTTGTATTTCTTCAAGA
ATAACGAAAATTATATCATTCGTAATAAACAAATATAACATATTTGCATCAAACCACAAATATAAGGGGAATTTGCACAA
ATTTCAATAACAATCTCTGTTATGCAAAGCATATATGTTACCATGATTCCGTTTTCTGGTTATTTCCAAGCCAATTTATT
GATATAAACATATTAAACAGTATAATATTCTAATACTTCAAAGTTTCTTTCGTCTGGATTTAGATGATTACTAAAATTAT
ACGGATTGAAATTCAGATGAAAAGAAAATTAGTCGTACCTTATTGGAAAGACACAATTCTTTCCTAGGGCATACCTCCAA
TCCTTTTACGATCGAAGGAAGATGAGAGGACTAGAACTATCGTGCTGATAACGTGTTATAAACTAGAGAGAAGCGAGATG
TTATAAACTTGAGAGAAGCGAGAGAATAGATTAGAGAATACAAAATGAAGTTCACAATACACCCATATTTATAGGTGTTA
AACCAAGTGT
>Contig106
GTTTAATATATATGCAGCCTCCGTGATTAAAATAATTCATCACAAATTATTTCACAGATTTAAAACGGTAGATGTAATTA
GGAATAGAAACAATCGAATACAAATAATTTGAATTCAATCGCAAATATCAAAATCAAATTTAATAAATCTACTAGTACCT
TGCAGGAAAGACATGATTCTTTCCTAGGGCATACCTTCAATCTAAATGTATTGATTGAGACTCAGGGTTAGAGATTCGTG
CTGATAACGTGTTATAAACTAGAGAGAAGCGACGTGTTATAAACTAGAGAGAAGCGAGATGTTATAAACTTGAGAGAAGC
GAGAGAATAGATTAGAGAATACAAAATGAAGTTCACAATACACCCATATTTATAGGTGTTAAACCAAGTGT
>Contig108
GTTTAATATATATGCAGCCTCCGTGATTAAAATAATTCATCACAAATTATTTCACAGATTTAAAACGGTAGATGTAATTA
GGAATAGAAACAATCGAATACAAATAATTTGAATTCAATCGCAAATATCAAAATCAAATTTAATAAATCTACTAGTACCT
TGCAGGAAAGACATGATTCTTTCCTAGGGCATACCTTCAATCTAAATGTATTGATTGAGACTCAGGGTTAGAGATTCGTG
CTGATAACGTGTTATAAACTAGAGAGAAGCGACGTGTTATAAACTAGAGAGAAGCGAGAGAATAGATTAGAGAATACAAA
ATGAAGTTCACAATACACCCATATTTATAGGTGTTAAACCAAGTGT
>Contig109
ATTTTACCGCCATGTTCTAAAAATCTCTCCACAAATTCGGCAGTTACTTCTAGCCAATTCCCACAATCTTAAACTCGAAT
TCCTCTCCTGCAAAATAATTAAGATAAAAGAAAAACGAAAAAAGAAGCCCTAAGCCCCCTCCTCCTCATTTTTTTCTCAT
CGGCGGTGGCTTAATTCAAATCATATCTTTTTCTTCTTCATCTAAATCCTCTGTCCCTGCAACTGGTTTCTTCTCAATTT
CTGCGCTCTTCCGCCGCCGCCTCCAGATTTGTGCTGCTTTTGAGAGTAGAATTAGTTCGATTTTCTCTCAAACTCGTCGA
TTCAGTAACGAGACACTGCTTGCTAAGTTCGCCAGAGGTGATCGAGTACTGGTGGATTTTGGAACTAGCCTACAATATCA
ATTGGAGCAGCAATTGGGGGAAGACGACACGCTGAGCACTGGTTTGGAACTTCTTCTACTTTGCATTCTCACACATTAAT
TTCAACTAGCAAACTTGCCCAATGGACGCATCAAAATGGTTTGAGGGATTTTTAAGAAGCATGGTATCAAGTCTTTATTC
GACTCATCCCCTCCTCTGAAGTCTTTAATTTATTCATCCCCTATATGCAAGAATTTTGGCTCTAATGCATCATATTTCCT
AAAAGTTGGTGGCCACTTTGTCATATCTAACAAGGAGTAATTGAAAAAGTTGTCATGATGATTAACCAATGTTCAACTAT
TCCAATGTACAATGGAATTGCTTTATGATCAAGAGCTTGAAGAAAAATTATGAGTCCTAGATTAATTGCGAGTTGTAGAT
TAAGTGCTTAGTAATTTAACATTTAAAATTATATGTAGTTAGTCATTTTAGACTTGTACTTTGATTTTGTTAAATATTTT
TATGTAAATGTTTTGTATGATATTCTTATTATATTTAATGTGTTGTAG
>Contig11
TCTACCTCACTCACGGCTGAATTCAGCCAACACACTCCAATCATCTTTGCTCTCTCACACACACAACACCCAAAACACCA
TTTTTAGCTTGGACGGAGGTTTCAAGCTCCGATTTGAGCACCGAGACGAGCACCGATCATCTTTTCGATCACGTATCTAA
GTAGGTCCTTTTGGGAAGTAACGACTTGAGGGAGAGAGTGACGTTACTCATTGATACAGAGACACAACGAGGTTGAGCTG
ATGTGATGATGGTGCTGCAATGAGCGGAGTCTCCAGGGTTGTTAATAAATAGTTAACCTGTCTAGAATATGTCTTCATAC
ATATGTCTAGCTACTTTCCGCTGCAAGATGTTGTTGATGTTATAGTATGTTATGTCATACTTTGAGTCTTAAGAGAATGG
TTTCATATGATGTATAACTTGATTAATGATATTAATTAAGTTTTATGCTGTCTTTCATAGACTGTTTTCAATTGAGTATT
AATG
>Contig110
ATTTTACCGCCATGTTCTAAAAATCTCTCCACAAATTCGGCAGTTACTTCTAGCCAATTCCCACAATCTTAAACTCGAAT
TCCTCTCCTGCAAAATAATTAAGATAAAAGAAAAACGAAAAAAGAAGCCCTAAGCCCCCTCCTCCTCATTTTTTTCTCAT
CGGCGGTGGCTTAATTCAAATCATATCTTTTTCTTCTTCATCTAAATCCTCTGTCCCTGCAACTGGTTTCTTCTCAATTT
CTGCGCTCTTCCGCCGCCGCCTCCAGATTTGTGCTGCTTTTGAGAGTAGAATTAGTTCGATTTTCTCTCAAACTCGTCGA
TTCAGTAACGAGACACTGCTTGCTAAGTTCGCCAGAGGTGGAACTAGCCTACAATATCAATTGGAGCAGCAATTGGGGGA
AGACGACACGCTGAGCACTGGTTTGGAACTTCTTCTACTTTGCATTCTCACACATTAATTTCAACTAGCAAACTTGCCCA
ATGGACGCATCAAAATGGTTTGAGGGATTTTTAAGAAGCATGGTATCAAGTCTTTATTCGACTCATCCCCTCCTCTGAAG
TCTTTAATTTATTCATCCCCTATATGCAAGAATTTTGGCTCTAATGCATCATATTTCCTAAAAGTTGGTGGCCACTTTGT
CATATCTAACAAGGAGTAATTGAAAAAGTTGTCATGATGATTAACCAATGTTCAACTATTCCAATGTACAATGGAATTGC
TTTATGATCAAGAGCTTGAAGAAAAATTATGAGTCCTAGATTAATTGCGAGTTGTAGATTAAGTGCTTAGTAATTTAACA
TTTAAAATTATATGTAGTTAGTCATTTTAGACTTGTACTTTGATTTTGTTAAATATTTTTATGTAAATGTTTTGTATGAT
ATTCTTATTATATTTAATGTGTTGTAG
>Contig112
ATTTTACCGCCATGTTCTAAAAATCTCTCCACAAATTCGGCAGTTACTTCTAGCCAATTCCCACAATCTTAAACTCGAAT
TCCTCTCCTGCAAAATAATTAAGATAAAAGAAAAACGAAAAAAGAAGCCCTAAGCCCCCTCCTCCTCATTTTTTTCTCAT
CGGCGGTGGCTTAATTCAAATCATATCTTTTTCTTCTTCATCTAAATCCTCTGTCCCTGCAACTGGTTTCTTCTCAATTT
CTGCGCTCTTCCGCCGCCGCCTCCAGATTTGTGCTGCTTTTGAGAGTAGAATTAGTTCGATTTTCTCTCAAACTCGTCGA
TTCAGTAACGAGACACTGCTTGCTAAGTTCGCCAGAGGTGGAACTAGCCTACAATATCAATTGGAGCAGCAATTGGGGGA
AGACGACACGCTGAGCACTGGTTTGGAACTTCTTCTACTTTGCATTCTCACACATTAATTTCAACTAGCAAACTTGCCCA
ATGGACGCATCAAAATGGTTTGAGGGATTTTTAAGAAGCATGGTATCAAGTCTTTATTCGACTCATCCCCTCCTCTGAAG
TCTTTAATTTATTCATCCCCTATATGCAAGAATTTTGGCTCTAATGCATCATATTTCCTAAAAGTTGGTGGCCACTTTGT
CATATCTAACAAGGTTTGTATCTCTGACTTTTCTTTTAACGTCTTATAGCTTGATAGTAAGAATCACTAAACCTTTACCA
TTGTTTCCAATTGTTGTTGATTGATAAGGTATATCTGTTAATCTCGATGACATTTATTCTATTGTGCTAGTAATCCCTGC
AACATATTTACTTGTTCAGTGCCTTTTTAGCTCTCTTTTTGGTGTGGCTCATTTTTAGTTTTGGTCGATTTGTAGCTAAT
GATCATAGGGAATTGTTATCTTGCACATGTTAGTTTATTTCATTTTTTGTTTGCTCTGTTGATTAGTGAG
>Contig113
ATTTTACCGCCATGTTCTAAAAATCTCTCCACAAATTCGGCAGTTACTTCTAGCCAATTCCCACAATCTTAAACTCGAAT
TCCTCTCCTGCAAAATAATTAAGATAAAAGAAAAACGAAAAAAGAAGCCCTAAGCCCCCTCCTCCTCATTTTTTTCTCAT
CGGCGGTGGCTTAATTCAAATCATATCTTTTTCTTCTTCATCTAAATCCTCTGTCCCTGCAACTGGTTTCTTCTCAATTT
CTGCGCTCTTCCGCCGCCGCCTCCAGATTTGTGCTGCTTTTGAGAGTAGAATTAGTTCGATTTTCTCTCAAACTCGTCGA
TTCAGTAACGAGACACTGCTTGCTAAGTTCGCCAGAGGTGATCGAGTACTGGTGGATTTGTATGTTTCGGATTTCTAATT
AAATTTCGTGATTTCTCAAGTATTTCTCTGATTATTTTGTTTCCCTTGAGTCGTTTGCGTATTTTTTTTAATTTGATTTT
AGTAGTATTATTGTTAATTGTTTGATCAATGTTTTCTTGATTGTGGTAGATTTGAGTCGTAGAAGGGGATGATCTTCTGA
GGCTTTTTCTCACCATGGATGAAACTAGCCTGCAATAGCAATTGGAGCAGCATTTGGAAACTGTCTCTGAGCTTCATCCA
TTCCGG
>Contig114
CTTTCTGCAGTTCTTCCTAAGGCCTAAAAATCATGAGGTACTAAACTCATGTAGATGTATTCCACTCGATATAAATGTTG
TTGTTCTAACATAAAGAAGTGTATTTTTTTTTTTAAATCTAGTTAGGGAAATAATTTATAGCCTAGAAACTTTGTTTTAT
CCACTTATACTCACTCTTGTTTCTTCTAGCTTGAGAATTGTTTCTTTCAAAAACTGAAATCAATTGATTAAACTAACAAT
TGGAGTAATTATAATTTTTAAGTTATTTTAACTTTGTTATTTGTACCTTACAATATGTTAAATTGTGTATGTTGACTAAT
AATGTGTTTCTCTTATCTTGGCAGGAGTAATTGAAAAAGTTGTCACGATGATTAACCAATGTTCAACTTTTCCAATGTAC
AATGGAGTTGCTTTTTGATCAAGAGCTTGAAGAAAAATTATGAGTCCTAGATTAATTGCGAGTTGTAGATTAAGTGCTTA
GTAATTTAACATTTAAAATTATATGTAGTTAGTCATTTTAGACTTGTACTTTGATTTTGTTAAATATTTTTATGTAAATG
TTTTGTATGATATTCTTATTATATTTAATGTGTTGTAG
>Contig115
ATTTAAGTAGCCTAAAGAATCTAGGAAGGGTAATTGACTGCCTCCCAATATTGCCTCGTCTAACAGAATTGGAAATTAGA
CGCGTTCCTAAATTTATGGCCACTGGTTGTCTTAAGATTTCGCCTTTTCCCAGCTTGACACGAATAAGTATCGATGTTAG
TATGGGGGTGGAGACTGTGGATGCCATATTGCAAGGATGCTGCCACTCGCTTTTATAGCTTGTCTTTGAAGGGGGATGGA
AAGTTGGGAATGCCTACCGGAATCAATTCAACATCTCACTGCTCTTTCTAAGTTAAGGTAAGAGGATTTTGGAATGGAAG
AGTTACCTGAATGGTTGGGGAACCTCTCATCCCTAAAGCAGTTGAATTTATAGAACTGCAAAAGGCTAAGGCGTCTACCC
TCTATGGATGCAATGCAGTCGCCTCACAACATTAAAAAAACTATATATTTGGCATTGCCCGGAATTAGTGATTAAAAGGG
AGGCAGCTGATTCTGAATGGCCCAAGGTTTCCCACATCCCCCACATCAGCATTGACGATGACGAATTACAGTGAATCATC
ATTTGTCATTGAGGTGATTGTAACAAATTAGGAGGTGAAGCAATGGATCAATGAAGAAGGATTGAGTGTTGGCGTCAATG
GCGGAGGAAGTGGTGGTGGCAGAAAGGGGAGAGCTCTTTCTTTATTTGTTACCATTCATCAAAGCTACCATGTTCGAATT
AGCTCTACTAAGCTTATCTAGAAACTGAGTTGAAATGGGAGTTGAAATGGGCCTTGGTGATTCAAGCCCATTAAGATTGT
TTGTACTCCCTCCGTCCACGAAAAAACTTCCTAGGCTAGAGCGGCACGTGTTTTAAAGAAAAAAAATTGTTAGGTGTATT
GAGAGTGTAGAAAAAAATTGTTGAGTGTATTAAGAGTAGTGAAAAAGTGTTATATTAATATTGAGAGTT
>Contig116
ATTTAAGTAGCCTAAAGAATCTAGGAAGGGTAATTGACTGCCTCCCAATATTGCCTCGTCTAACAGAATTGGAAATTAGA
CGCGTTCCTAAATTTATGGCCACTGGTTGTCTTAAGATTTCGCCTTTTCCCAGCTTGACACGAATAAGTATCGATGTTAG
TATGGGGGTGGAGACTGTGGATGCCATATTGCAAGGATGCTGCCACTCGCTTTTATAGCTTGTCTTTGAAGGGGGATGGA
AAGTTGGGAATGCCTACCGGAATCAATTCAACATCTCACTGCTCTTTCTAAGTTAAGGTAAGAGGATTTTGGAATGGAAG
AGTTACCTGAATGGTTGGGGAACCTCTCATCCCTAAAGCAGTTGAATTTATAGAACTGCAAAAGGCTAAGGCGTCTACCC
TCTATGGATGCAATGCAGTCGCCTCACAACATTAAAAAAACTATATATTTGGGATTGCTCGGAATTAGTGATTAAAAGTG
GGGCAGCTGATTCTGAATGGCCCAAGGTTTCCCATATCCCCCACATCTACATCAGAATTAACGGTCTCAGTCTCAGTGAT
GATTAATAGATTATTGGTGGAATCAGTAAACAGTTGTGTTTGAGGTGTCTTTAAAGAAATAGAAGGTGAAGCAAGGGATC
AGTGAAGAAGGAATGAGATTATTATATTGAAGGTTGAAGAGGATGCATGTGGATACCAAATTGTTTCAGACAGTCAGTCT
CCAGCTCTACTCATGTTTTTTACATTTCTATTATATGTGGTTTTATGCTATTCTTCCTCTACCTTTTGATTGAGACTGTA
AATTGCAAGATAGTTTTCCCATTCTGGTTTAACTTGAAATAAATTTTTATTTGCATGGACTATCATTTT
>Contig119
AATATCTTTTCTTGTTTACTTTTATATATACAGAAACAATTACATGTGTATTATATTTCTAAATTTTTTTATCAGAAATT
GAGGTACCGTATCTTACTTTATGGAGTTTAATTCCAATTCAGTTGCTATTCGTTTGGTGCTCCACTTCATCTCGATATGC
TTAAACGATATGAGATTAATTGTTTTGAGTTTGTTTACTACAGAATTACGGTGAATCGTCATTTGTCATTGAGGTGATTG
TAACAAATTAGGAGGTGAAGCAATGGATCAATGAAGAAGGATTGAGTGTTGGCGTCAATGGCGGAGGAAGTGGTGGTGGC
AGAAAGGGGAGAGCTCTTTCTTTATTTGTTACCATTCATCAAAGCTACCATGTTCGAATTAGCTCTACTAAGCTTATCTA
GAAACTGAGTTGAAATGGGAGTTGAAATGGGTCTTGGTGATTCAAGCCCATTAAGATTGTTTGTACTCCCTCCGTCCACG
AAAAAACTTCCTAGGCTAGAGCGGCACGTGTTTTAAAGAAAAAAAATTGTTAGGTGTATTGAGAGTGTAGAAAAAAATTG
TTGAGTGTATTAAGAGTAGTGAAAAAGTGTTATATTAATATTGAGAGTT
>Contig12
GGTGGGCTTTCTAAACTCAGAATTTGAAGTGCGCACTATTTAATGATGTTATTATATGAATGAAGTTATATTAAAGTTAT
TGACTTGCCAAATTATTTTATGAGCTTGTATGTTACCATCTACGAGAGATAGACGATATCGGCCCTATGCTGAAGCGAGA
TGTCAGTAAGGGTTTGTGCACATAGTTGTGACCGTGAGTCATCGAGCGGGTTGGCCGGTCACTGTGATCGGGAGCCTTCG
GGCCGATCACTGTGTTTGAGAAGGAGGCCTACTTCTTAACACAAGGTTACACGATGCGTAGTTATGGTACATACATGTTA
ATTGTCTGCAGACGTATATGATGTTATGATGATATATATAGTAAGTTTTACAGTTTTGGCATGCACAGGGTAATTAAAAA
AAAACCCTGTGTGATGCTTGAGATGACAAGTTCAATATATAGCTCTAAGAGCAAGCTTTAAAGTTATTTCGGCATGTGAC
CATTGAGTGCTTTTGAGTACTCAGCCCTGCATATGTTTTCTAAATGTGCAGGTTAAGCTGTGATGCAGATGGATGTCAGG
CAGAGCGAAACTTTGAAACATAAGTACTAAATTAGGCTCAGGTATTCATGTCTTCATACAT
>Contig120
ATTTTGCACCAACTCATTCTCTCTCTCATACACAGAGCAGAAAGAAACTCTCCCCCACACACAAAGAGCAGAAACAATGG
AAGATGCTGGTGCAGCCGTCCTTCAAGTTCTGGTTCAAAACCTCATCGACCTTTGCAAGAAAGAGATCTCTCAAATCCGA
GGTCTCGACAAAGATGTAGCAAAGCTAGCTGGGAGTCTCAAAACAATTCAGAACTTCTTGAACGATGCCGAGAAGCGTGA
CATCACCAGCGACGCTGTCAAGAGCTGGCTGGAGAAGCTTGAAAATGAGGCGTTCGATGCTGACAATGTTTTGGATGAAT
TCAACTATGATATTCTCTCCAAACAATCCAAGCCCGCTGAACCCAGGAAGTCAAAGAATTACGGTGAATCGTCATTTGTC
ATTGAGGTGATTGTAACAAATTAGGAGGTGAAGCAATGGATCAATGAAGAAGGATTGAGTGTTGGCGTCAATGGCGGAGG
AAGTGGTGGTGGCAGAAAGGGGAGAGCTCTTTCTTTATTTGTTACCATTCATCAAAGCTACCATGTTCGAATTAGCTCTA
CTAAGCTTATCTAGAAACTGAGTTGAAATGGGAGTTGAAATGGGCCTTGGTGATTCAAGCCCATTAAGATTGTTTGTACT
CCCTCCGTCCACGAAAAAACTTCCTAGGCTAGAGCGGCACGTGTTTTAAAGAAAAAAAATTGTTAGGTGTATTGAGAGTG
TAGAAAAAAATTGTTGAGTGTATTAAGAGTAGTGAAAAAGTGTTATATTAATATTGAGAGTT
>Contig121
CCTCGCTTCGCCGTGTATTGCTGCTCCTCGCCTCGCCGCACCGTCGATTGTTGCGCCTCGCCTCGCCGTCGATTGCTGCG
TCTCGACTCGCCATCAATTGCTGCCACCCATTGAGATCTCTAAATCCTGACGCCTCACCCCCCTCGTCGCTCGACTGCAC
CTCCGCCTCATTGTCTACGCTATCACCAGGAACACCACTTTCGACAGCACCAAACGGAGCAGCTGGTTAGGTTAAGTGGT
TTTGAGTATTCTTCGTTTCTTAATTTGCTAATGTAGTTGTGATACCTATAATTTCTTCACTTTGTCTCTGCACTTCAATT
TTACTTCTTTGTCACTCATAAATGTGTTTCTTAAATGTCGCTGAAGTTCGTTTCTGTCTTCTTTTTGTTTTTTGTTGATT
TAAAATTTTAATCATCTTAGATTGATTCCATTTTTCAGTTTCTTGTGATGAGTTTAACTTGACAGTTCAGTTTCTGAAAC
ATCTAAAGCCGGGATAGGCATATGGAATGATGATTCGAACTTTCTCCATTAAAAGATTATCAAATGGGATGTTTGAACTC
TATTTGTAGCTTGTTATGCCTCTATTTACAAATATTAGCAGATACCCGAGCTAGCAGAAATTACCAGATGACGAAAAGGT
GATCCTGATTGGTCATAGTAGTGGAGGTGCTTGCATTTCTTACGCGTTAGAGCTTCTCCCAGAGAAAATCTCCAAGGCCG
TCTACGTGTGTGCTACAATGGTGTCTAATGGGCAGAAACCCTTCGATGCTTTTGCTCAAGAGGTGACTTCTTACACTTGA
AGAAGCTAGGATGTAGAGCCATGATCTTTAGGTGATGTAGAGCCTTCGATGCTTTTGCTCAAGAGGTGACTTCTCCCAGT
GATGTGAATATTTATGGCAACGGTAGGGACAAGCCCCCAACGGGATTCGTGTTTGAGAAGCAGCATATGCATGGACTATA
CTTCAACCAATCTCCTTCCAAGGACGTGGCTCTAGCTATGGTTTCCATGAGACCAGTCCCTCTTGGTCCGATGATGGAGG
CACTGTCCTTATCTGACAAATACGGAGCCGGCAAGTAAAGCATGAGTTGGTTGGGGCTGATTATGAGTTTTGATCCTTTG
ATAATGTTGGGATCCTAGTCAGATATCCAAGCTGCAGATGAAGATTATGATTTGCAATCCAGTGAATAATTTATCGAAGT
GACATTGGCTTATATTTCTTTCCCGGAGTTGTAGAGAGGTGTGCCTTTATTTAGAGTTGGACTTGTTATTTTTTTTTAAC
TGTTGTTGTAGTTTCTAGATGTCAACTTATTGTTTCACTTATTGGCAGCCCGAAGGAGTATTATTTCTTCCTGGTAGATC
AAATAATTTCGACGAACTATGCATTGAGGAAGCAGATTGCAGATGTTGACCTATTGGTTTTTAGTTCCAAACTTCTACAT
GCCAATTGTCAATATGAGTTCATTATTCCTCATGTAGTCATCCTTTTATAGAAATGTTGATTTGTGTGCATTTAACTAAT
CTCATCATTAGTTTTATATTGTGTCTTACGGGGTTAGTTGAAAACATACATAAAAAGGATGCAACTTCAGCACTAAAACT
GTTACTTTGTCTTGTTACCAATCTAGAAATTGATAGGTAGTATTAGAATCCTTAGTTGGTTGAGTTCTCTCTGATTTGAT
GGATTCATGCCAAATTGTACAATTTGTAGATGATGAGGACCTTTTATCTTATGAACACCATTATCATTTCCTTGATTTAA
GAGACCATCACTTATAGTCTTGTGTGGTTAATTTAGATAATTGATGTCAAATCTTATTATGTTTTGTTTTTTTTTTCTAC
TGAGTTTTCATAAGAAGCATTCA
>Contig124
CCTCGCTTCGCCGTGTATTGCTGCTCCTCGCCTCGCCGCACCGTCGATTGTTGCGCCTCGCCTCGCCGTCGATTGCTGCG
TCTCGACTCGCCATCAATTGCTGCCACCCATTGAGATCTCTAAATCCTGACGCCTCACCCCCCTCGTCGCTCGACTGCAC
CTCCGCCTCATTGTCTACGCTATCACCAGGAACACCACTTTCGACAGCACCAAACGGAGCAGCTGGTTAGGTTAAGTGGT
TTTGAGTATTCTTCGTTTCTTAATTTGCTAATGTAGTTGTGATACCTATAATTTCTTCACTTTGTCTCTGCACTTCAATT
TTACTTCTTTGTCACTCATAAATGTGTTTCTTAAATGTCGCTGAAGTTCGTTTCTGTCTTCTTTTTGTTTTTTGTTGATT
TAAAATTTTAATCATCTTAGATTGATTCCATTTTTCAGTTTCTTGTGATGAGTTTAACTTGACAGTTCAGTTTCTGAAAC
ATCTAAAGCCGGGATAGGCATATGGAATGATGATTCGAACTTTCTCCATTAAAAGATTATCAAATGGGATGTTTGAACTC
TATTTGTAGCTTGTTATGCCTCTATTTACAAATATTAGCAGATACCCGAGCTAGCAGAAATTACCAGATGACGAAAAGGT
GATCCTGATTGGTCATAGTAGTGGAGGTGCTTGCATTTCTTACGCGTTAGAGCTTCTCCCAGAGAAAATCTCCAAGGCCG
TCTACGTGTGTGCTACAATGGTGTCTAATGGGCAGAAACCCTTCGATGCTTTTGCTCAAGAGCTTGGTTCAGCAGAGCTA
TTTTCGCCCGAATCAAAGTCTCTGATTTATGGCAACGGTAGGGACAAGCCCCCAACGGGATTCGTGTTTGAGAAGCAGCA
TATGCATGGACTATACTTCAACCAATCTCCTTCCAAGGACGTGGCTCTAGCTATGGTTTCCATGAGACCAGTCCCTCTTG
GTCCGATGATGGAGGCACTGTCCTTATCTGACAAATACGGAGCCGGCAAGTAAAGCATGAGTTGGTTGGGGCTGATTATG
AGTTTTGATCCTTTGATAATGTTGGGATCCTAGTCAGATATCCAAGCTGCAGATGAAGATTATGATTTGCAATCCAGTGA
ATAATTTATCGAAGTGACATTGGCTTATATTTCTTTCCCGGAGTTGTAGAGAGGTGTGCCTTTATTTAGAGTTGGACTTG
TTATTTTTTTTTAACTGTTGTTGTAGTTTCTAGATGTCAACTTATTGTTTCACTTATTGGCAGCCCGAAGGAGTATTATT
TCTTCCTGGTAGATCAAATAATTTCGACGAACTATGCATTGAGGAAGCAGATTGCAGATGTTGACCTATTGGTTTTTAGT
TCCAAACTTCTACATGCCAATTGTCAATCTTTGACATGTGACATGGAGAAGTTCTTGCGCGTTGATATGGCATTTTGAAA
GCTTTTTGGAACAATTATAATTTGTGGGTGTCGTATGTAGGTGAATTTTGTGTTGGGAGATGTGGTAGAACTATTGGTTT
TATTTGTTGTTGTTGGATGAATATTGGTTATC
>Contig13
AGTTTTCGGGTTGGACAGAACAGTATGTTTCGGGGTACTTTTGATGATGTTTTCGTAGTCCAAATAACTTGAAATTTTTA
CTGTAATAACTTCATCATGTGTAGTCGTTCTCTACAAAATTTCAGCTAAATCCGAGACCAATAGACATGTCAAACTATTT
TCTGAAATGTACTGCACGGAGCAGCAGAGTTCAGTGGCAGATTCTGTCTTTGGTCATATAACTTCTTATACACTTGAGAT
ATTTGTTTTTTGTAAATTTCTGAGAAATATAGACATTAATAG
>Contig133
ATCAGTTTCAAATCATAAACCATCAACAGATTTCTCCATTTGCTCTTTTCACAAAATAATTCAATCTGCCATTTCTCACT
GCACATCATCAATCGGTGCGGCGCGACTAGGACGTGAACTTTAAATTCTTGCAGTTAATTTTCAAAACTCAAAAGTTCAA
GTTTCAGATTTTAAAGGCCGGAAGCGCGTGGAAGGTCGAATGGCGAGTAAAATGTTTTGAATTTAGTTATACTTAAAAAC
GTTATGTTTAGTAAAGTATTTTAACATAAGATGTTTATTTCCCTATTTTCACATTAAATATTTATTTATAGTCATGATTT
TCCGCGTGCGTTTTCATTTAAAATTAAAATAAATTTGGGTGTCACAAGTCGAATCTATGTAAAGATAAATGTTTCTTAAA
ACATATTATGTTATTTCATGTGATATCTTTTGGTTATGTAAACTCTGAAATTCTATACTATTTGAGATTTGTGTGTGATT
TATTTAAATAAATGTTGTTATATTATTTTAATGTCATGACTTGTTTAATTTATATTTAAATTCATTTCAAATATTTATTT
AAGAATTTATATCTTTACGAAAATATATACATGGATACATACATAATTTTTAATCATATAAAGATTTTATTTTGTTATAT
TTTCCGCTGCTAAAAAGATATTATTTTATATTTAGAGTTTTTCCTTAGTACAAGTTTTATTAATTAGTTAATTATTTTTC
TGACATCTTCATGTCGTGCTTTGAAAATAAAGTTGTTAAATTTATGATTTAAAAATCAAGATTTATATTTGAATACATTA
TTGAAATTTTTGATATCTTATAAATCGTTTTAAAAGTGCTTTAAAAACCAATTTTATTTAAAGATTTCTTTTTCTTAAAA
TTATTTTCGAAAAATATTTATTTTAAAAGTGAGTTTTAAATTATTTTAAAAGACTTCCGCATTAAATATTTATTTAAATT
TTATATTTAACTCCTTAATTAGATTAGGGTGTTACAGCATGGTATCAGAGCAGGTCTACTTTCCTGTAGACTCTGCAAAA
TATTTTACATAAAATTCTTAAATGTCATGTGTGAGAAAATCCATTCGACCTCTACGTGCTCCGACTTCAAGGTAAATGTA
TTTTAAAAGTATTTCAAATATTTTTTAGGGATGAGTATAAATTGTTTACGTTGAAAGTATGTTGAAATTTGCTGCAATAA
TTGAAGTTATTATCAGAAAGTTCAAGTTCATTATGCAAGTTATTATGAGAAAGTTCAGTATTCAAATTATATGTTGAAGA
TTATTGCAGCTATGAGTAAAGATATTTCAAATATTTTTCAAGAGGATGAGTATAAATTATTTACGTTGAAAGTATAGTGA
ATTTGCTGCAATGATTGAAGTTATTATGAAGAAAATGTTCAAGTTCAGTATTCAAGTTATTATGTTGAAGATTATTGCAA
CTATGAATTGTCAAATTTCGAGGACGAAATTCTTTTAAGTGGGTAGGTTTGTCACAGCCCAAAACCATTTACTACCTTTG
CAAATTTTATTTGAAAATTTATTGTATTTTCGAGATATTAAAAATATAAATCTATGAGTCGAGTTTGTGATGAATTATCT
AGTCGCGCCCCTAGCTAGATGTATGACTCTAAATTCTAGGTTATACCTATAGAAATAAAGTTTTATATTCCAAAAATATT
TTTATATAAATTTGGGCCTAAATAAATTTATTTACTTAAATATATTTATCATGGACATTATATTAATTTTGGATTAAGAA
TAAAATATTTTCATAATTTTTATTAGTGTTGGACTTATAATTATTAATGGGCCAAATTCTTTTGCAATGATCCTAAAACA
ATTATTCAAGTTTCAACATTTATAGTTTATTAATGATTTCAAGGATTTGGATACCTTATTTTCGTATCTGCAAATTAACA
ATTTCTACTCTATTTATTTACATTTGTTTAAAGAAGTCTCCAAGCCAGCCATTCCTATTTTCATTCTTATCAGATATCTA
ACCGCTCTAATTAGATAAATGACTTTGAACTATAGATTATATTTATAAAAGATACAAATTTATATTATCAAATATTTTTA
ATAAATATGTTGGGCCAAATATATTATGTAACTTTGCATAATTTTAAAACATTAGCTATTATTAAATATAAATTTTATTC
TTAACATTTTAGTATAATTTGGGCCTGGTATAAAATATTTTTGTAGGCTATTTGTTTGGGCCTCACTTGTATTCATGGGG
TAAAAGTATTGAAAAGCCCATAATATTTTACGATACTTATCGAATATGATTCTCTAAATTTTTGTAGAATTTCAACCACA
ATTTTAATTCTTCCAGTTTAAGAATCCTCCTCAGCCACAATTCTATCTCTCATCTTTGGCCACATCATTTTTTTAAAACA
ACAAGTATCAAACTTTCCTATTTAAAGCATTGGCCTTCATCATCTGATTTTCGAAACATGCCAAAAACACAGCAAGCTTT
AAAATTATTTGTGCTCTTTTCTCTGCACAAGGTAATTTTTATTATTTCTGTAAATTTTTCATTCTTCTCCAGTTCACTAC
TGTATCCCATATTTTGTGCAG
>contig13476
TTGGTATCAGAGCCTGGTTGAGGTCTCTTGATATTCCAAGTATGCTCTGTGGTTGCAGCATTGTCTGATCTTCCACATCA
GAAAGGATTTCTTGAGAAAGATCCGGGACGGGGTGTCTCTTGCGAGACGGCTGTTCATTTTGGTGGAGAAGCGGTACGTC
AAGTCAACTTCAAGTCCAAATGAAGTTCGACGTGGAGAAATTCGATGGAATAATAAATTTTGGCTTGTGGCAAGTGCAAG
TCAAGGATGTGCTGATACAATCTGGGTTACACAAGGCCCTGAAAGGAAGTCCGGTTGCAGTCAAAAAGCCCGGTGCAGAT
GATGACGCAAACAACAAGTCCGGTATGAGTGATGAAGATTGGGAGGATCTGGATCTGAAGGCGGCAAGCACAATTCGTCT
CTGCTTGGCCAAGAATGTACTTGCAAATGTACATGGGATTTCGAGTGCGAAGGAGCTTTGGGAAAAGCTGGAAGCTCTGT
ACCAAGCAAAAGGCATCTCGAATCGGTTGTATTTGAAGGAACAATTTCATACCTTACGGATGGATGAAGGTGTGAAGATT
TCAGATCACTTGAGTATTCTCAATGGCATTATCTCTGAACTGGAGAGTATTGGAGCGGAAATTGAAGATGAGGATAAGGC
GTTGAGACTCATCTTGTCTCTTCCACGTTCCTATGAACACATGAAGCCAATATTAGTTTATGGGAAGGAAACTCTGGTCT
TTGCTGAAGTCACGGGCAAACTTCTTTTGGAAGAAAGAAGGCTGATGAGTGAAGGACGTACTTCATCGGAAAATTCAGCA
ATGGTGGCCTTTAGCAGAGGGAGGAAGAAAGACTCCAAGGGCGTTGTTTGTTGGAGGTGCGGAAAACCCGGCCATACGAA
GCGAAACTGTCCAGGTGGAGCTCGTCAAGGTGGAGCGGATTCGGCAGAAAGCTCCGAACAATCAGCTAACATCGTGTTTG
ATGATGTCCTTTGAGGACATGAATATCCTTATGGCATGTCCAATGGCCATGATAGAGGATGTGACGATGTTAGTTGGACC
ACATGTGCATGGTTTTTTGGCATGGATGCAGGTGTGTGGTGAAAAGTATGTCGATGGCTGATGACTTCTAGGAGGGCCAA
AAAGCTAGAAGGTTGCACCAAAAATTTCAGCAAGGTTTTTTCGACATGTGCCGAAGTAAAATTCTTAGAATGGTTTATTC
TAAGTGTTCTACTCATTTGGTGGAGTAGGTTTATTCTCTTTTGAGGATGATGGTTCTTTGTGATAAGAATCATAATTGTC
GG
>Contig135
ATTTTGAGAAAGATGGAAGTGTTGAAGGAGAGAGGAGGAGCCGCCGTGCTCGTATCTAACATGTATGCGAGTAAGAAGGA
ATGGGATAGAGTGATTGACATAAGGAAAGAGATGAGAGAAAGAACGCAGGGAAAGCTTCCTGGTAGAAGCTGGATTCAAG
ATTAAAGATGCAGTTCATGAGTTTGTAGCAAGAAATGATTTTGATCCACAAGCTATGGAATTGCACATGCTCTTTCGAAG
TCTGGAAAAGATCTCGATATTATTGCGCCCCTGAAGCTCCAGCGAAAGTGTCGCCGGCGAGCCACGGCCACAGATTCTCT
CTCGACCCCATCTCCATCTCTCAGCCCCTAATCTCCCTCATCTCTCCCAAAGAAACCCTAGATCCCCAAATCCTCACCGC
CTCTTTGCGATTTCCGGCGACCACGACAGCCATGGCCGCCGCTGCTTCGACTCCCTCTAGCTCCGGTAGAACAGTAACAA
ATCGCCGCCCTTCCCCCACATGCACCAAAAATCTAATATTTTACCTCATCGTGTTTTTACAAGCAATTGCCAAGGTACCC
TTCTTCTTCTTTTGTTGTGTTTCTGCCATTCACCTTTTTATTTCTATTTTCCAGATTTTTGGTTTAGATTTAATGAATTA
ACTCTGTGAGGGAGTAAGGGATTGCTTTACTTCCCTGTTTTGCCGGTTTAAGTGTTTTGTTAGATTTCTTGCTCACCCCT
TCCTCCTATCGTTTCTCTGACCTTTCTGCATCTCCACACCAGCCGCTGCATCGCTAGAAATCGCCATCACCGCCGCTACC
CGCCTCCTCTGCTATGGGAATTAATGAGATTAATATGTGTAGCTAAGCAACAAACTTGGTTCGTAACTTTGTGAAACTAC
TTTGTTTATTGGCTTATTTTGAGCAATTCCTGCCATAAGATCAGTCTCGATGAGAGACATGAGAAGTGGAAACAAAGATG
ACTCATATTCCGAGTCAAGTGCCATCGAGGAGTGCTACACCAATGAGTGCAACAGCCCCGCTTCGCAGCCCGACGTGTTC
TATACCTTCTACTCTTCGGAGAGGGGAGCCAGCACCAACTCCAACAGAACATCCCATCAGCAATTCTACTCGGAACTTGG
CTGAAAATGCTAAAAAGGAATTGTCTGAGCAAAGAACAAAAGCTTAAAACGAGAAGGGAGATGTTAGCCATGGGCGTTCA
ACTTGGAAAGATATATATTGTCGCTTGGGCAAGCAAAGACGAGAAATATAAGAGTAATTCTGGAAACAAAGCCATTGACA
ACAATTTTCTTACAATTTGATTTAGGTGTGTCTATTGTACAATAATTATAATCAGAGGAAAATTACTTCTTATATCCAAT
AAAATTTAGTGTGGTTTGAAGGACATCATATTTAATAAATAGTTGAGAGATCTATTTAAGTGATTGATATAAAGTGCAGT
AGGTGACCCATTAAAATTGAGTAGTATACGTGGGTACAAATATTTATCAACATATCTATATTAA
>Contig137
ATTTTGAGAAAGATGGAAGTGTTGAAGGAGAGAGGAGGAGCCGCCGTGCTCGTATCTAACATGTATGCGAGTAAGAAGGA
ATGGGATAGAGTGATTGACATAAGGAAAGAGATGAGAGAAAGAACGCAGGGAAAGCTTCCTGGTAGAAGCTGGATTCAAG
ATTAAAGATGCAGTTCATGAGTTTGTAGCAAGAAATGATTTTGATCCACAAGCTATGGAATTGCACATGCTCTTTCGAAG
TCTGGAAAAGATCTCGATATTATTGCGCCCCTGAAGCTCCAGCGAAAGTGTCGCCGGCGAGCCACGGCCACAGATTCTCT
CTCGACCCCATCTCCATCTCTCAGCCCCTAATCTCCCTCATCTCTCCCAAAGAAACCCTAGATCCCCAAATCCTCACCGC
CTCTTTGCGATTTCCGGCGACCACGACAGCCATGGCCGCCGCTGCTTCGACTCCCTCTAGCTCCGGTAGAACAGTAACAA
ATCGCCGCCCTTCCCCCACATGCACCTAAAAATCTAATATTTTACCTCATCGTGTTTTTACAAGCAATCACAAGATAATA
TACAGACCAACGGCGCTTACAACACAAGAGAGGAGAGTTTGAAGAGAGAAGCTTTCTGCTGCACGGGAGTGGAAAGATTT
GTGGAGATTTTTGCAGCAGTAGTTCGAGTTCCTCCTACCCCAAAAAAACAAAGGGCACTTTTTATAATATGTAAATTAGA
TGTGGCATTAGCGTAATTTCACGATTTGAAATACTATATCTGTTATCAAAACAGAATTCTAAGATATTACACATATTTTC
TAATCTATCAAACAAACATGTATTCCTTTCTAGCATAATTTGTATCAGCTATCAAACATTCCTATAATAC
>Contig139
AACGCCTCAAGTTCTTGAAAATTTATCACTGCAATCTGACAAGTTGGAATGCTGATAGTTGTCATTTCCCAATTCTGGAG
AAGCTTCTTCTTTTTGGTATAAGAGAGTTGGAAGAGATCCCATGGGGTATCGGTGACATACCAACACTCAAACTTATTCA
TCTGCAGAAATGTAGTAACTCTGCCGCGATTTCAGCTATCAAAATAAAAGAGGAGCAGCTCGAGTGTCAGGGCAATGATG
ACCTTCAAATCCAAATTAATGTCGGCACAGGTAAACTGGAGTGCTTCATGGCAACGGTGGAAAACAGAGGGCCTCACACT
TAATAATGTTCAATTTGATACAAGTTAGGCTATT
>Contig14
ATTTCTTCTTTATTTCTACCCCAAGGTACCGTATCTCTTTCCCCCTTTTCGTAACCTCCATTTTCGCCTCTCAAGCTAAA
GAATCACTTCGATCACACAAGAATTTATTCAAGAACACATATTGAGGTTCGAGTGGCAGTAGAGAAAGAACAAGCAAAAA
CTGCAATACCATGAAACAAATCAGGTTAAGCTGTGGTGCAGATGGAAGCGAGCAGAGCAAATTCTTTGATGTATATGTAT
TAAACCAGGCTCAGGATTCCATGTCTTCATACATGTAATCCACATGAATTATTCCGCTGCAACACTTAGTCTATTCTACT
TTATTGATGTGTTGTACATATTTTAAATCAATAGCTTGAGAATTATGTCACTTGAAAGTTAGACAACTTGTCGTTGTGTA
TTGTAAGTTGTCTACTCATGAGTTTTAAAAGTGATTGCCTATGATTATCCAATATTAAAGTAATTCATCGTTAAAGCGGG
TTCATTATTATTATTGAAATCTCTTTTCTTTTGCATTTTCTTACTCCCTTTCCCAGTCACACCTTTCCCCGGCTTAACTA
TACACTAGCTTAGGCCGGGCTGCGACA
>Contig140
TACCTTCCCTAACTTGCAACGGGGAGCTCCCTCCTTCCATATCCAACCTTTTTCACCTTCAATTCTTGATTATCATCCAC
ATATGTACATTAAAAAGCGTAGAGTTCAGTCTTATATGCCTGTGCAAATTTGGGACATGCAAGAACTAGAGCATCTTGTG
ATAAGTGGAAGGGACCTACCAACCCCTAATACTGATGACGCTACCTTGAACAAACTCATCTCACTTATTGGTGTGAGTGC
AAACAGTTGTACAATGGAAGTTCTCAAAAGAATTCCTAATTTAAAGGAATTAGGAATTGAAGTGGAGTTGAAGCCTTATG
ATGATGATGATGATGAAAGAAACCCATCGAGTTGCTTGGGTTATATCTCCCAACTCCAGAATTTGGAGAAACTTGAATAT
TGGGTTAAGAATCCCGAGATAAAGTATGAGTGTAATACGATTCCTCTTTCAATGTTTCCATCAAGTCTCAAGGTGTTAAC
GTTGTCTGGGTTAGGGGGGTATCCTTGGAATTACATGAATGACATTGGTTCGCTGCTGCCAAATCTCGAGATTCTCATAT
TAAATTTCTATGCATTTCGAGGCCCAGAGTGGGACATAACACCGGGGAGTTTTTTGAAACTTATTGAACTTCAAATTGAA
GACACCGATTTGGTGCGATGGAGACCTCAACGTGGAAGCTTCCCGAAGCTTCGTAGACTAAGCATGACGGACTGCTACAA
ATTACAACAGCTCGATTGGCCGTATGACCACTCTTGGATAGAGATCATTAGTTTACACGAGTGCAATCCTTTAGCTGTCG
CTTGTGCCAATGAATTAAAAGACTAAGTTTTTCTTTCGACTTTTCGTCAAATCTTCTTTTTGAGGCCAAGTGAGTCTGCG
ACTTGCCAAACAGGCAAATGAAAGAGACGATCGAGAGTTGCTTCCCTTGCCGCAGGTGAGTTTCTGCTGTCTGTAGATTA
CTAGTAACTTGTTTAACAAACGTCGAGGCCTTTGTATTACGAGCTGCTGTTTTTGAAGATCTCTTCGCAAGATTCTTGAA
GAGTTCACTTGTTCAGGGCGCCATAAGGTACGAATCGCCAGTATGGCGAGGAATTGCAGCTAGACGGATCCAACTCGCGT
GGAGACGCAGAAAGAAGCAAATGAATCGAGCTGAGTCAAGTCGAGTAGATTCCTCAAGCTCACCGTCATCTCGGACTAGA
AGCAGACGCAGATAGACTCGTTGGAGTAACGGATTCTAGCCAACTGAAAGGATCTTCGCGATCTCCTTCCTCGTTCGATA
GCGTGTTTGTGCTCGTAAAATGAGGTTCCTCTCTTCCACTCTGCAGAAGCCATTGTGTAGATGTTGCTAACTCATATAAA
CTGCTCTTGATTTTAGATCGAGTTGTAGAAATCAAGATTTGATGTTAATTTCATTGGACAACAAATATTGTTTCTTTAAC
TAGTGGCAATAATATGTGTTCTATTTTAAATCACAGGTTGTTCCTTCAAAGTTGAGAGTTTGCTA
>Contig141
ATATTCATACCACTCTCTCTATCTACAACTCTTCGGCGACGTATTTCTCTCTAAGAGTTAATCATGGGTAAAGAAAAGAC
TCACATCAACATTGTGGTCATTGGCCATGTCGATTCTGGAAAATCGACCACCACCGGTCACTTGATCTACAAGCTTGGTG
GTATTGACAAGCGTGTCATTGAGAGGTTCGAGAAAGAAGCTGCTGAGATGAACAAGAGGTCATTCAAGTATGCGTGGGTG
CTGGACAAGCTCAAGGCTGAGCGGGAACGTGGTATCACCATTGATATTGCTTTGTGGAAGTTCGAGACCACCAAGTATTA
CTGCACTGTCATTGATGCTCCCGGACATCGTGACTTTATCAAGAACATGATTACGGGTACCTCACAGGCTGACTGTGCTG
TCCTCATCATTGATTCCACCACTGGTGGTTTTGAGGCTGGTATTTCCAAGGATGGTCAGACCCGTGAGCATGCATTGCTT
GCTTTCACTCTTGGAGTGAAGCAAATGATTTGCTGCTGCAACAAGATGGATGCCACCACACCAAAATACTCCAAGGCTAG
GTACGATGAAATCATCAAGGAAGTGGCCTCCTACCTCAAGAAGGTTGGATACAATCCCGACAAAATTCCGTTCGTCCCTA
TTTCTGGATTTGAGGGAGACAACATGATTGAGAGGTCCACCAACCTGGACTGGTACAAGGGCCCAACCCTTCTTGAGGCA
CTCGACCAGATCCTGGAGCCCAAGAGGCCATCAGACAAGCCTCTCCGTCTCCCACTTCAGGATGTGTACAAGATTGGTGG
TATTGGTACTGTGCCTGTGGGTCGTGTTGAGACTGGTATGATCAAGCCGGGTATGGTTGTCACCTTTGCCCCATCTGGTT
TGACAACTGAAGTTAAGTCTGTTGAGATGCACCACGAGGCCTTGCAAGAGGCTCTTCCTGGTGACAATGTTGGGGTTCAA
TGTGAAGAATGTTGCAGTAAGGATCTGAAGCGTGGTTATGTTGCCTCCAACTCCAAGGATGATCCTGCCAAGGAAGCTGC
CAACTTCACCTCCCAGGTCATCATCATGAACCACCCGGACAGATCGGAAATGGATATGCCCCAGTTCTCGATTGCCACAC
CTCTCACATTGCTGTGAAGTTTGCTGAGATCTTGACCAAGATCGACAGGCGTTCTGGTAAGGAACTCGAGAAGGAGCCCA
AGTTCCTGAAAAATGGTGATGCTGGTATGATTAAGATGATTCCGACCAAGCCCATGGTGGTGGAAACTTTCTCCGAGTAC
CCTCCTCTTGGACGATTCGCTGTGCGTGACATGCGACAGACTGTTGCTGTTGGTGTCATCAAGAGCGTTGAGAAGAAGGA
CCCATCTGGTGCCAAGGTTACCAAGGCTGCTGCCAAGAAGGGAGTCAAGTAAAAGTTGGAACTCAAGTCATCCTCGATTT
TGGTTATTTCCTCAATGTTTCAAATTTTGCAATTTTCCGGTGCTTATTTTCCATCGTTTGAAAAAGTCCTTTTGTCGCGT
CTTCTAGCCTCATTTTCGAGGATAGTGGATTACTAAGCAAATATGGTTTTCTACCATGTTGCTTAGTGGGCGGTGGCGAA
AGCCTTTGCTAGTTGTGTTTTAGAGCCTGAGATGTAGACTTCGGTTAAACAATTTGAACTTTTTTCCTATTTTCCATCTT
TCCTTATCCCGCATATTTGCTTGTTCTTTTTATTGTATTTTTTTTCTTGTTCGCTTTTTTTTTGTATAGAATATTAATAC
TATTAAAAGTGGTCCCACAGTAAACTTGGAACTAAAGCTCCAA
>Contig143
AATTTACCTCATTTCATCTCCCCCCCACCCCATTTTACTCCCAATATACCCTACAATCGGTAACTTCTCTCTTCCCCTGC
CTGTTCTTGGTTCCGGCGGCTGTCCATAGCAGGGCGCGCGTCGCTGCGATCGGCGATGATACTCTGCGCGGCGGGTTTCC
AGTTCTTGGTCGACGATTTGGAATAGAGGTTTTCTGCTTGAAGATACGGCGTGGCTGAAATCGAACAGGATTTTCGGATG
GCTTCTGGAAAGGGGAAATAGAAAGCTCGGATGGTATGAGTGTGTGTTCAAATATTTTGATTTTTGTTCGTAATTTTAAG
ATTCAAAGTTCAATGTTTCTAATATATGTTTCAAGCAGTGGATATTCGGATTGTTTTGGTCCAGTTTTGTGATTCTATAT
TTGGGGACTGATTTTTCTATTATCTCCATTAAATTCTCCAACATGTAAATTGCGGCATTTTCTACTGATTTCATGGTTGT
TGGGGCACCTTCTTTTTGCCCCCTTAATTTTAATTATTACGAAAGATCGTGGTTTGCTGAGAAATCAGTCTTTGTATTGA
TAATTGTGTTGTAGATTCAAGAAATGGATGGTGCTATAAGATGAATGCAATTTCTATGAACCATTTCAAATTTTCTAGTT
TTTTTAATAGAATATATGTGCTGATTTTGTCATCCATCACCCCTATGTTGCAGAGCTTATCAGGTTCAGCCAGTTCAGAC
AGCATATAACTCCACATCCTCTAATAATGATTATCAGATTAAGGGCTTTGATTTTTACTAGTTTGTCGATGCATAGTGTG
ATACAAAGAGACTATGTGGGTGATGATTATGAATGTTGAAGAGACTGAATTCGAATTGATCATTAGGTTTTTTGAAACAA
GAGTGTTTTGTTTGATTGATGAACTATTTCTCTAATGTCATTGTAATATGTAGCAGTTATGTTGCCTGGGTGAGAGGTTT
GCGAAGAGTTAATGTTGGTTTGATTTTTCATTTGAGTTTCTGTTCATCAAAGAGTTGTATTATGTTCATTTAGAATTTTG
TTCTGTTCATTGGTAAAATATAAATATTTGA
>contig15093
ATCATCATCCACAACTCCCGGGTCACGGCGGCTCCGGACCTCCGACCCGTTCAGGGATCCGTCCGGACCTATCTGGGCCG
ACCCTGGAAGCAGTACTCGCGGACGGTGTTCATGAAGACCTCGATGGATAGCTTGATCGACCCGGCGGGTTGGATGCCGT
GGAGCGGCAGCTTCGCTTTGAACACATTGTATTATGGGGAGTATGCGAATACGGGTCCCGGGTCGTCTACCGCGAACCGG
GTCAAGTGGAAGGGTTATCGGGTTATCACAAGCGCCTCCGTCGCGGCGCAGTTCGCACCGGGGAGTTTCATCGCCGCCAA
TTCTTGGTTGCCGGCGACGAATGTGCCGTTTACTTCTGGGCTTTAATTTGGTTTCGTGTTTCAGTTTTATTGAATTAATT
GTAATTATCATATGAAAATTTGTGTTAGTCTCGCGTGATTATTGTAAACTTTGTGAAATTATTTTTTTTTAATGGTCTTT
TTATGTTTTTGTTAGAAAATGGAGGTGATTATATAGTGGTTTGAGTGTGGTGAGTGACTGTAGTGAAGTGGTGTAGAGAA
TATTGTGAGTGTAGTGTGTGTAGAAGATAGAGAGAATGATTTTAGAGTGGAGCTCTTGTCTCCAAAGAACTTAGATATTA
GATAGAGTGATGTTTGAGATTGTTTGAGATTGGTTACAAATGGCTCACAAGAGCTCTATTTATAGGTGTGGGAAGATCTC
TCTAGATCCCACTACATTTAGCTTGTATCTAGAATTTTCTACTAACATCTACTTAAGGAATTCTCTAGATACTATATGGA
AAATATCTATTCTCTAGAATACCATACTTGTCCTAGTATTATTTAGAATACTCTAGATTAATCTAGCTAGTGGTGAATTC
TCTAGAATATACATAGCTTATTCTCACCTAGAATATTCTAGATAAATGCATCACACTTCAATA
>contig15109
TAACACATGTCACTATTGAGAAGGATCTAGAATTCCTTCATCTTGCACATGCTCTCCATCATGAGCTGACATCTTTTCTT
CCTTTTAGCTGAGTTGTCTTTGCTTTATGCATAGCTTGCATGCCACGTTGGACGTCAGGCAAGGGAGGTATTCTAACAGT
TGTTGCCCAAAACCCAAAATATTCTTGAGGCCTATTACAAAGGGATCAGAGGAGTTTTCACGCCCGATTTCCCAGCGACG
ACGCCAATAATATTTGACTTCACACAAGGTTATAAGCCGGGGAATTTTGCGCCCGCCCATTTCGGAACGGCTGTGTACAT
GTTGGACTACAACTCGGAAGTCGAGATGGTGCTTCAAGGCACCAACTATGGCGTTGGCGATGGAATCGATCATCCCATGC
ACTTACATGGACACAGCTTCTATGTTGTCGGATCTGGATACGGGAACTTCGACCCGAACACGGATCCGCCAAACTTTAAT
CTCATTGACCCGCCGTTGGTGAACACGGTTGCCGTTCCAAGAAGTGGATGGAGCGCTATC
>Contig153
AATTTCTCTTCTCTCCCCTTCTCCTCCCCGACCACCCCCACTGGCGATTCGCCCACCAGCCGCAGCCTCCTTCCACCTTC
TCCTATGCCACCTCCATTTCCCTCTCTCCCTCACGGCGATCTGACCTCCCGGTGATTCGACCCACCAGATATGGCCGCGA
TGAGATCTGCCCCTTTCACTCCGATGGCACCTCCATTTGCCTCCCCCGGCGATCTGCCCCTTCAACCTTATCCGACGCTT
CTCTCTTCCGGCGGCGACGCCAGTCACCTCCACCATCGACTGACACGCGCAGAAACAACGGTCCGCCGCTTTCCTTGGGG
TCGGCGAAATCGTCGGCCCCTCCCTCTCTTTCATGCAATACATGTCGTTCAACCTTGCCTCCCCGACTCGCCACTGTCCC
TGTGCCGTCGTCGGAGACTCCTCTGCCTCGACGAACAAGGTAGCCACCCCGGGCTCTCACAAGTGAAAGGAGAGTCTCAC
ACAAACAGGAGAGATTGCTGCATAATTTATGTGATTGAAGGAAATCAACTCCTGCTGAAGTGCTCATCTTTAAAGCTGGC
TAATTGACAAGTGACATTTAGTGAAATATGTGTTTTTGGTGCCAAAGCATTGATAGGTTTCTTTGGCTATTAATTTCTTA
TGGTGTAGCTTATCCACTCTTAGTAAAACCCGTTCTATCTCAATGTCAATTGAGAGAAAAGAAGATCATGGTTGAATATT
ATGACAAAAATCTGAACTATAATCCTATCCA
>Contig154
AATTTCTCTTCTCTCCCCTTCTCCTCCCCGACCACCCCCACTGGCGATTCGCCCACCAGCCGCAGCCTCCTTCCACCTTC
TCCTATGCCACCTCCATTTCCCTCTCTCCCTCACGGCGATCTGACCTCCCGGTGATTCGACCCACCAGATATGGCCGCGA
TGAGATCTGCCCCTTTCACTCCGATGGCACCTCCATTTGCCTCCCCCGGCGATCTGCCCCTTCAACCTTATCCGACGCTT
CCCTCTTCCGGCGGCGACGCCAGTCACCTCCACCATCTCCCTCGACTAACACACGCAAAAACAACAGTCCGCCGCTTTCC
TTGGGGTTGGCGAAATCGTCGGCTCCTCCCTCTCTTTCGCGCAATCATGGTTTTAACGTTGGTTGAGGTCTCCGAGCACA
GCACCAGCAAGGGCTCCGAGAACTGCATAAAAAAGGGATTAAAGTAGAAGCTTGAGATTAGAGCTGAGATTAGAGCTGCT
GCAGAACTTTGATTTTCCTCCGACTTCTTTTCTTGAAAGAAATCTGGTGAGCTATGTTGCATTTATAAGAGCTTTGCCTC
TGTAGTCTGCACATCAGTTGCATTCAAACCTTAAACTGGTTATGTATATATATGATCCTATTTAACTAGCCATGTACAAG
CTTCGAAT
>Contig155
GGACTCTGTTATATTTCACATATTTTGGCTGTTGCCTATTTGGGATGTTGTTAGGACAACAATTCTATCCAAGCGCTGGA
AAAACCTTTGGACCACCACTCCCTGTCTTAATATAACTAAGGATCATATTTATTATTCTTATACTAGAAAAAAAAAATCA
GTCACTGTTCATCGGGCTTTATTACGCTGGGATGGGGTAAAGGTTCTGAAATTCAAGGTTAATTGGATCATGAGCGTTCA
ATTCATGGGGATGCTGATTTGTGGGTGCGATTTGCCAAGAAACATGAAGTCGAAGAATTATACTTGCATTGGAGGGATTT
GAAATATGAAAAGGATTGGTAATAATGATCACAAAGTACATCGGGTGCCACAGTATCTGTACTCATGCTCATCGCTTAAA
GTGTTATCGATCAACAATTGTTCACTTTAGAATTAACGGGAATGTGCAGTGGAATCAACTCAAGAGTTTAACAATTATTA
ATGGTTTTGGGGTCACTGAAGACGTGATGAATCAAATATTGTGTGGTAGCCCTCAGTTGGAAGTCTTAATCCATGTCTTT
TGTAGAATGTAGTAAAAGCTTGTGTATCCGATCTAATAGTTTGAAAGAGCTGTCGATTAACAAGCATTTATATGATTATG
ATGCATCTACTTATACGACGACGGAGCTGAGAATTTGGACTCCAAATCTTAAAACCTTAGAAATTAAAGGATTCCATTTA
GCAAGTGTTTGTTGATGAATGTCTCATCTTTAAGCCATGCAACTATTGGGTATTCTAATCATTGGAGTGATGACACATGT
GTTGCCCAGTTTCATGAGGTTTATTTGGTCAAATTCTTCCAAGCATCCAACACGTTGAAAACGTCAAATTACTTCCCTGC
TGCATCAAGGAACTTGGAGCTATGATAGAGGGATGCATGAATTCATCTTCTCCTAATGTCAAATCCATACAGTTCAGATT
TCATTGTACATTTGTAGGTATGATTGAGATTTTCCCTCTTTCAAAGAAGTTATTCATTGAAGTTGGAGAAAGGGTCAAGT
CCTATAGTGGTGAGGCATATTCACTGTGGGCCTCTCGTCACTTCTACCGCGAGTTTGAACTACATATTCCTATGTCCTTT
ATGCTGCAGTTGAGAATTGTTGAGGTTACTTTGGTTGAGGGTGACATCTTATTTCCATTTCTAGAATTACTGTTGAAAAA
CGCGAGTAAGCTAGAAAAGATTGTGTTCCGAGTAAAAGGATCACAAAATTGTTTGCTTCATGCATCACAGAAGCTGCTGA
AAATGCCAAGATCCTCACGAACTGCAGTGTTTTCTTTCTGTGAATATTGATCTTACCATGCTATCTTCAATCATAGGTAA
CTACATGGGTAAAATGGCAGCATTATGCGCTTGATATCCTTTTGCTTCGTCCGACTATCTGTTT
>Contig159
ACATTGGGTGCCACAGTTTCTGTACTCATGCTCATCGCTTAAAGTGTTATCGATCGAGAATTGTTACTTTAGAATTAAGG
GGAATGTGCAGTGGAATCAACTCAAGAGCCTAACAATTAGGAAAGGTTTTGGGGTCACCGAAGACGTGATGAATCAAATA
TTGTGTGGCAGCCCTCAGTTGGAAGTCTTAATCCATGTCTTTTGAATTTAGAGCTCAAAGCTTGTGTATCCGATCTACGA
GTTTGAAAGAGCTGTCGATTTGCAAGTATATTTATGATGATTACGATGATGCATCTACTTATACGGA
>Contig16
ATTTCTTCTTTATTTCTACCCCAAGGTACCGTATCTCTTTCCCCCTTTTCGTAACCTCCATTTTCGCCTCTCAAGCTAAA
GAATCACTTCGATCACACAAGAATTTATTCAAGAACACATATTGAGGTTAAGCTGTGATGTGGTGCAGATGGAAGCGAGC
AGAGCAAATTCTTTGATGTATATGTATTAAAACAGGCTCAGGATTCCATGTCTTCATACATGTAATCCACATGAATTATT
ACGCTGCAACACTTAGTATATTCTACTTTATTGATGTGTTGTACATATTTTAAATCAATAGCTTGAGAATTATGTCACTT
GAAAGTTAGACAACTTGTCGTTGTGTATTGTAAGTTGTCTACTCATGAGTTTTAAAAGTGATTGCCTATGATTATCCAAT
ATTAAAGTAATTCATCGTTAAAGCGGGTTCATTATTATTATTGAAATCTCTTTTCTTTTGCATTTTCTTACTCCCTTTCC
CAGTCACACCTTTCCCCGGCTTAACTATACACTAGCTTAGGCCGGGCTGCGACA
>Contig163
ATGTATGGCCAGCAAAGTCATTCCTTCCTTATCGATGCTAAAGGCCTTGCTCGGATCCAATGATGAGGTGGCCAGACTTT
TTGAAAAGATGCGCATGGTTTCTGTTGTCCGATTTGGAGAAAACTTTAATGCCAAATATGGAAATCTTGAAGAGCTGTAG
CATACCAATGGAGCGTATCCTTCATTTCCTCCACACTAACCCAAGATGTTTCTTGGTGAAGCCGGATATTATGAGGAAAT
CTATAGACAAGGCCATCAAATTTGGGGTTCCTCAGACTTCGACTGCTTTTATCTATGCTGTTGCAGCTCTCTTATACGAG
TGAAGGGATGTGGGAAGTCAAGTTGGAAACTCTCCGTGATTCGGGATTTTCTGATGATGACATATTCACAATGTTCAGGA
AGCAACCTAGTGTGTTTTCAGCATCTGCAAAGACAATGAAGAATAAAATAGAGCTTTTGCTTGCTACCAGGAAGTACAAT
ATATCCAATATTGTCACTTATCCAGTGTCACTTATGTGCAGCATTGAGAAGAGGCTTGAGCTTCGGATGCAAATTCTAAG
ACTTCTGGAAAGTAGGAATCTCATTGAAAAGTGGCCTACTCTTTCAACACTTTCTATATCTACAGACGATAAATTTTTTG
ATGGCTTTGTTAGGCCTTATTGTGACGAGATTGGCCAAGAATATATCGCAAAAAATATGTCAAGCGCAAAAGGTAAATGG
AGCTTTAAGTGGATGCTCAAGAAACTTGTATAAAGTTCTAATGCTTAGGTAAATTAATTTCTTAGATTTTGAACTTGTAT
GAATCTCGTGCTTAATGTTTGCATCCATCCTGTTTATCTAAGTATCTTGTATATTTAAGCTTGTATT
>Contig164
ATGTATGGCCAGCAAAGTCATTCCTTCCTTATCGATGCTAAAGGCCTTGCTCGGATCCAATGATGAGGTGGCCAGACTTT
TTGAAAAGATGCGCATGGTTTCTGTTGTCCGATTTGGAGAAAACTTTAATGCCAAATATGGAAATCTTGAAGAGCTGTAG
CATACCAATGGAGCGTATCCTTCATTTCCTCCACACTAACCCAAGATGTTTCTTGGTGAAGCCGGATATTATGAGGAAAT
CTATAGACAAGGCCATCAAATTTGGGGTTCCTCAGACTTCGACTGCTTTTATCTATGCTGTTGCAGCTCTCTTATACGAG
TGAAGGGATGTGGGAAGTCAAGTTGGAAACTCTCCGTGATTCGGGATTTTCTGATGATGACATATTCACAATGTTCAGGA
AGCAACCTAGTGTGTTTTCAGCATCTGCAAAGACAATGAAGAATAAAATAGAGCTTGTGCTTGATACCGGTAAATACAAT
AAATCCAATATTGTCACTTGTCCATCAGCAATTGGGTACAGTATTGAGAAGAGGCTTGAGCCTCGGATGCAAATTCTGAG
ACTTCTGGAAAGTAGGAATCTCATTGAAAAATGGCCTTCTCTTTCAGCATTTGCTAGATTTACAGATGATAGATTCTTTA
ACATGTTTATTAGGCCTTATTATGATGAGATTGGCCAAGAATGTATCA
>Contig166
ATGTATGGCCAGCAAAGTCATTCCTTCCTTATCGATGCTAAAGGCCTTGCTCGGATCCAATGATGAGGTGGCCAGACTTT
TTGAAAAGATGCGCATGGTTTCTGTTGTCCGATTTGGAGAAAACTTTAATGCCAAATATGGAAATCTTGAAGAGCTGTAG
CATACCAATGGAGCGTATCCTTCATTTCCTCCACACTAACCCAAGATGTTTCTTGGTGAAGCCGGATATTATGAGGAAAT
CTATAGACAAGGCCATCAAATTTGGGGTTCCTCAGACTTCGATTGGTTTTATCTACGCTCTCGGAGTTATCTCTTCTTTG
AGTGAAAGGATGTGGGAAGTCAAGTTAGAAACTCTCCGTGATTTGGGATTTTCTGATGATGACATAATCACAATGTTCAG
GAAGCAACCTACAGTGAACCCTCTTCCTATACGATCTCTTTTATTTTATTATTATTCCTGGCGTTGCTTTCTTGGTATAT
AAGTGTTTCTGTTTTATTTGCCACTGAATTATGTTAGTGAACTCTGTGTTAAGATTTAGGGGGTTTTAGCTTTCTACCAC
TTTAGTTTAATAAAATGCAAGCTCA
>Contig167
ATCACTCTTTCATTGCATTCTCTCCATTTTCTATATTGCTTGCTTACATATTTCTAATTACCAAAAAATAAATACATCAT
ATAAAATGGCGAAATCACCCGAAACAGAGCACCCTATCAAGGCCTACGGATTGGCTGCCACTGACACATCTGCTCATCTC
TCCCCATTCAAATTCTCAAGAAGGGCTACTGGTGATGAAGACGTGCAGCTGAAAGTGTTGTATTGTGGGATCTGCCACTC
GGATCTTCATTACCTCAAGAACGAATGGGGCATCTCTCAGTATCCTCTGGTTCCAGGGCATGAGATTGTGGGAGTGGTAA
CAGAGGTGGGAAAGAAGGTGAAGAAGGTGAAAGTTGGAGACAAAGTTGGTGTGGGATGCATGGTGGGCTCATGTGGATCA
TGTGAGAGCTGCAAAGAGGATCTTGAGAATTACTGCCCCAAATCATCCCCACTTACAGTGCCAATTACCATGATGGAAGC
ATCACATATGGTGGTTACTCTGATATCATGGTTGCTGAAGAGCATTTCATCGTGCGTATCCCCGACAACATGCCCTTGGA
TTCTGCTGCTCCTCTTCTATGTGCAGGCATCACCACCTACAGCCCCATGAGATACTTTGGATTAGACAAACCCGGCATGC
ACATCGGAGTTGTGGGTTTGGGCGGACTAGGCCACGTTGCCGTTAAATTTGCCAAGGCTTTTGGTTCTAAGGTCACAGTC
ATCAGCACCTCCCCTAACAAGAAGGATGAAGCACTCTCAAATTTGGGCGCAGATTCATTCTTGATCAGTAAAGATGCAGA
TGAAATGCAGGCTGCTATGGGAACAATGGATGGTATTATTGATACAGTATCAGCTTATCACCCTTTGATGCCACTCATTG
GCCTATTGAAAGCTCATGGAAAGCTGATCATGCTTGGTGCCCCAGACAAGCCTCTTGAGCTACCAATCTTTCCTCTACTA
GCAGGGAGAAAGATGATATCCGGAAGTGGGATTGGAGGAATGAAAGAGACGCAAGAAATGATTGATTTCGCAGCAAAGCA
CAACATAAAGGCAGATATTGAATTAATTTCAGCAGATTACGTTAACACTGCGCTAGAGCGTCTGGCTAAAGCAGATGTGA
AGTACCGCTTCGTGATAGACGTAGCCAACACCCTCCAGCAATCTTAAGTTGAGCTTTTGGATGGAAGAGTGTGTTCTTCT
GTTGTCCTAGTTTATTTAAGTTTACATATATTCGTTGTTGGTTTGTCTTAAGCTGTGGTTTTGGATGGAAGAGTGTAATC
TGCTTTTGTTTCAATAAGTGATGCACGTCACTTGTTAAATATCCACTTTATTTACATTTTAC
>contig16828
GTTGCATCTTCATGTTATTCCTATACCTGGCCGTTCATAGTGTCTAGTAGGAGCTATATGTTTATTGTGTATAGATTTAC
TTGTGATTATCTCTATTTCATTGGTCTAGATATTCCAGATCAGTAGCGTACGTGTCCAAAGCAAAACTAATACTCACTCC
ATCCATGATAAAACTTCATACTTTTCCTTTTTGGAACTTCCACAAAAAAACTTCCTATTCTATTTTTGGACTATACGGCG
GCCACTTATACTACCCCATTACCCCTTACTTTTCACCTTTTCACCACTACCGATACTAATTGAAACGCATCTTCACCACT
ATCAATACACTCAACAACTTTGTCTTAAACCTGTGCCACTCCTTCCTAGGAATTTTTATCATGGACGGAGGGAGTACATC
TTTTAACTTGAGAAAATGAAACTCTAATTCTAGATTGTATTAGCTGCAGCTAGTTAGGCACGCAAACATTAGTTTTTGCT
ATTTCCATGTAAGGGAGAAATGAAGTGGGGAATACTGGACCAAGTATTATACTTAACTAGATGTAACATTTTGCTGATGT
TTTTATTAAAATAAAACTGCAGGTA
>Contig17
TCTCTCGGCCTCCTCTCTCTCCCCCCTTCTCCGGCGACGTCGCCGGCTCTCGCCGCTTCCGGCGCGGCGAGGCTGACGCA
TCTTCTCCCCTTCCGCTTTCTTCCCTCTCCTTCCTACATTTAATTCCCCAAATTCTAAAATCAATTCAACCTAGGGTTTT
CAATCTCCCCCATCAATTGTACTCCTCTGGAGAATCCCGGCGAATAACGTCGCCGCCGCCCCAGCTCGTCGGATTTCCGC
TCCTCCGTCGTTCTCCCTGCCTCAGGAATCGATGATTCAAGGGATCTCCAGTTCGTCTACTGCTCAAGATCCAATTTTTA
TATGTTATAAACCTATTTTCCTTTATTGCTTATTGTAAAACTGAGATTTTGATGGTGAGGAAACAATACTGTATCGTTAC
TATGCTTATGTGTAGCTATGTCTTTTCTGCTGTTCTTGATTGTTCCTTTTATACACAAGGAATTGATTGAATTGTATACA
AGAAAACTACCTGCTTTGCTTGATGCTGCTATGAACTGCTGGGGATTGTAAATGATCGTAGTTGAGTCGGATTTTGGGAT
GGTATTTCCCTGGTGTATTTAAGATCTTGCAGAATGAGGAAAAATGGTCAAATTAATCCTGAGGAGAGATTTTATATGAT
TTGGAGTCGGT
>Contig177
TTACTACTGTCAAAATCAAGCCAAAAAATGCAAAAATCTCCCCATTTTCTCATCCTTGCACTACTCTTACCAATCCATTA
TTTGATGGATTATAGCTCAGCCAAACACTATATATATCAACACCGATCGTTCTTCACTTCTCGCCTTAAAATCTCAAATC
ACTTTAGATCCTCTAAAATATATTGACCCAAAATTGGAGCACTGAAGCCGGTGTTTGCAGTAGGATCGGAGTTACTTGTG
ATTCACACTACAATAGGGTTACTCAGTTGAATATATCGTACATGGGTCTTGTCGGAACCCTCCCGCCAGAAATCGGAAAT
CTTTCTTCTCTCGTCTCTTCAGTAGTGAACGGGAACTACTTTCATGGCCCCAATTCCCCCATCTATCTTCAACATGTCAT
TTCTAGAAGTTTTGGAACTAAGGAATAATAGTTTGTCTAGTAGTTTACCTCTTGATATGTGCAAACACAATCTGCATAGA
CTCAAGAGGCTTCGTTTTCTTACAACGAGTTGTATGGGGAAATACCATCGAGTTTGGGGCAGTGTTCACAGCTTGAGTTT
CTTTTCTTTGTTCCACAACAATTTCACTGGATTTGTGCCGAGAGAAATTGGGAACTTGACGAAGCTACATGAGTGTTGAA
CCTTGGTGAAAATCAGTTGACTGGAATTATTCCACAAGAGATTCATCATCTTGATAATTTACGAGTGTTGGACTTGAGTT
TGAACAAGTTGTCAGGCACTTTGCCTTCAAAAATTGGGAACATGAAAGCACTACAAGGTTTATACCTTCAAAACAATGCT
TTAAACGGTACGATTCCGAGAGAAATTGGGAACATGGAAGCACTACGGTTTTTTATACCTTGCAAACAATAGTTTAAGTG
GTACTATTCCGAAAGAGATTGGAAATCTTCATAATTTGCAGGACATGTGGTTGCATTCCAACGAACTTAGCGGATCAATC
CCAAGAGAAGTGGGGAACATGACAGCTTTTTTGAACTTATACCTCGACAATAATAGATTAAGTGGTCAAATACCATCTAC
CATTGGGAATCTATCATTGATTCTTCTAGAACTCTCTTCCAACAAATTAATCGGTCAGCTTCCATCCTCCATCTGTAACT
TGA
>Contig178
TTACTACTGTCAAAATCAAGCCAAAAAATGCAAAAATCTCCCCATTTTCTCATCCTTGCACTACTCTTACCAATCCATTA
TTTGATGGATTATAGCTCAGCCAAACACTATATATATCAACACCGATCGTTCTTCACTTCTCGCCTTAAAATCTCAAATC
ACTTTAGATCCTCTAAAATATATTGACCCAAAATTGGAGCACTGAAGCCGGTGTTTGCAGTAGGATCGGAGTTACTTGTG
ATTCACACTACAATAGGGTTACTCAGTTGAATATATCGTACATGGGTCTTGTCGGAACCCTCCCGCCAGAAATCGGAAAT
CTTTCTTCTCTCGTCTCTTCAGTAGTGAACGGGAACTACTTTCATGGCCCCAATTCCCCCATCTATCTTCAACATGTCAT
TTCTAGAAGTTTTGGAACTAAGGAATAATAGTTTGTCTAGTAGTTTACCTCTTGATATGTGCAAACACAATCTGCATAGA
CTCAAGAGGCTTCGTTTTCTTACAACGAGTTGTATGGGGAAATACCATCGAGTTTGGGGCAGTGTTCACAGCTTGAGTTT
CTTTTCTTTGTTCCACAACAATTTCACTGGATTTGTGCCGAGAGAAATTGGGAACTTGACGAAGCTACATGAGTGTTGAA
CCTTGGTGAAAATCAGTTGACTGGAATTATTCCACAAGAGATTCATCATCTTGATAATTTACGAGTGTTGGACTTGAGTT
TGAACAAGTTGTCAGGCACTTTGCCACCAACCATTTTCAACATGTCTTCCTTGACATGGATTGACTTATCAAGTAACACA
CTTAGCGGGGCATTGCCTTCAGAAATTGGAACATGAAAGCACTACAATATTTATACCTTGAAAACAATGCTTTAACCGGT
ACTATTCCGAAAGAGATTGGAAATCTTCATAATTTGCAGGACATGTGGTTGCATTCCAACGAACTTAGCGGATCAATCCC
AAGAGAAGTGGGGAACATGACAGCTTTTTTGAACTTATACCTCGACAATAATAGATTAAGTGGTCAAATACCATCTACCA
TTGGGAATCTATCATTGATTCTTCTAGAACTCTCTTCCAACAAATTAATCGGTCAGCTTCCATCCTCCATCTGTAACTTG
A
>Contig179
ATTACAATAGGGTTACACAGTTGAACATATCGTACATGGGTCTTGTCGGAACCCTACCACCAGAAATCGGAAATCTTTCT
TCTCTAGTTTCTTTAGATGTGAACTACAACTCTTTTCATGGCCCAATTCCCCCATCTCTCTTCAACTTGTCATCTATAGA
AATCTTGAATTTGAGGAACAATAGTTTGTCTGGTAGGCTACCTGATCTTGATATGTGCAAACACAATAATCTTGATAGAC
TCAAGATTCTTCGTTTTCTTACAACGAGTTGTATGGGGAAATACCATCGAGTTTGGGGCAGTGTTCACAGCTTGAGTTTC
TTTTCTTTGTTCCACAACAATTTCACTGGATTTGTGCCGAGAGAAATTGGGAACTTGACGAAGCTACATGAGTGTTGAAC
CTTGGTGAAAATCAGTTGACTGGAATTATTCCACAAGAGATTCATCATCTTGATAATTTACGAGTGTTGGACTTGAGTTT
GAACAAGTTGTCAGGCACTTTGCCTTCAAAAATTGGGAACATGAAAGCACTACAAGGTTTATACCTTCAAAACAATGCTT
TAAACGGTACGATTCCGAGAGAAATTGGGAACATGGAAGCACTACGGTTTTTTATACCTTGCAAACAATAGTTTAAGTGG
TACTATTCCGAAAGAGATTGGAAATCTTCATAATTTGCAGGACATGTGGTTGCATTCCAACGAACTTAGCGGATCAATCC
CAAGAGAAGTGGGGAACATGACAGCTTTTTTGAACTTATACCTCGACAATAATAGATTAAGTGGTCAAATACCATCTACC
ATTGGGAATCTATCATTGATTCTTCTAGAACTCTCTTCCAACAAATTAATCGGTCAGCTTCCATCCTCCATCTGTAACTT
GA
>Contig18
CTTCTCTTACGTGTTTGACTTCTCAAATACTTCTCATTCTTAATTTCTTTCTTCTCTCTACGAAGACACCAGAACTCCCT
TTCTCCAAAACTGCTCCCTTCCTCTTCTCTTGGCAGGAAGTCGCCGGTCCTCGCCGCCTCCGGTGCGGTGAGATCGGCCC
CTCTCTTTTCCTCATCTTTTTCCTACTTCTAAATCCCTAAATTCTAAAATTCAATTCCTAAGTTTTCTGCCTCCCTTCTT
CCCCCTGAAATTCGCCCCTCCGGCGAGCCCCGCCGCCACTACAGCCGTCTCCGTCGCACCGCTACCCCTGCCCCAGAAAT
CAATGCACTTCGGTGAACATCGCTGGCGGAAGGCGTCACCGGCCCGACAAGGCAGCCTCGGTTTCACTGTGGCTATTCGA
ATTTCATCTGTTCTTTTTTTCTTTTGTATTTATTCAGTCCATAAACTCTTCGAAACAGGAAGCATACTCTAGATGCTAAA
GAAATTGAGTTTTATTGCTTGGTATCTTAAATTAGAACTAGATGTAACTATTGTCTAATTCTGTTATTCTCGACTGTGTC
TACGAATGAATTACTGAACTGTAT
>Contig180
ATTACAATAGGGTTACACAGTTGAACATATCGTACATGGGTCTTGTCGGAACCCTACCACCAGAAATCGGAAATCTTTCT
TCTCTAGTTTCTTTAGATGTGAACTACAACTCTTTTCATGGCCCAATTCCCCCATCTCTCTTCAACTTGTCATCTATAGA
AATCTTGAATTTGAGGAACAATAGTTTGTCTGGTAGGCTACCTGATCTTGATATGTGCAAACACAATAATCTTGATAGAC
TCAAGATTCTTCGTTTTCTTACAACGAGTTGTATGGGGAAATACCATCGAGTTTGGGGCAGTGTTCACAGCTTGAGTTTC
TTTTCTTTGTTCCACAACAATTTCACTGGATTTGTGCCGAGAGAAATTGGGAACTTGACGAAGCTACATGAGTGTTGAAC
CTTGGTGAAAATCAGTTGACTGGAATTATTCCACAAGAGATTCATCATCTTGATAATTTACGAGTGTTGGACTTGAGTTT
GAACAAGTTGTCAGGCACTTTGCCACCAACCATTTTCAACATGTCTTCCTTGACATGGATTGACTTATCAAGTAACACAC
TTAGCGGGGCATTGCCTTCAGAAATTGGAACATGAAAGCACTACAATATTTATACCTTGAAAACAATGCTTTAACCGGTA
CTATTCCGAAAGAGATTGGAAATCTTCATAATTTGCAGGACATGTGGTTGCATTCCAACGAACTTAGCGGATCAATCCCA
AGAGAAGTGGGGAACATGACAGCTTTTTTGAACTTATACCTCGACAATAATAGATTAAGTGGTCAAATACCATCTACCAT
TGGGAATCTATCATTGATTCTTCTAGAACTCTCTTCCAACAAATTAATCGGTCAGCTTCCATCCTCCATCTGTAACTTGA
>Contig181
AAGTTTAGCTCCTCAAGCTAGCTTACGAGTTAATTTCTTTTTCTCTTATTTCATTTGATCTTCTTTAATTAAGAGGTATG
TTGTCTTGAAGTTGGTAGGGGTCATACATTGTCTTGTGGGATTATTCTCCAGGTACTATTCCGAAAGAGATTGGAAATCT
TCATAATTTGCAGGACATGTGGTTGCATTCCAACGAACTTAGCGGATCAATCCCAAGAGAAGTGGGGAACATGACAGCTT
TTTTGAACTTATACCTCGACAATAATAGATTAAGTGGTCAAATACCATCTACCATTGGGAATCTATCATTGATTCTTCTA
GAACTCTCTTCCAACAAATTAATCGGTCAGCTTCCATCCTCCATCTGTAACTTGA
>Contig182
TCATGGGCGCCAACAATCGAGAGTCTCCGCTTGAGGGGATTAAGCAGCCTAAAGAATCTGCCGATGGTAATTGACTGCCT
CGCTAAAGCAGTGAGTCTCAGAGAATTGACAATTGGTGGTGTTCCTAAATTCTTCATGTCTACTGATAGTGTCAAGAGTT
GGGGTTTAGGCTGCTTAAGAAGATTAACGATAGATGTGAGTGAGGAGTGGTCAATGGAGAGTAGTGTTGGCATTAAACAG
ACTGTGGATGCCTTATTGCAACCATGCTGCAACTCACTTACTTTCTTGCACTTAAGAGGGGTGCAAAATTGGGAGTGGTT
ACCAGAATCAATTCAACATCTCACAGCTCTTGATGGGTTAAACTTACAGAATTTAGGGGTAGAAGAATTGCCTGAATGGT
TGGGGAACCTTCCATCTCTACGGAGCTTAAATCTAAATAGATGCAACAAGTTGAGGCGTCTGCCCTCTTGCTGGGGGGAT
GCATTGAAGGAATTAGATATTAGAGATTGTGGGGAATTAGGCATTGATCCTATTCCTGCAGAGTGGCACAACAACTTTCC
CAATCTCACCGTCTGGGTTGACGGCCGCAAAATTAAACCTTGCAGCAAAACTTCAACAGTGTTGAGTCGATGCTTCCGCT
AGAGAAATTGAAGCTATAGATAATGATTGTCCATTTGCAGACTTGCTTTCTTCATCAAGACATCTTTGTTTTATTTGTCT
AATTTTGTTATGTC
>Contig183
AAGATTTCTTATCCTAGCATGCTGAAAAAGTTGAGTTTGATTGATTTGAGACTTCCTTGGAGCCACATGATTCTTGTTGG
TTCATTGCCAAATCTTCAAGTTCTTAAACTAAAAAGTTGTACGTGGGTTGATGGTGACACATGGGAGACAATCGAAGGAG
CATTCCCAGCGTTGGAAGTTCTTCTAATTGAAGATCCAGGGTTTAAGAATTGGATAACTGAAAGTAGCCATTTCCCCAAA
CTCAAACGGCTACTGCTTCGTTCTTGTTGGAATCTCAATGGGATTCCAAATGATATTGGAGACATTTCAACTCTTGAACT
CATTGAGGTTACTGGAAAAGTGAAAGAGTCTCTAATGGAGTCGGTTGAATTGATACGAGAGGAGCAAGATGAATATGGAA
ACAACATCCTTCAAGTTGTCTGCAGTGCTAAGTCCTAAAGATGTGGATTTGGATAAGCCGGTGTTATGTGTGTTTTGTTG
GCCGATCATCGGGTTTCAAGCTTTCAGAGTTTTGAGTCGATGATGACGATGACAAAAACATGATGATGTATCTTTCTCAT
GATTCAGATTGAAGAAGAAAAGAGGATGGGAATGTGTTCTCATATTGAAGAGGTCCTCTTAAGTAATGAAGTTTGGAACT
TGTTTTGATTTGTTACTAAAGTTTGTTTCGCATGTGAGTGATGAATGTTTTGAAGAGTGATAACATTGTGTCCTTTATCA
TGTGTATATGTCTAT
>Contig184
GATTTCTTTCTGAGATTCCACTCTTTCTCTGCATAATTGCTTTGGATCGTCGGTTTTCCTTCTCTGCTGTGTGTTGATCG
TGGAGAATTTTGATTTTGATTGTGAGAATTTTGTGCAGTTGTGTGACGGAATAATGGCGTCAGATCCGAAAGTTTACTTG
TTTGAGGAAGTTGAGAAGCATAATAAGGCAAAGGATTGTTGGATCGTTATCAGTGGAAAGGTTCGATATCTTTGTTTTTT
CAGAAAGATAAAATAAAGTATTTGATTCCTTTTTTCTGTTGCAAAGGAATTAGAATCGATGTTACTCCGTGCTGCAGTTC
CTTCTTGCTATGAATTTCATTTTAATAATTTTATGATAATCTGTTTCCTGAATATTTTGAGTTTTGACTTATACGGTTAA
CATGCTATTGAGTTTAACTACGTAATCGCAGTGTAAAAAAATTGGTCAACCTCATTTTACTTTACTCGAGCTGATATGCG
AAGTTTTTAAGCTCTGTATTTCTGTTGTTTTGGTGTATTTTTTATAATCAGTGTAAGTCATGTTGGTAAGAGTGAAAATT
TTATCCCCGTAGGATACAGATGCTCAATTTTCTTATGGATGATTTGGAAATATGTGCTGTTGCTACTATGAAGCTTTCAT
CCTGGATTAGCATGAATGCATCAATAAAAACGTCAAACTCGTGTGTGTGTGTGTGTGTGTGAGAGAGAGAGAGAGAGAAA
GAGAGAAGAGAGAAGAGAGAGAGAGAGAGCTACATGAACAAGGTGCGTCAGTGAGAGTGTGAGAGGTGGGAAGGGATACA
CACAGTAAAGAAGAAAAGGGTGAAAAAGGCGGGATTAAATT
>Contig186
GTCGCTTGTTAACGAGCTTCTGCATATGTTTTTCTGCTTTGATCATGCTAATCAGTATATGTTTCTATTTTTTGTGTGTT
GAAATTTATGCTTGTTTATGATTTCTTTGCTCATTAACTTTCTGTGTGTGTGTGTGTGTGTGTGTGTGAGAGAGAGAGAG
AGAGAAAGAGAGAAGAGAGAAGAGAGAGAGAGAGAGCTACATGAACAAGGTGCGTCAGTGAGAGTGTGAGAGGTGGGAAG
GGATACACACAGTAAAGAAGAAAAGGGTGAAAAAGGCGGGATTAAATT
>Contig187
GTTTCACATACATGGAGGCAAGAAGAATTTATGAGGGGAAATGTCTGACCAGAAATCTTGAACAACCTTCCCACATTTCT
GCAGTGTTTGACTGGTTATGGGCAAGGATCATTGTTTTAATATTGTGGCCACTACATATATTAGCAAATAAAATTGTCTA
TAGCAAAATTCAATCCGCGGTTGGAATTTCAAAGGCTGGTATAAGTGGAGGCGGCAGCTTGCCCCCCACATGTTGACAGG
TTCTTTGAGGCTATTGGAGTAAAAGTTCAAAATGGATATGGCCTAACAGAATCATCTCCTGTGGTAGCAGCTCGAAGACT
AAACTGTAACGTTCTTGGTTCAATCGGACATCCTCTTAAGCATACAGAAATAGAAGTGTTTGATCCTGAAACGGATGTCG
TTCTCCCTTATGGATCAAAAGGCATTGTCAAAGTAAGGGGTCCGCAAGTGATGAAGGGTTATTACAAGAATCCCTCCGCG
ACAAAAAAAGCTATAGATGAAGATGGCTGGCTGAATACTGGGGATATTGGCTGGATCTGTCCTCCTCATTCTAGAGGACG
AAGTCGTCAATCTGGTGGGGTTATTGTTCTAGAAGGACGTGCAAAAGATACAATAGTCCTTTTGACAGGTGAGAATGTGG
AGCCGGCAGAGATTGAAGAAGCTGCTCTTAGAAGTAGCCTTATTCAACAGATTGTCGTCATTGGCCAGGATCAACGACGA
CTTGGAGCTATCATTGTCCCAAACAAAGAAGAAATCCTATCACAAGCTAAAAGGTTGGCTATGGTGGAACCTGATGTTGC
AGAGCTTAGCAAGCAGAAACAGACTAATCTACTGCATGAGGAGTTGAGAAAATGGACCTCGGACTGTTCGTTTCAAGTTG
GACCAATCCTGGTGGTTGATGATCCTTTCACGATTGATAGTGGTTTAATGACTCCTACCATGAAAATTCGAAGAGATCGT
GTCGTGTCTTTGTACCAAGAGCAGATCGACAACTTGTACAAAGGAATTGTCTAATAGACGTTGGTTGTGTGTGTGTGTGT
GTGTGTGTGTGAGAGAGAGAGAGAGAGAAAGAGAGAAGAGAGAAGAGAGAGAGAGAGAGCTACATGAACAAGGTGCGTCA
GTGAGAGTGTGAGAGGTGGGAAGGGATACACACAGTAAAGAAGAAAAGGGTGAAAAAGGCGGGATTAAATT
>Contig188
TATATGATCTTTCTCCAAACAGGCGTCATGGTTATTATCATCTTACCTAATAACAAGACTGATAAAAATGAGCAAAAAGC
CGTTATTTATTCAAAACGTCCTTTCATGGCAGAATTCTTAAGAAATCGTTCGGTTTGACGAGCCGCCGGAAACCAGCTTC
CGCAGATGGGGGCGTACAAAAAGATCCAACTCAAACATTTAACCTGTAAGAGCAGCATTGAGAGCGCTGTGTACATCTAT
GCCGATTTGTGCTTCAGCTTTCTCCACGTCGGTTGATGCTGTGTTTAGCTTTTGTTGAAACTCTGCAAGGCCTTTCTGAA
CCAAATTGGGGTCTAGGTGATCTACTGGTGTGGCCTCAATAGCAATTATATCGGCAACAGAGTTCGCGTGGACAAAAGCA
AACCCGCTGCTCAGAAAATATTTAGACACATCATTGCCTTCGTGAACTGACAGAATCCCAGGTTTTAGCTCCGCAATTGT
AGCTACATGACCAGGTAAAACACCCATTTGTCCCGTAGTTGCTGGGACTATGACCATATCAACCTCTTTGGAGGATAAGA
CAGAATCATAAGGAAGCACCAAATTGACAGTGAGCTTCGACGGAATGTTGGATGGGGTGGGTGGTCGAGGCTTCATGTAC
GCCGATGGGGTTTTCGGCGGGTCCATATTGGGGTTCATTTTCTTCCAGGATTCCACAAACTTGGCGTCTTCGGCAGTCTC
CGCCTGGAGATCGGTAGAAAACTGGCGGCGCCACCTCATGGATGTGGCGGAAGCTCGGCTGAAGAGGGATCGTGAACCAT
GTCGCAGCATTTTGGGGTAGGCAGAGCGCGTGTTTGTAGTGTGTGTGTGTGTGAGAGAGAGAGAGAGAGAAAGAGAGAAG
AGAGAAGAGAGAGAGAGAGAGCTACATGAACAAGGTGCGTCAGTGAGAGTGTGAGAGGTGGGAAGGGATACACACAGTAA
AGAAGAAAAGGGTGAAAAAGGCGGGATTAAATT
>Contig19
TCTTCTCTTTCTTCATTCCCCTCACTTTCTCTCTATGCTCTCTACCGCTTCTCTCTGTCTCTCTCTTTCCCGGCGAGCGT
CGCCGGCCTCCGCCGCCTCCGGCGCGGCGAGGTCGGCCTCTTCTCTTTCACCTTCTTTTCTTTCTTTCTTTCTTTCCCTT
TTCCTGAATCTGAAATAGATCTAGGGTTTTCTTTATTTCCTGAATTTGAAATAGATCTAGGGTTTCTACCTCTCTTCCTC
CCCTCTGGAATTCGTCTCTCCGGCGAGGTTTGCCTCCACCGCCGTCGTCTTTGTCGTGCCGCCGCCTCCTCTGTTTCAGG
AATCGGTGATTCAAGATGAGTTGAGATGGTTTCATCGGCAGTTCATCTACAGCCCAAGACTCCCTTTTTAAAGACTCAAC
CTTCTATTTGGATTATTATTGATTTTTAAAGACTCAGCCTTCTATTTGGATTATTATTGATTTATAAACTGTTGTAACTA
GATGTATTCTGTAAATGTTAAAGGAAATTGATATTATCTCTGCTGTTTTTGATTACTACCTACGAGTGAATCATTGAGTT
GTAGGAAGAATACTACCTGCTTGTTTGCTGACTGCTGGGGATGATTTTTGCTTTTTGGATGGATTATTTACTTTACTGTT
TGGAGTTT
>Contig190
AGAGTTTCGTCGGCGGGCGGAGTGCGGAGGTTGAGAAGGAGCATGCGCCGGTGAGTGATCGGAGAGACGGGGTAAGTGAA
GAGGAGGAGTGAGAAGACGAGGTGCANAGGGGAAATCGACGCCATGGATGAGATCTGGGAGGTGGATTGGAGGTTGAATG
TGAGTGGAATAGTAATTGACTGGATGAGATAGAGAGTGAGCTGGGGATCTGAGTAAGAAAACGAGTAATGAGGAAAAGGT
GAGAGATCTTTGCGAAAATGGAAGATCTGAGAGAAATGTGGAGCTGTCTCTGTGTGTGTGTGTGTGAGAGAGAGAGAGAG
AGAAAGAGAGAAGAGAGAAGAGAGAGAGAGAGAGCTACATGAACAAGGTGCGTCAGTGAGAGTGTGAGAGGTGGGAAGGG
ATACACACAGTAAAGAAGAAAAGGGTGAAAAAGGCGGGATTAAATT
>Contig191
GTCGTTGGGGTGCTTGAAAGACCTCGAGGTTCTTGATATAGCTCATAACTTTATGGTGGAGGTGCCAGATATTATATGGG
AAATGGATAGCCTTGTTCACATCTACATGTCTGATGTTATTTGTCGGAAGCCTTTGAAGATAGACGCGCTGACGTTCCTA
GAGACCTTAACCTATGTCTCGGTTGATTATTGGATATATGGCCTCTCGGGCTTAAAAAAGATGAAATTTCTTAAGAAATT
AGGCATAGAAGGATTGGATGGAAACTCAGATGTAAGCAAGCTCTTTGTGTCATTGGCTGACTTGAACTATCTTAAACACG
TAGCCTTAAGAGGATATCGTTTCAGAAGCATGCCTTGTTTGGATTACCTTGGTATTTTACATAACGTTCATACTCTGAAA
TTGGATGGACTCCTTGCCAGGTTACCAACTAATCTCCCTCCAATATATTGAATCATTGACGTTGGTTAATAGCTGTCTTG
ATGAAGACCCCATGCCAATACTAGCCGCGAAGTTACCCAACCTAAAGTACCTCAAATTGCGGAATGCATACACAGGTCAA
GAAATGGTGATCTCGAAATACATGAATCACCTCGAGGTCTTGTGCATGGAAGAGCTGTGGAATGTGAGAGATTTACAAGT
TAGAAAAGGTAGACTGTCAAATCTCAAGAATTTAGAGATCAAGAATTGTCCATATCTAGAGACGCTTCCGGAAGAGATTG
GGGAGATGAGAAAGTTGGAGGAGTTAAAAATGGTGACAACAAAACCATTGCAACAAAGATCAGAAACTCACACTTAATCT
CCGAAATAAGGCAGCGGTCTTCTGATTTTCGGTTGCATTTGAATAGTGATAATTAAGAGTTACCTGTTTATTAAACACAT
AATTCGGCATTGATCATTGTCATTATAACTTGTATTAC
>Contig192
GTCGTTGGGGTGCTTGAAAGACCTCGAGGTTCTTGATATAGCTCATAACTTTATGGTGGAGGTGCCAGATATTATATGGG
AAATGGATAGCCTTGTTCACATCTACATGTCTGATGTTATTTGTCGGAAGCCTTTGAAGATAGACGCGCTGACGTTCCTA
GAGACCTTAACCTATGTCTCGGTTGATTATTGGATATATGGCCTCTCGGGCTTAAAAAAGATGAAATTTCTTAAGAAATT
AGGCATAGAAGGATTGGATGGAAACTCAGATGTAAGCAAGCTCTTTGTGTCATTGGCTGACTTGAACTATCTTAAACACG
TAGCCTTAAGAGGATATCGTTTCAGAAGCATGCCTTGTTTGGATTACCTTGGTATTTTACATAACGTTCATACTCTGAAA
TTGGATGGACTCCTTGCCAGGTTACCAACTAATCTCCCTCCAATATATTGAATCATTGACGTTGATTAATAGCTGTCTTG
ATAAAGACCCCATGCCACTACTAGAGAGGAAGTTACCCAAGCTAGAATACCTCAAATTGCGGAACGCATACACTGGTCAA
CAAATAGTGATCTTGCACGACGGCTTCCCTCATCTCAGAGTCTTGTGCATCGAAGAGTTATGGAATTTGAGAAATGTACA
ATGTGGAAAAGAAGCAATGCATTGGCTCCAGAAAGTAGAAATTCATGATTGTCCATATCTGGATACTCTCCCAGAAACGA
TCATGTCAAGTTGTTTGATGGAGATAAAGATGGTGACGACCAAAAGCATTGCAGCAAAGATCAGGAAGTCGGACTTCATG
TCCGAAATAGAGGTCGTGAATATCAATCCATGAGCTAGCAAGCACAGTTGTCAGCATTATTGTTACGTACATTTTGCTTG
TTGGCGTTAATTTGGATAGTTTCTATCTACATTTTCTTCCCTTTTTTCTACCTTGATGGTTGTGTGTTTGTAAATGACAT
TTAGTTGCGACAGTTGTGATCATTGTGTTGTTAAGCTCAATCATACCAACCAAGTAATTTTGGTGGAGGGCAATATCACA
TGGATATATCTGTCTTCTCCAATAAGGTTTTCTTTCTCAAATAGCTACTCATGTGTGCATATTTTG
>Contig193
ACATTTCAAACAAACACAAGCAAATACTCCTTCATTGCTTTTCCACATATTTCTTTCAAATTCAAGCTCAAAAATCATAA
CCATGGTTGCCATCACCTATGATATGGAGATCCCTTCCTCCATCCAAGCTGCAAAGATGTTCAAGGCCGTAGTTCTCGAC
GCCGACACCCTCATCCCCAAGATCATGCCTCAGGCCATCAAGAACGTCGAGATCTTGGAAGGAGACGGCGGCGTTGGCAC
CGTCAAGATCATTCATTTTGGCGATGGGAGTCAGTTTAAGAGCGTTAAGCACCGTGTCGAGGCCATCGACAAGGAGAACT
TGACACACACCTACAGCATCATTGAAGGTGATGCTCTCTCAGATGTTATCGAATCCATAACTTATCATATCAAGATCGTC
CCAACTGAAGATGGAGGAAGCATCTGCAAGAACAGAAGCATTTACAACACCAAGGGCGATGTCGAGATAAGTGAGGAGAA
GATCAAGGAAGGAAAAGAGAAGGCCATGGCCATGTTCAAGGCTATTGAGGCTTACCTCCACGCAAATTCTGATGCTTGAA
AGCTCCATACGTAAAGCTATATATGTTGTTGTATTTTGGTTTTTTCGTTCATTTTATGTTTGGGATTTTGCTCTTTTGGG
GTGTGAGTGAGTTGTAATAAGTTGTG
>Contig196
GCTTACTACTGCGTGGAGCTCTCTCTTCTCTCTCCAGTTCTCACGCCTCTCTCCCACTCTCTACAGCAAAGATGGTTCTC
TCCAATGATTACGATTTGCTCAACCCACCGGCCGAGCTTGAGAAGAGGAAGCACAAGCTCAAGCGCCTCGTGCAATCCCC
CAACTCATTCTTCATGGATGTCAAGTGTCAGGGTTGCTTTAACATAACCACTGTGTTCAGCCACTCCCAAACGTTGTTGT
GTGTGGAAACTGTCAGACAGTGCTGTGCCAACCGACTGGCGGCCGTGCCAGGCTCACCGAGGGCTGCTCCTTCCGAAGAA
AGGGCGATTGAAGAAAATACACTCCTTTTTTCACATTCTTTATTGGATGTGAGACTGAGGTCCTTTTTTTGGTGGAATGT
TTTCTTTTTGTGGACATGTAATGCTCGCTAAGACTTGTTGAGTTTCTCAAAAAGTAACCCTTCAAGTTATGTTATTCTAG
GTTTTGAATTATGTTATATTATAATTGACCAGTTTTTCTGTGAGATTTACTCAGTTGCTCTTATTTGTGTTAAGTTTTGA
ACTTTTTGTCTTTTCTTCACATTTATTTGATAGTAATGGAGAAATCTTTAAATA
>Contig198
TTGTTGTAGGATGTCAAGTGCCAGGGTTGCTTCAATATGTAAGTTGCTTATTTTCGTATAGATTTTGTGAACTGGATAAT
TGAATTTGTGAAATTGTGAAATAAGTTTGTTGAATGATGTGTGAATTTGTGAGATTTTGAGTGTATGAATGATTGTTGAT
CTGTGTGTGAAGAACCACTGTGTTCAGCCACTCCCAAACAGTTGTTGTGTGCGGAAATTGCCAGACAGTGCTGTGCCAAC
CGACTGGCGGCCGTGCCAGGCTCACCGAGGGCTGCTCCTTCCGAAGAAAGGGCGATTGAAGAAAATACACTCCTTTTTTC
ACATTCTTTATTGGATGTGAGACTGAGGTCCTTTTTTTGGTGGAATGTTTTCTTTTTGTGGACATGTAATGCTCGCTAAG
ACTTGTTGAGTTTCTCAAAAAGTAACCCTTCAAGTTATGTTATTCTAGGTTTTGAATTATGTTATATTATAATTGACCAG
TTTTTCTGTGAGATTTACTCAGTTGCTCTTATTTGTGTTAAGTTTTGAACTTTTTGTCTTTTCTTCACATTTATTTGATA
GTAATGGAGAAATCTTTAAATA
>Contig199
CTCCGGCGACGCACCGGCGACCACTGCTCCGGCGAGCTCCGGCGATCTCCGGCGACCTCAGTAGGTTTGCTCCTTTGGAT
GATGATGAAGATGATGACTACGTGGATGTTGATGAGGAGGACTAGCATTATTACCTATCTATCTATATCTTATGCTTGAA
GTTGAAGACTTGAACTTATTCTTGCATTTTGTTATGTTTGAACTTTGAACTTAGGAATATGTTATGTTTAAACTTAGGAT
ATCAAGTTTTCTATGATTTTTCTTGGATTTTGCATGTGTTAATTTCATAATTTGCATATATATAAGTATATATATTATTA
TTTTATTAATCCGCCATGCGTCCGCCATAACCCGCCATGGCACCCGCCATATCCTTATGGCGGTTTTCAGGCCGGACCGC
CATGGACCGCCATCCGCCATCGATAACATTGATATCAAAATAGATTTATATTTTATAAATATAATAATAAATATATAACA
GGGGTAAAATAGGCAATCCACAAGTTGTGCCTTAGATGCCTTAGGCTCTTTTTCTATTAGTATAGATTTTAGGGATAAGG
TGCAAAAACATTCTGTCCATTTGTAATGTTCGCATACCCCTCAAAGATTGTTAGGGCGCAAAAATGTCCAAAGCCTGACA
TTCATGGGGTAATTACACCATGAATTAGACTGACATT
>Contig2
ATACTTGGATAATGATCAAGCCTTTCGTAGGCTTTAAGGAATTATATGGTTCAAAATTATTTTTAATTCTTGTTAGGGCA
GCCGCCAAACAAGATTTATGAGAAAAGCCAAATATTTTCTTCTTCCCTTGCAAGTCTCGGTCCCTTCCTCTGTTCTTCAT
TTTGAGTTTTTTCTCTTTCTAGCCAAGCTCCAAGAATCACTCCAAAAATCACACCTATATTCATCCAGAAACGTATATTA
AGGTTCGAGTGGCAGTGTAGAATGAACAAGCAAGGACTTCTATTTCATTAAGCGTATCAGGTTAAGCTGTGATGCAGATG
GAAGCAAGCAGAGCAAAGTCTTTGATGTATATGTATTAAACCAGGCTCAGGATTCCATGTCTTCATACATGTAATCCACA
TGAATTATTCCGCTGCAACACTTAGTCTATTCTACTTTATTGATGTGTTGTACATATTTTAAATCAATAGCGTTGAGAAT
TATGTCACTTGAAAGTTAGACAACTTGTCGTTGTGTATTGTAAGTTGTCTACTCATGAGTTTTAAAAGATTGTTTATATT
TACCAAATATTTTGGTAAATTATTGTTTAAGCGGGTTCATTATTATTATTGAAATCTCTTTTCTTTTGCATTTTCTTACT
CCCTTTCCCAGTCACACCTTTCCCCGGCTTAACTATACACTAGCTTAGGCCGGGCTGCGACA
>Contig20
CCCTTTTCCTTTTCTTCTACGCAATAGCATCACTCTCTCCCTCTCTCTGCGTTCTCTCCTTTTTATCTCTACTGGCGCTC
TCTCGCTCTCTCCTCCTCCGGCAGATGTCGCCGGTCCTCCCCGCCTCCGGCGAGGCGAGGCCGGCCCTCTCCTTCCCCCT
CATTTTCTTTCTTCCCTATTTTATTCCAAATTTCTAAAATGTCCAAATCATAAAATCTAATTCTTAGGGTTTCTACCTCA
CTTCTTCCCCTCTGGAATTCGTCTCTCCGGCGAGGCCTGCCTCCACCGCCGTCGTCTCCGTCGCGCTGCCGCCCCTCTAA
CTCAGAAATCGATGCTCTTCGATGAACATCGCCGACGGCAGACATCACCGGTCCGACGAGGCAGCCTTGGTTTTACTATG
GCTGTTCGAATTTCATCTATTCCATCTATTCTTCTTTTGTATATACTCAGTTATTAACTCCTTGTAAAACTGGAATTTCT
TGTAAAAATACTCTATATGCTAAAGAAGTTGGTGTTATTGCTTGGTATATGCTTTAAGGATAGATATAGCTATTGTTAAT
ATATGTTGTTCTATTCATACTGAATGAATGGG
>Contig200
ATTTAGCGAAATATTCATTGATTTTGAACACTAAATTGCTAGTCCTAATTTTAATTTATTTCCAAATGAACTCAGAACAA
TATAAATTATAGTTGATGCTTACATACTTGATGACTCATGATGGTTTGTGTCATGATCTTATGTATATTTTATTCAATCA
TAAATGAACTCAGCATTACCCGCCTTGGTTGTTAGCTACGATAAAATACTGCTTGAAGGAGATCCTTGAATAAAATATGC
CGAATTTATTATTCAACTCTTTTCGCATTATTTTTCTAAATAAATTTCATATTCTTGAAGCATACTTAGAGGGTGTTTGG
CTGAGTTTATAAGCTCCTCAAAACAGCTTATAAGCTGTTTAAGAGCTTATGAGCTCCTTTAAAAGTGTTTGACAAAATAA
GCTCCTCAACAACTTATAAGCTCCAAAAATAAGCTCCAAGAGCTTATAAGCTCCTCAAAAAATAAGTTCATCTACCCCAA
TTTATTTTTTATAATCTCGTATGCAACAATCATTTTACAAATATTTTTCAACTATAATTTATTATTTTCATCATATATCA
TTCAAGTTCATTTTTCTTCGATTTTCTCTCTCTAAAAAAATATATTCTCTCTCTAGCAAAAAAATTCTCTCTCTAGCTTA
TAAGCTCAATTATCCAAACACTTTGACAACTTATAAGCTCTTAAAAATTATATCTTATAAGCTCTTGAAACATCTTATAA
GCTCCAAGAGCTTATAAGCTGTTTTAAATAAGCTTAGCCAAACACCCTCTTAGTATGACCAATTCCTAGCTGATTTCAAT
CTCTCTCGCACACATAACACAAATACAACATGACACGAAAGATGAAGAAAAAACATGAAAAATAGCAAGAAT
>Contig201
ATTTAGCGAAATATTCATTGATTTTGAACACTAAATTGCTAGTCCTAATTTTAATTTATTTCCAAATGAACTCAGAACAA
TATAAATTATAGTTGATGCTTACATACTTGATGACTCATGATGGTTTGTGTCATGATCTTATGTATATTTTATTCAATCA
TAAATGAACTCAGCATTACCCGCCTTGGTTGTTAGCTACGATAAAATACTGCTTGAAGGAGATCCTTGAATAAAATATGC
CGAATTTATTATTCAACTCTTTTCGCATTATTTTTCTAAATAAATTTCATATTCTTGAAGCATACTTAGAGGGTGTTTGG
CTGAGTTTATAAGCTCCTCAAAACAGCTTATAAGCTGTTTAAGAGCTTATGAGCTCCTTTAAAAGTGTTTGACAAAATAA
GCTCCTCAACAACTTATAAGCTCCAAAAATAAGCTCCAAGAGCTTATAAGCTCCTCAAAAAATAAGTTCATCTACCCCAA
TTTATTTTTTATAATCTCGTATGCAACAATCATTTTACAAATATTTTTCAACTATAATTTATTATTTTCATCATATATCA
TTCAAGTTCATTTTTCTTCGATTTTCTCTCTCTAAAAAAATATTTTCTCTCTCTAGCTTATAATCTCAATTATACAACCA
CTTTGACAACTTATAAGCTCTTATAAGCTCCAAGAGCTTATAATTAAGATCTTTAAAAATAAGCTTAGCCAAACACCCTC
TTAGTTTACCAAACTATTTTCTATAACCTATTTGTTTTTTTTGATCGGGCAAAGTCATGTTAGATGTTAGTAATTAGTTC
CCCCATCCACTCCAAGAACCACCTTATCTCTCCATTCACCAAAATCCACCTTATATCTCCAATCTCCAATTCGCTCCCAA
GAGGGATCGAACCCGGGTCACTTCACTTAAGTGAGGACCCGGTGGCCAGTGGGCTAAGCCCCCTGGTTGGAGATGAAATG
AAAGGTACAAAAGAAAATGTGGAAATAATTTAAACTTTAGAAAAATAAATACTCCATTATATGTACAGTTTAATTTATTA
CTACTACACTGTATGCCCAACAACATTAAAATATTATTCTCATCATACAAAGAATCTAAGTTATGTCATATTTATCTCTA
AAAGCACAATAAATTAAATAAAAATTTCACCAACACACCCGCATAACACATAAA
>Contig204
AGTGGTCGGAAATTACGATAAAAAGTAACCCTAGCTCCTCGTCAACTACTCATCGGTCTGAAACTGAATCTCCATTCTCT
TCTGCCCTGCAGCTCCACTCCTTCAACGCTGTAATGGCGAAATTGAATTCCGGCATCCCGATCTTTATCCTCGCAGCTCT
GTTATTGGCCGCATCGACGATCGCCAGCTCTCAAGGTCCATTTATCGTCGCCCATAAGAAGGCCTCTCTCACTAGGCTCA
AATCCGGCTCTGAACGCGTCTCCGTCTCTATCGATATCTACAATCAAGGATCCGCGACTGCTTATGATGTAACACTTAAT
GATGACAACTGGTCTCGTGATGTATTTGGCATTGTCGCTGGTAACACTTCAGTCTCATGGGAAAGGCTTGATGCTGGGGT
AGTTTTGTCACATTCCTTTGAGTTGGAGGCGAAAACGAAAACTGTTTTTTATAGTCCACCAGCGGTAGTAACATATCGTA
TTCCCACAAAATCCACCTTACAGGAGGCATTCTCAACTCCAATCCTACCTCTCGATATCCTAGCTGATAGGCCTCCGGAG
AAGAAGCTTGATTGGGCAAAGGTTGAGCTTGTGTGTCGGGTTCTCTCCTGAGTTAGTTGTTGCAGATTTATCATAGCAGG
TTGATCAACTAGTTCTTGAGGATTTGGTGCTAGAACATATAGTATGATAGATTTTCGTTTAGCTATAACATAGTTGGTAC
TTTCAATTTTGAATCGAAATATGCAATGATGATGTATACTTGATACTTGGTTCATTTAGATGATAATGTATGAATTTTTG
GATGATATATAATATTG
>contig20583
TCTTGATATAGCTCTAAACTTTATGGTGGAGGTGCCAGATATTATATGGGAATTGCCCAGCCTTCACCACCTGTACATGT
CTGATGTGATTTGCCGGAAGCCTTTGAAGATACACGTGCTACAGAATCTAAAGACCTTAACCTACGTCTCGATTGATAAT
TGGATATATGAGCGATCGGTCTTGAAAAAGTTGATTTTTCTTGAGAAATTGGGCATAGAAGACGTGGATGGGAACTCAAA
TGTAACCATGCTCTTTGTGACATTGACTGTGTTGGGGATCTTAATCACCTAATCTTGAGAGGGTATCGTTTCAGAAGCAT
GCCTTGTTTGGATGAGCTTGCTATTCTACAATATATCCACATACTCAAATTGGATGGACTCCTTGCTAGTCTTCCAACAA
CAAGTTTCCCTCGATTTCTTAACTCATTGACGTTGGTTAATAGCTGTTTTGATGAAGACCCGATGGCTCTACTAGGAGAG
TTACGGAATCTAGAGTACCTGAAATTGCGGAATGCATACACTGGTCAACAAATGGTGATCTTGCCCAAAGGCTTCCCTAG
TCTCAAAGTTCTGTGCATCGAAGAGCTATGGAATCTGAGAAATGTACAATGTGGAGAAGGTGCAATGTATTTACTCAAGA
AATTAGAAATCCATGATTGTCCATATCTGGATAACCTCCCGCAAGTGATTAAAATGATGCGCGATCTGGAGGAGTTAAAG
ATGGTGACAACCAAAAGCATTGCAGCAAAGATGAAGAATTCAGACCTAATCTCCAATATATCGATGGTGAATATCAATCG
ATGAGCCAGCGCAGGTGTCTGC
>Contig206
AATTCTTTTCTCGAAACACTATACGCTAGAAATTTTATAGGAATATTTTGTTATTTTCACCTCTCTCACACCAGAAATCC
CTTTTCCTCTTTGTTTCTGTCTCGCCCTCTCCGCCTCTCTCTCACTTTCTGCGTTTCTCGTAGCCTTGCATCTCTCTCAC
CTCTCACTCGGCGCCGCACAGATCTTCCCACCTTGCCTTCTCCGGCAGCAGCTGTAGCACGGTACGTCCCCCTTTTTCGT
CGCTCCCTCCGCCTCGCCTCTCACTCGCCACCGCAAGGACCGACCGGTCCCGTCTTCTCCGCCAGCAGCTGCAAAATGGA
AAATCAGCAGTAGCGCAGCAAGCCTCGAGAAGTTCACCTCTACAGTTGCATCAGTTCGCCTCTCTGACCTCCGCGGCTCC
GAGTTGGTGCCTTAGGGCTTCAAATATCCCCTTTTTTCTTCTCGTTCTTCTCCATCCGCGATTTTTTGAATTCTATTGTA
TTTATCTGCTATTCAAACTGTACCTATTTGTGGGTTGGTGAATTTTTGTATTTTTTTTTTATTTTTTTTTTATTTTGTTT
AAAAGAAGGTTTCTTGATATAGTCCGATTTGAAAACTGAAGTTCTAGTTGTTTAGAGTTATGATGATGTTGGTTTCTGAA
AAATTGAGATAGGAAAATTTGTTGGGAAAATTTTCAAAAGAAAATTGGGAAAAATTGAAATAACCATTTTGATTCGTTTA
TTTATTATATCCAAAATGCCCAAAATTCGTATACATATAGAAACTGCAGAGTGCAGTAACACAAATATTCCAATCTCAAG
TTGTTTTTTAGCTTTATGGAAACGACTTACAAAGGAAAATTAAAAATTAAAAAATCACTGACTATCATTTAATTTGATTT
TTCTGATCGGCAGAATAGCATGTGCTGAAGCAAGCATGACGATGTCTTCCAGCTCGTTAATCCGCCGCCTTGTGCCGTAC
TTTTCTGCCCAAATTCGTCGGAATTCTAGGCTTCTCAGTTCTTCCTCAGCTCTCCGCGAATCTGAGCTTTCTTCATCAGA
ATCTCCATCCCCCCTCGACCGATGCCGTTCATTTGACCTACAACTGTGTTAGGCGAATGAAAGAGTTGCAAGCTGAAGAG
TCCAGTAAGAAGTTGCTGCGCTTGAGTATAGAAGCTGGTGGTTGCTCTGGGTTTCAGTATAACTTTTCACTTGATGATAA
GACCAATAATGATGACAGGATCTTTGAGCAGGATGGAGTTAAATTGGTGGTTGATAATATTTCATTTGACTTTGTGAAAG
GGGCAACTGTTGATTATGTTGACGAGCTTATCCGCTCTGCCTTTCAGGTGTCAACAAATCCGAGTGCGGTGGGTGGCTGT
AGCTGTAAAAGTTCCTTCATGGCGAAGTAGCTATCTACTTATGCATCCAGACTCTTAGCCGAGGTGTCAATGGTTTGCAC
GACTAACCAATTTTATTTTGATGCTGATTTATGTTGCATCCATAAACGAGTCACAAAAATAGAAAAACAATTCTCGTGCT
GTCATTTTTTCCCTAGCTAGAATGTGGAAGACAAAACGTCGTTCTCTCAGGTGAAATTGATTGTTCATATGATAAATATT
ATGATGCATTTATACTACAAACAGCAGAAACTGAGAATGTCTCAGTTCTCTCTGTGCCGAGTAGCCGTAGTTCTGGTATG
ATTAATGTCCATTGTATACACGGATAGGAATAGTCGTAAGCATTTTTAGATAATTTTGTAAACGAAGTGCTTCTTCCATT
GGAAAAACATAGCAGTCTGCTACATAATAAATAATGTACGATGAGTGAAACCATGATCACGTTATCGTATTAT
>Contig207
AATTCTTTTCTCGAAACACTATACGCTAGAAATTTTATAGGAATATTTTGTTATTTTCACCTCTCTCACACCAGAAAACC
CTTTTCCTCTTTGTTTCTGTCTCGCCCTCTCCGCCTCTCTCTCACTTTCTGCGTTTCTCGTAGCCTTGCATCTCTCTCAC
CTCTCACTCGGCGCCGCACAGATCTTCCCACCTTGCCTTCTCCGGCAGCAGCTGTAGCACGGTACGTCCCCCTTTTTCGT
CGCTCCCTCCGCCTCGCCTCTCACTCGCCACCGCAAGGACCGACCGGTCCCGTCTTCTCCGCCAGCAGCTGCAAAATGGA
AAATCAGCAGTAGCGCAGCAAGCCTCGAGAAGTTCACCTCTACAGTTGCATCAGTTCGCCTCTCTGACCTCCGCGGCTCC
GAGTTGGTGCCTTAGGGCTTCAAATATCCCCTTTTTTCTTCTCGTTCTTCTCCATCCGCGATTTTTTGAATTCTATTGTA
TTTATCTGCTATTCAAACTGTACCTATTTGTGGGTTGGTGAATTTTGAATTTTTCTTTTTTTATTTTGTTTAAAAGAAGG
TTTATTGATATAATCCGATTTGAAAACTGAAGTTCTAGTTGTTTAGAGTTATGATGATGTTGGTTTCTGAAAAATTGAGA
TAGGAAAATTTGTTGGGCATCTTGTTGGTATAGAAATTGGTCGATTATTTTTCGCAAATTTGTGATTTTTGTGGTGTATA
AGATGTGGAAGTGGAAAAAACTGCATAATTTATCAGTAAAAATAACTTCCTAAAATGGCGCATCCTCACCACACACTTCG
AGTGCAGATAGGATTACTGCATAGTACTATATTGGAACGTGACAAACATTGATCGATGTAATCGCCCCCCAATTCGGTAT
TAAATTGAAACCTCATCTACCCCCAGCAAGAAATGCTGTCCAAATTCCAATTATT
>Contig209
ATCTTCAACAACAAGACCACACCTTTCTCTCTCTCAGATCGAAAAAAGACCCTTCTCTCTCTACCTCTGCTCTTCCACCA
TGGCCGTCGGCAAGAACAAGAGGATTTCAAAGGGAAAGAAGGGAGGCAAGAAGAAGGCTGTCGATCCATTTGCAAAGAAG
GAGTGGTATGATATCAAAGCCCCTTCAGTTTTCAGCAACAAGAACGTTGGGAAAACCCTAATTACCCGTACTCAGGGTAC
CAAGATTGCCTCAGAAGGGCTCAAGCACCGTGTGGTCGAGGCGTCCTTGGCTGATCTTCAAGGTGATGAGGATCACGCAT
ACAGAAAGATTCGCTTGAGAGTTGAAGATGTTCAAGGAAAGAACGTTCTCACCAACTTCTGGGGTATGGACTTCACCACT
GACAAGCTGAGATCACTTGTCAGAAAAAGGCAATCACTCATTGAAGCTCACATTGATGTGAAGACGACCGATGCCTACAC
TTTGAGGATGTTCTGTATTGCCTTCACGAAGAAGCGTGTGAACCAGCAAAAGGTTACATGTTATGCAAAGACCAGCCAAG
TTCGCCAGATTCGGAGAAAGATGCGGGAGATCATGGTTAACCAGGCCCAGTCCTGCAGCCTGAAGGAGTTGGTGCAGAAA
TTCATTCCCGAGTCAATTGGGAAGGAAATTGAGAAGGCAACTTCAAGCATCTACCCTTTGCAGAATGTTTATATTAGAAA
AGTTAAAATCTTGAAAGCACCCAAATTTGACCTCGGCAAGTTAATGGAGGTGCACGGTGACTATACCGAAGATATTGGTG
CAAAGTTGGATAGGCCTGCTGAAGAGCCGGTTGCTGAGCCAACTGAAGTTGTTGGTGCCTGATAGATTGCGTTGTTTTGA
ACTTATGTCATGTTTACTGCTTTAGTTTTATCTTGAAATAGATACTATATTTGTTTTTGGAGTTTCTTGTAAGAGATTTT
GTTTTTCCGCGAGTAGGTAAATTTAAATTCGGTCTATATCGAGTGTCTGCTCTGAAGTAGGCCAAGTTTTTGTTGATTTT
GTGAAGGCTCTGAAGCTCCGTCATCTGTGTTTGGGAGAGACGGGCCATGTTCTTCTCTAGATCTAGTTGTACCTGCTGTG
ACCTATGAATGTCAATTTTCAGTCAAACATCGAGTTAAGCTTCTCGGTAGCTTGAAGCTGCATTACTGTGTCAAAGTACT
TAGTTTTTGTTGAATTAAGCTCTGTACTAGTTGCTATTTGAACGTTACATTCTCTGGTTTCTTGGTATTTTAC
>Contig21
GATTTTCGGCTTGCAATCTTTCTCTCTCTACTCTTGGTTTCTTTATTGCTTCTTTATGCTATTTTAATTTTACTGGTGCT
TATTTTTCTTTTTATTCTGTTCTAATTTTTTTGCTGTTTATTAGTATTAGTTTCAATTACAATTAAGATACAAATTTATA
CACTTTTTTCTACTTTACACACAAAGTCTAAAAATGTAGCTAATATTTCTGAATTTTTGCAGCAGATCAAGACCGCAGAA
GATTAAGACTTAATCTTTACATGGAAGTATTACCACTTTCCACTGAGATCTGAAGTATTACCACTGAGATCTGCAAAGTA
TTACCACTGAGATCTGCAAAGTATTACCACTGAGATCTGCAAAAGGCACAAGTAAAAGTTAGCATAGAAAATTTATATTA
TATCATTTTTATAAGAGAAAGTATATATCAGTAGCAAAAAATTGTCGAAAGATAATGAATTTGTGTGGATGTTCATAGAT
CTACATAAGAAAGAAAATAAAGATGTTCATAGATCTACAAAAATCAAATGCGAAAAACAGACTGTAAACAAGAGCAAAGA
TGTTCATAGATCTACTGAATCAGATGCCAAAAAATAGTACTGAAATCAGATCTGCGAAAAATATTTTTTTTTGTCTTATT
AGATTTTTCAAAAAATCAGATGCCCAAATCAGATAGACAAAAATCAGGCAACTGAAGAAATATTCTTTGTTGGAAATATA
TCCATTAATTTCTTCATAAGTTGAAAGACAAAAAGGAAGACAAAATATAGAAAATGAAAGATAAAGACTTTTGTGAAATA
ACTGACAAGACACGGGAGCTCCACATTCTCTAGCTTAAGTGCAAAAGGGGTGGGGAACAAAATCAGGAGATAAAGAAAAT
TATGCATATCAGTCGTCCTCCATATGTTACATGCATACAAGCAAAACATACAAATTATTGGAACGAAGGATGCACATAAA
ATCGGTCAAATAACAGTTAATTTCAACTTAACTTTACACAACAAGCTTCTTGGGATACTTCAGATCTGCGAAAAATATTT
TTTTGTTTATTAGATTTTTCAAAAAATCAGATGCCCAAAACAGATAGACAAAAATGCAGATGCCCAAAATATCTTACTGT
ATTGAACAAGCTGTTGTTTCAAAATTTGTGGCTAAATGAAAAAAATAATCCATTCAGCAAGAAAAAATATACATGGAGAT
CGCAAGAATTAAAGATGCAGTCGAGGGAGGAGGCCGAGATCTGGAAGCTAGGGCTGGGCGACGCCGTAGTTTGAAACTCG
GACGGCGGCGGCTGGATAAGGGCTGAGCAGAGGGAGGCAGCGGCTCATTTATCGTCGTCGAGGAGAGAGGCGACACCGCG
TGGAGCGTCGTCTAGATGTGAGGCCGGAGTTGGTAGTTTAGGGATCTAAGGGTTTTCGGACCGCGGCTTTGCCGTGAAAC
GGTTGCAGGTTTTTCTCCGGCAGAGGGAGAGAGAAGACGATAGAGAGAACGTTTGAGCTTCTCGCCGGCAGGTGGAAGAA
AGTCGGCAGAGGGAGAGAGAAGACAAGGGAGAGCACGGATGGGAGAAGAAATGAGAGAGAAGAAGCGGCGCTGAACCCTA
ATTTTAGAGGAGA
>Contig212
ATTTGTTAATGGAAATCTCCATTGGATAGCAACCATTGGAGGAGAAGACGTCATGGATTTCTTGCTTTGATGTTGAAACA
GAATGTTTTAGCTTCTTTAAAGCTCCTCCTTATCATGCTCAAGGATTGCCCTTCATAAGAAAGGTCCTTTCTGCTTTGAG
CGGTTGCCTATGGTTTTGCAAGGTAGCATCCGAATATGAAAGTTATGGTGGGCGATCTGAGCTTACTATATGGATTATGA
AGGAATATGGAGTGGACGAATCTTGGAGCATGGAATATGTGATCCCCCTTGATGATGGCTTGAGGTATGTTGATCCCATC
AAAGTTTTCGAAAATGGCGACCTATTGATGTTAGTGACGGTAAACTTTTCCGATCGCCTTTTCTACTACTCTAAGAAGAC
TAAAACTATGCAAAGTATTGATTTGTTTGGTGCAGGGGAGACCTCTGACCGTGTCAAGTGTGGGCTTTTCACTCCCACCT
TTGTTTCACTCAAAACTTTAGGTTTAGGTGTGGAGAATGTAACCTCATTCTGATTGATTGCATTTTCATAATGCTGCATC
AACTAAATGTGTGTTTGAAGATTGAATTAGTGATGAAGCATATCATTTAGATCAAGGAAATTATCTATATATATTATGGT
TCCTTTTGGTACATTTCATAGTGGCATTGATGCTACTCCTACTCCTACTTGTATAGTTTGAGGGATTATTATTCCGTTAT
TTTTTTTTTTTTGATGGATCATGTGATGATGAGATTGTTGTTTGTTATATAAGTAGTGATATCTGTCAATATGAAATTTC
GTATGT
>Contig213
ATTTAACCTTTCAATGAATAATCTCGTGGGTCGAATACCGCAGTCTAAACAACTTTCCACATTTGAGAATGATTCATATA
TGGGAAACTTGGGATTGTGTGGAGTTCCGTTGACGAGAAAATGCAATGACGAGAATGAGCATCGGATGCAGCCAGAAGAA
GAAGATGACGAAGATGATGAGTATGGATTTATAGATGGATTTGGATGGAGAAGTGTGGTGATGGGATATGGAAGTGGATT
CATAGTTGGAATTGGAATTGGTTACATTATTATTAGAAATGGAAGGCCAAGATGGTTAGTGGAATTCTTTTTCGGCATTG
GATATAATAATAATAAGAAGAAGAAGAGACGCAGCAGAGCTACACCAACACCAACACGCAGGAGAACTTAATTGAAGGAT
TGTGCTCGAATTGTGTTTTCTTTTCTTATCTCCTTTTTAATGGCTACTTTAGTGTGTTTGTGCTCGATTTCAACTTTAGA
GTTTATGAAATATTGTTGTTTGTTCGTGTTGTTATGTCTTGAATCTCTCGCTTCGAACTACGGGGCTCTCGCTGAGATAC
TATATATACTTGAGATCTGTAATCTGTAACCCTAGTCGCATAATAAAATCTGTTCTCCTCTCTGTCCGTGGATGTAGCCA
TATTGGTGAACCACGTAAATATGTGTCTTCTTTACGTTTTCTGTTTGATTGTGCTCTTTAAATCCTATTCTGTCACAACA
GTTCGAATATGTGATGTTTTAATTTCATCTCGTTTAGGTAATTTTTTTAGATATATTAAAACAGTTTTGTGATTTTTTAG
GTAGTTTTAAATTTTTAGATTAATGTCATCACGTGAATAGGTAGCTTTAAAACAGTTCTGGATTTATTCAAGCAAAAATA
CTACACGTGAATCTAGTTGGAACAGATTCTGTTAAGCCTATGCACTGTTAA
>Contig214
TTAACAGTGCATAGGCTTAACAGAATCTGTTCCAACTAGATTCACGTGTAGTATTTTTGCTTGAATAAATCCAGAACTGT
TTTAAAGCTACCTATTCACGTGATGACATTAATCTAAAAATTTAAAACTACCTAAAAAATCACAAAACTGTTTTAATATA
TCTAAAAAAATTACCTAAACGAGATGAAATTAAAACATCACATATTCGAACTGTTGTGACAGAATAGGATTTAAAGAGCA
CAATCAAACAGAAAACGTAAAGAAGACACATATTTACGTGGTTCACCAATATGGCTACATCCACGGACAGAGAGGAGAAC
AGATTTTATTATGCGACTAGGGTTACAGATTACAGATCTCAAGTATATATAGTATCTCAGCGAGAGCCCCGTAGTTCGAA
GCGAGAGATTCAAGACATAACAACACGAACAAACAACAATATTTCATAAACTCTAAAGTTGAAATCGAGCACAAACACAC
TAAAGTAGCCATTAAAAAGGAGATAAGAAAAGAAAACACAATTCGAGCACAATCCTTCAATTAAGTTCTCCTGCGTGTTG
GTGTTGGTGTAGCTCTGCTGCGTCTCTTCTTCTTCTTATTATTATTATATCCAATGCCGAAAAAGAATTCCACTAACCAT
CTTGGCCTTCCATTTCTAATAATAATGTAACCAATTCCAATTCCAACTATGAATCCACTTCCATATCCCATCACCACACT
TCTCCAACCAAATCCATCTATAAATCCATACTCATCTTCTTCTTCTTCTTCTGGCTGCATCTGTGCCCATTCTCCTCGTT
GCATTTTCTCGTCAACGGAACTCCACACAATCTCAAGTTTCCCACGTATGAATCATTCTCAAATGTGGAAAACTGATTAG
ATTGTGGTATTTGCCCCACGAGATCATTCATTGAAAGGTTTAATTTCGCAAGAAATGTCAACCTCGTCAATTCACTTGGA
ATTCCTCCATCCAATTTGTTCGATGACAAGTCCAATGATTCAAGCACACTTATATTTCCAAGAGATGCAGGTATGTGTCC
CATGAGATTATTGTGGGACAAATTCAAGTATCTCAAAGAATTCAGATCACCTATGGAATGTGGAATAGTCCCAGAGAATT
TATTGGAGGATAAGTCGATGATTGTAAAGGCTTCCAACAATCTCTTCAATAACTGATCCAAACCTTTCAAGGTGATTGTC
ATCTCCACGTAATATGAAAAACGGTCAATCACCA
>Contig215
CTCTTTCCACAATTATTCAATCACTCTCCTCTCCCATTGTCTACTGTTTTTGTTATTTGCTTCTCTCAACTGTCTAAATT
TTAGTTGTTATTTCATTTCACTGCAACAAAAATTATATATTGAGACACTTATTTAGAGGCCATTTTTTATTAAGTGCCTC
TAAATTATTTTTTGAGGCATTTAGGGACATATAATATGATTAAAATCTTTTTGGAGGACGTGCCTATTTTGATGGACTTT
CTTCCTCCCTTAATCCAATTTCACTCGAACACTTTCAATTTCCCTACCATTCATTTCAAACACTTCTCGCTATGTCTTCT
TGCGAGGCCGTGCCCGGACGAGGCGTCACTCCTCTCATTTGTCCCCCTCTCTGATTTACTTTTCTCCAACAGCTAATTCA
AGCCCTACCTTTTTAATCATCAAAAGTTCCGCCGCCTTCACTGGGGATTCCGGCGAGCCCTAGTCTCTCCCAAAAGAAGA
AGCTGGCTGCCTCTCTCTTCGCCTGGATTCGGCGATTTCCATCTCCTAGCCTCCACCTGCCGTCGACTTCTCCCACTGCT
GGACGGAGCGGAGCAGCCCGCGTTTGCCAACGCCGTCTCCTGAAGCTGCGTCGCCATTTGCCACACACCCGTCTCCGACA
TCGCAGTCGCTCCACCGCCTCACTTCCATGGGCGGCAGCCTTCGGTTAAACGCCGCTCCTCTTCCTCCGGTCATCTATGG
CTGGACGTTGGAGCAGGGCAGCGTCACCCATTTCTGGTTATCACAAGCTCAAGGGGAGTCTCTCACAAACAGGGCTTTTG
AAAGCAAACTTTATCAAGCCTATTCACAAGTCACAACAAACAGGACTACGAGAAAACTCCAGTTTCCTGAAAGCTTGAAG
CCCGTCTGAAAGATATGACAGTAGAATACTGCTACGGATGACTATGCTGTGCAAATTTTTTTTGAGGAGAGAGCAGCGCT
TGAAGCCAAATACCAGAAATTGTATCAGTCTCTCGCATAGTGACAGTGTTTCTCTTCTGTACAAGTTGGTTGGTTGATTT
ATTCACTTGTTGAAATAGAGGAGTGGTTTATGTTATGTGCGACATATTCTTC
>Contig217
ATCTCTTGTTGTTTGTTCGATTCAAGATAACAGAGGGGAAGATGACCCCTGTCTCATCCAAGCTTTATGCAGATGATGTG
AGTCTGTTGATGGTACTAATTGACACGAATCCATTCTTTTGGAACTCGGCTCAATCCACGCTTCCTTTCTCCAAGTTCTT
GACCCATGTACTTGCTATTTTTGAATTCTATACTTTTGCTGAATCAGATGAACCAAGTGGTTGTCATTGCAGCTGGTTAT
AATTCGTGTGGCTACATATTTGATTCCTCAGACCCACAGAGCCAAAATCAGCGGGCAGAGGATTTGCTGGATAAATTGGA
GGAATTTGTGGACAATGACCAGGAACTATGTCGTGAACAGTCTGTGGATGGCCCTGGGTTCTCACTTTTATCTGGTTCCC
TCTCGATGGCCCTTTGCTATATTCAGAGGGTCTTCCGTACAGTGCCGCTTCATCCCCAGCCTCGGATATTATGCTTGCAT
GGATCTCCAGATGGACCTGGACAATATGTAGCAATCATGAATTCAATTTTTTCTGCTCAGCGATCAATGGTTCCTATAGA
TGCATGCGTGATAGGAGCTCAACACTCTGCTTTCCTACAGCAGGCTTCTTATATAACTGGTGGTGTATATCTGAAGCCGC
AGATATTGGATGGTTTGTTTCAGTATCTTTCGACAGTGTTTGCTACTGATTTGCATTCTCGTTGCTTTTTACAACTTCCT
AAGCCTACAGGAGTAGACTTTCGTGCGTCGTGTTTCTGCCACAAAAACACAATTGATATGGGCTACATTTGCTCTGTTTG
TTTATCTATATTCTGCAAGCATCAGAAGAAATGTTCTACCTGTGGATCAGTGTTTGGTCAGGCCCAAACACAGGACTCCT
CGACAACACCGGACCAGAAGAGGAAGACACCAGTGGATGGTTAGGTCCTCAGCTGCTTTGAGGCTAATGTCCATTGGTCT
AGGCCCATTGGTCCGACAACTCTGTAACAGTTGCCGACGCCTCCCCAACGCAACGACTAATAGCAGGTAAACGAATGCAA
ATCTAAAGATGTGGGATTGAAACAACAGGCTTTGTGGAAGAAAAATGGCGGGAAATTGCTGCAGGCAAAAACTTGGCTTT
AATATTAGTATAGATAGATTCATCG
>Contig219
GTTATCATCTGGAGTTGGAAGAGATATTGGAAAAGATAGGGTGGTTGCCCCTTCTTCAGAAGTTAGTATTACAATTTGGT
GTCTTCAAAACAGGCAAGTGGGACACTATCGAGGGCCAATTCCAGAGCCTCAAGCTACTAAAATTGGACTGCTGTAAGGG
TCTAAAAAATTGGACGATGGCAGAGAGCTCCCACTTTCCACTTCTCCAGGAGCTTCGTCTTCAAGATTTGTAAGAATTGG
AGGAGATCCCTTCAGAAGTTGGAGAAATAGCAACGCTGAAATCAATTTATTTGGAATATTGCAGTGAATCAGCGGTAGAG
TCAGCTAAAAAGATAGTAGAAGAACAAGAGGATTTACAAGGAGACCAACTTGACCTTCATGTTCGAGCTATACTTTGGCA
CAGAGACGAAAGACTGCAGAGCTTGAGCAAGTCCCAACTTTGAAGTTACAGTGTAATACTAGTTATTAGAATCATCCAGC
ATCCAAGATTGTTTAGTTACAAGTTAAGACTTTTTGTTTGTAAGCTTAAATTATAAAAAAATTGAGCTTTTGTTGCTTCA
TTACTGTAAGCTCCACGTACAAGTC
>Contig22
GATTTTCGGCTTGCAATCTTTCTCTCTCTACTCTTGGTTTCTTTATTGCTTCTTTATGCTATTTTAATTTTACTGGTGCT
TATTTTTCTTTTTATTCTGTTCTAATTTTTTTGCTGTTTATTAGTATTAGTTTCAATTACAATTAAGATACAAATTTATA
CACTTTTTTCTACTTTACACACAAAGTCTAAAAATGTAGCTAATATTTCTGAATTTTTGCAGCAGATCAAGACCGCAGAA
GATTAAGACTTAATCTTTACATGGAAGTATTACCACTTTCCACTGAGATCTGAAGTATTACCACTGAGATCTGCAAAGTA
TTACCACTGAGATCTGCAAAGTATTACCACTGAGATCTGCAAAAGGCACAAGTAAAAGTTAGCATAGAAAATTTATATTA
TATCATTTTTATAAGAGAAAGTATATATCAGTAGCAAAAAATTGTCGAAAGATAATGAATTTGTGTGGATGTTCATAGAT
CTACATAAGAAAGAAAATAAAGATGTTCATAGATCTACAAAAATCAAATGCGAAAAACAGACTGTAAACAAGAGCAAAGA
TGTTCATAGATCTACTGAATCAGATGCCAAAAAATAGTACTGAAATCAGATCTGCGAAAAATATTTTTTTTTGTCTTATT
AGATTTTTCAAAAAATCAGATGCCCAAATCAGATAGACAAAAATCAGGCAACTGAAGAAATATTCTTTGTTGGAAATATA
TCCATTAATTTCTTCATAAGTTGAAAGACAAAAAGGAAGACAAAATATAGAAAATGAAAGATAAAGACTTTTGTGAAATA
ACTGACAAGACACGGGAGCTCCACATTCTCTAGCTTAAGTGCAAAAGGGGTGGGGAACAAAATCAGGAGATAAAGAAAAT
TATGCATATCAGTCGTCCTCCATATGTTACATGCATACAAGCAAAACATACAAATTATTGGAACGAAGGATGCACATAAA
ATCGGTCAAATAACAGTTAATTTCAACTTAACTTTACACAACAAGCTTCTTGGGATACTTCAGATCTGCGAAAAATATTT
TTTTGTTTATTAGATTTTTCAAAAAATCAGATGCCCAAAACAGATAGACAAAAATGCAGATGCCCAAAATATCTTACTGT
ATTGAACAAGCTGTTGTTTCAAAATTTGTGGCTAAATGAAAAAAATAATCCATTCAGCAAGAAAAAATATACATGGAGAT
CGCAAGAATTAAAGATGCAGTCGAGGGAGGAGGCCGAGATCTGGAAGCTAGGGCTGGGCGACGCCGTAGTTTGAAACTCG
GACGGCGGCGGCTGGATAAGGGCTGAGCAGAGGGAGGCAGCGGCTCATTTATCGTCGTCGAGGAGAGAGGCGACACCGCG
TGGAGCGTCGTCTAGATGTGAGGCCGGAGTTGGTAGTTTAGGGATCTAAGGGTTTTCGGACCGCGGCTTTGCCGTGAAAC
GGTTGCAGGTTTTTCTCCGGCAGAGGGAGAGAGAAGACGATAGAGAGCACGTTTGAGCTTCTCGCCGACAGCGGCGAAAG
GTGGAAGAAAGTCGGCAGAGGGTGAGGCAGAGGGAGAGAGAAGACAAGGGAGAGCACGTATGAGCTTCTCTCCGGCAGCC
GCGAAAGGTGGAAGAAAGTGGAAGGTTTTAGACTGGGAGAATAAATGAGCGAGAAGAAGCGGCGCT
>Contig220
ATTTGGATGTGGTGCGTTGGAGAGCTGATGAAACCAACTTCCCTAGACTCCGCCATCTCATTATACGACATTGTCCTTAT
CTAGAGGAAATCCCCGCCGGCATTGGAGAAATCCCAACCCTCCAATTAATCCACTTAGAAGATTGCAGCGATTCTGCAGT
GGCCTCAGCGAAACAGATTCAGGAGGAGCAGCAATCTGAATACGAGAACTACCAACTCCAACTTCGTATCTCATATGATG
ATTAGGTCAGTATTATTATCACTTTCTGCCTATCCAAAAAATAAATAAAATCTTTCACCTTCCAAACACATATATTTGTA
TGATAATAATTTTTTTTAGCACCGATTTCACCAAAGAAAGGAAGATGAAGACTACTAAAAGTGGCCACATTTGAAACTCA
TTTGATTTCCCTTTCTCTTGTCTTGTCTACTATTGCTTCACAATTTGCTTTGTTTTTCACTTTTTGGTGTTTTTTTACTG
TCCTTGTTTTTCCAATTCATGCATGTACAAGTCTTGAAGATCAATCTTACGA
>contig22183
CCTTGGTATTCTACACAATCTACAAAACACTCGAATTGGATGGACTCCTTGTCAGGTTACCAAATAATCTCCCTCCAAAA
ATTGTTTCATTGACTTGGTTAATAGCTGTCTTGATGAAGACCCCATGCCACTGCTAGAGAAGAAGTTACCCAAGCTAGAG
TACCTCAAATTGCGGAATGCATACATTGGTCGAGAAATGGTGATCTCTCACGGTTTTCGCGAGCTCAAAATCCTGTGCAT
AGAAGAGTTGTGGAATCTGAGAGAAGTACAATGTGAAAATTATGCATTGTTTTGGCTCAAGAAATTAGAAATCCATGATT
GTCCATATCTGGATACCCTCCCGAAAGCGATTGCGATGATGTTCAATCTGAGGCAGTTAAAGATGGTAACAACCAAAAAC
ATTGCAACAAAGATCAAGAAGTCTTCAGACTTAATCTCCCATATAACGATCGTGAATATCGATCCATGATCTAGCTCAGT
TGTCTGCATTATTATTGCTAGGTATGTTTTGTTTGTTTGCATTAATTTGAATAGTTTGGCGGTTGTGTGTTTGCAAATGA
CATTTAGTTGCGAGCATTGTGGTTTCTTTATATCTTATTT
>Contig222
ATTGTCTATTTTGATAATTATCAGTTTCTCTCTCTACAATTGTTATTGTTCCTTCATATGATCTGCAAAATCTTGTAGCA
AGAAGATAGTTTATTTCTTCTCTTCTGATTCTCCCTTTGCTGTTGTTCCATCATTTTATCTTCAAAATCTTGTATTAAGA
GGATAGTTTCTTTATCTGCAAAATCTTGTGGTTAGAGCATAGTTTCTTTCCCTTCTCTTCTATTCCACTTTGATTTGCAT
AATCTTGTCTCTGAGAGTGTGTGTAAGGATGGCTTATTCTACTCTTGTTTCACTTGAAAGACCATTGATCAATTCCTCAA
TCATAATCAATTTTCCATTTCTCCTCACGAAAAAAAAACATATTATATCTCTCGATAAATATGTTATTACACTCCGAGCT
TTTCTTGAGGATTTTCCCGAGAAAGCCAAGAGTTTGGAAGCAAGAATGAGGAATGTAGTATTAGAGTGTGCATGCCACGT
CAGTCTCCTTACTACTAAATAGAGCCAGCTAAAGACAGTTACAAAAGTGGTTAAGGAGTTAGCTTAGCATAACCATCTCA
CTTGTATCTATTCTTGTATCTATAGACTAGAAGTAGATATATATTGAGTT
>Contig223
ATTGTCTATTTTGATAATTATCAGTTTCTCTCTCTACAATTGTTATTGTTCCTTCATATGATCTGCAAAATCTTGTAGCA
AGAAGATAGTTTATTTCTTCTCTTCTGATTCTCCCTTTGCTGTTGTTCCATCATTTTATCTTCAAAATCTTGTATTAAGA
GGATAGTTTCTTTATCTGCAAAATCTTGTGGTTAGAGCATAGTTTCTTTCCCTTCTCTTCTATTCCACTTTGATTTGCAT
AATCTTGTCTCTGAGAGTGTGTGTAAGGATGGCTTATTCTACTCTTGTTTCACTTGAAAGACCATTGATCAATTCCTCAA
TCATAATCAATTTTCCATTTCTCCTCACGAAAAAAAAACATATTATATCTCTCGATAAATATGTTATTACACTCCGAGCT
TTTCTTGAGGATTTTCCCGAGAAAGCCAAGAGTTTGGAAGCAAGAATGAGGAATGTAGCAATGGAGGCAGAAGATGTTAT
CGAATTGTATATGATGGAAAAAATCCACTACAATATTCGATATACCCACTGGATTGCAGAACTAAGAAGAATCAAGTTTA
TATTCCAGTTGCGCAGAATAGAAAATCAAATGGATTCAATCGCCGGAGTGGTGGTGGAGATCAAAAATAGCATCATCACC
ATCAAAGATGCAGAACTTGATGACTCTGTTGGGACTAGTTCATCCTCATCTCAGGGTGCAGAAGCTGGCAAAATCGATAT
GGTTGGCTTGAACGAAGATTTGATAGAGATAAAGGCTTGGCTTTGTGGAGATTCGCGACAACTCCAAATCCTCCCAATAA
CTGGTATGGGAGGAATTGGCAAGACGACTCTTGCTAGAAATGCTTATGATGATCCATTAATCATGGAGCATTTTCAGATT
CGTGTTTGGGTCACTATAACACAAGATTATAGTGAAGAAAGAATTCTTTCAAACATCTTCGATTCCTTGAAAGAATTCAA
CCGAGAAAGGGATGATAGATCCATGGCGGAGAAAGTGTACAAAATCCTAGTAGGCAGGAGATTTTTGATTGTGATGGATG
ATATGTGGAGCACCAAGGTACTGAATGATGTAAAGAAGTTGTTTCCTGACGACAACAATGGGAGTCGAATTCTGTTAACC
ACAAGGTTGGTAGATGTTGCTGCTTATGTTAGAACATGGTATTATCATAATGCATAGAGAAAGATAAAGAGAAGCAAATG
A
>Contig224
ACACTATACCTTTATCTCTTTTATATCTGCAGCCTCAAGACTCCTCAACCCTCCCATCTGAAGTAATTTGGCTGACTTGA
GAAACTATTAGAATTCGTCAAAATGGTGAAGTTCACAGCAGATGAGCTCCGTGCGATTATGGACCACAAGCATAACATTC
GTAACATGTCTGTTATTGCCCATGTTGATCATGGGAAGTCCACTCTTACAGTATTCTCTTGTTGCGGCTGCTGGTATCAT
TGCCCAAGAGGTTGCTGGGGATGTTAGAATGACAGACACTAGAGCTGATGAAGCTGAACGCGGTATCACTATCAAGTCAA
CTGGTATCTCATTGTATTATCAAATGACCGATGAGTCCTTGAAGAGCTACAAGGGAGAACGGCACCTCAATGATTACCTC
ATCAATCTTATTGATTCACCTGGGCACGTTGACTTCTCTTCTGAAGTGACAGCTGCTCTTCGCATTACTGATGGTGCTCT
TGTCGTGGTGGACTGTGTTGAAGGTGTGTGCGTCCAGACCGAGACTGTCCTTCGACAAGCACTTGGTGAAAGAATTAGGC
CTGTCTTGACTGTTAACAAGATGGACAGGTGTTTCCTGGAACTCCAAGTGGATGGAGAGGAAGCTTACCAGACATTTCAG
AGGGTGATTGAAAACGCAAATGTCATCATGGCCACATATGAAGATCCCTTACTTGGTGATGTTCAGGTTTACCCAGAGAA
AGGAACTGTTGCCTTTTCTGCTGGTCTGCACGGTTGGGCTTTTACTTTGACAAACTTCGCTAAGATGTACGCAGCCAAGT
TTGGTGTTGATGAGTCCAAGATGATGGAAAGGCTTTGGGGAGAGAATTTCTTTGACCCAGCTACCAAGAAGTGGACTGCC
AAGAATACTGGATCCGCCACCTGCAAGCGTGGTTTTGTTCAGTTCTGTTATGAACCCATCAAACAGATCATCAACACTTG
CATGAACGACCAGAAAGACAAGTTGTGGCCAATGTTGCAGAAGCTTGGCATAACGATGAAGTCTGAGGAGAAGGATTTGA
TGGGAAAAGCTTTGATGAAGCGTGTCATGCAAACATGGCTTCCTGCCAGCTCTGCCCTCTTGGAAATGATGATATTCCAT
CTTCCCTCACCAGCTACAGCTCAAAAGTATCGTGTTGAGAACCTGTACGAGGGACCTCTGGATGATCAGTATGCAACTGC
TATCAGGAACTGTGATCCTAATGGTCCTCTCATGCTCTATGTGTCTAAGATGATTCCAGCTTCTGACAAGGGTAGGTTCT
TTGCTTTCGGCCGTGTGTTTGCTGGAAAAGTCTCAACGGGTTTGAAGGTCCGAATCATGGGCCCGAACTATGTTCCTGGT
GAGAAAAAGGACTTGTATACCAAGAGCGTCCAGAGAACTGTCATCTGGATGGGTAAGAAGCAGGAAACAGTGGAAGATGT
ACCTTGCGGAAACACGGTTGCTTTGGTTGGGCTCGATCAGTTTATTACCAAGAATGCTACCCTGACTAACGAGAAAGAAG
TTGATGCTCATCCCATCAAAGCCATGAAGTTCTCAGTCTCACCTGTTGTTCGAGTTGCTGTGCAGTGCAAGGTTGCATCT
GACCTACCAAAGCTTGTTGAAGGTTTGAAGCGTTTGGCCAAGTCTGATCCCATGGTTGTCTGTACTATTGAGGAATCTGG
CGAGCATATTGTTGCTGGTGCTGGGGAGTTGCACCTTGAGATCTGTTTGAAGGACTTGCAGGATGATTTTATGGGCGGTG
CTGAGATTATAAAATCGGATCCAGTGGTTTCCTTCCGTGAGACGGTCCTGGAGAGGTCCTGCCGTACCGTGATGAGCAAA
TCACCTAACAAGCACAACCGTCTGTACATGGAAGCCAGACCGATGGAAGAGGGGCTTGCTGAGGCCATTGATGATGGGCG
CATTGGTCCTAGGGATGATCCCAAGGTTCGGTCGAAGATCTTGGCAGAGGAGTTTGGCTGGGACAAAGAACTGGCTAAGA
AAATTTGGTGCTTTGGTCCTGAAACTACTGGTCCCAACATGGTCGTGGATATGTGTAAGGGAGTCCAATACCTGAACGAA
ATCAAGGATTCTGTAGTTGCCGGTTTCCAGTGGGCGTCTAAGGAAGGGGCGTTGGCTGAAGAAAACATGCGAGGCATTTG
CTTTGAGGTTTGTGATGTGGTTCTTCATGCTGATGCTATTCACAGAGGTGGTGGACAGGTCATTCCCACTGCTAGGAGGG
TCATCTATGCCTCCCAGATTACAGCCAAGCCTCGCCTTTTGGAACCTGTGTACCTTGTGAGATCCAAGCGCCGGAGCAAG
CTCTTGGTGGAATTTACAGTGTGCTGAATCAGAAGCGTGGTCATGTGTTTGAAGAAATGCAGAGGCCGGGCACCCCTCTC
TACAACATCAAGGCTTACCTTCCCGTCATTGAATCCTTTGGTTTCTCAAGTACTTTGAGAGCTTCAACCTCCGGTCAGGC
GTTCCCCCAGTGCGTGTTTGATCATTGGGAGATGATGGCTTCCGATCCTCTTGAAGCGGGAACCCAGGCTTCTACCCTTG
TTGCTGATATTCGCAAGAGAAAGGGTTTGAAGGAGCAGATGACACCTCTCTCTGAGTTCGAGGACAGGCTGTGAGTTATT
TTACTGTTCAATTTTATGTTTATTGGAACTTTGTGGGCACTTCCCCGTTACCTAATTTTGGTGTTAGTTGTTTTTTGCCT
TTTCGTTTTAAAATGTACGAACAAGTTGCGTCTGGATTTTGTTGAGCATTTTATGTTACGTGATACTATTTTCTTATGTT
TCTTAGTGATAGCTCATGTTTAGTTCAACTTTTATGTTTAATATTTTTAATTATTTTGGTTTTCCTTGCGCGTAAAAGAT
GACATCTTGTTGTTTTGGCGTCTCTGTACGATGTCACTTTATTTTGTGTTGTTTTAAGTTCGTCTCAGCGATCCATATGC
AGGTTCAG
>Contig228
ACTCATAGCTTGATTCTCACATGTCCCTACTGCTTATGAAAAGAGCTTAAAGCTCACTTATCGTGTGGCTTATGAAAGAG
CCTAAAGCTCACTTGCCCTTGTTACTTATAAAAGAGCATAAAGCTCACTTGCCCATGCTGCTTATTGAAAAACTTAAAGC
TCACTTGTCCCTGTCATTTATAAAAGAACTTAAAGCTCACTTATCCTCATCGTTAATTGAAGAGCTGAAAGCATAAAGCT
CACTTGTCCCTACTGCATATTAAACAGCATAAAGCTCACGTGTCCCTATGGCTCATAGAAAAGCTTGAAGCTAATTAGTT
GTCCCAGTCTCTTATAGAAGAGTTTAAAGCTCACGCTCCCTGTTGCTTATAAAAGAGATTAAAATAATCTTGTCCATGTC
CCTAATAGAACAACTTAAAGCTCACATAAAAGAGCATGTAGCTCACGTGTCCATATGGATATAAAATAGCATAAAGCTCA
ACGTTTCCTTCCCATTTATGAAAAAGCTTAGAGGTCACTTGTCCCTCTCGCTTATAAAAGGGCTTAAAGCTCACGGGTCC
CTGTTGTTTAATATAAGAGCTTAAAGTTCACCTTTCTCTGCCACTCGTAAAAGACCATAAAGCTTACTTGCTCCTGCCGC
TTATAAAAGAGGTAAAGCTCACTTGTCCCTGTCATTTATGAAAGAGTTTTAACGCTCACTTGTTCACATCATTAATTAAA
GAGCTTGAAGCATAACGCTCACTTGTCCCTGCTGCTTATTAAAGAGCATAAAGCCCACTTGTCCCTATGGCTTATGGAAA
AGCTTAAAGGTTGCTTGTCCCTGTCTCTTATAGAAGAGTTTAAAGCTCATGTGTCCCTGTTGCTTATAAAAGAGATTAAA
ATAAACTTGTCCATGTCCCTAATAAAACAACTTAAAGCTCACATAAAAGAGCATGAAACTCACGTGTCCCGATGGATTAT
AAAAGAGCTTGAAGCTCACGTGTCCATGTGGCTCATAAAAGAGCTTAAAGTTTGCTTGTCCCTGTAGCTTATAAAAGGGC
TTAAAGCTGAAAGCTCATGTGTCCTATTGGCTTATAAAAGAGTTTAAAGCTCACTTGTCCCAATGGTTTATAGAAGAGCT
TAAAGCTCACTTGTCCGAATCACTTACGAAAGTGCTTATATCTCACGTGTCCCTGCTGCTTATAGAAGACCATGAAGCTT
ACGTGTCCTGGGCCTTGTAAAAGAGCTTACAGCTCACATGTACCCGTCTCTTATAAAAGAACGCAACACTTATGTGTTCC
TGTTGCTTAAAAAAAGAGCTTAAAGCTTTACTTGCCCCTATCGCTTATAAAAGAGCTTAAAGCTCACATAAAATAGCATG
AAGCTCACTTGTCCTTGTGAATTATAAAAGAGTTTAGAGCTCACTTGTCGGTGTCCCTTATAAAAGAGGTTAAAGCTCAC
TTGTCCCTCATACTTATACAAGAGCATAAAGCTCTGTTGCTTGTAAAATAGCTTATAGATGACTTGTCCCTCTCTCTCTT
ATAGAAGAGCTTAAACCTCACGTCTCCCTGTCACTTATAAAAGAGCATTCAGCTCACTTGTCTATGTCACTAATAAAGAG
CTCAAAGCTCATGTATCCCTGTCCCTTATAAAAAGAGCATGAAGCGCACATGTCTCTGTGGCCTATAAAAGAGCTTAAAG
CTCACTTCTCCCTGTTGCTTATCAAAGAGTTTAAAAGTTACTTGTCCCTGTCCATTTATAAATGTCCCTGTCGTTTATAA
AATAGCATATAGCTCATGTGTCCTTGATGCTTGTAAAAGAGCTTAAAGCTCACGTGTCTATCGCTTTTAAAAGAGCTTAA
AGCTCATGTGTCTCTATTGCTTAAGGCTCATGTGTCCCTATTGTTTATAAAAGACTTAACGGTCACATGTCTCTTATAAA
AGAGTTTAAAGCTCATGTGTCCCAGTTGCTTATAAAAGAGATTAAAATAAACTTGTCCATGTCCCTACTAAAACAACTTA
AAGCTCACATAAAAGAGCATGAAGCTCACTTGTCCTTGTCGCTTGCAAAAGAGCTAAAGCTCACTTGTCCCCCCCGCTTA
TAAAAGAACTTAAGCTCACTTGTCTCTGCAGCTTATAGAAGAGCTCCAAGTTCAGGGGTCTGTGTATATAAAAGAGCATG
AAGA
>Contig229
ACTCATAGCTTGATTCTCACATGTCCCTACTGCTTATGAAAAGAGCTTAAAGCTCACTTATCGTGTGGCTTATGAAAGAG
CCTAAAGCTCACTTGCCCTTGTTACTTATAAAAGAGCATAAAGCTCACTTGCCCATGCTGCTTATTGAAAAACTTAAAGC
TCACTTGTCCCTGTCATTTATAAAAGAACTTAAAGCTCACTTATCCTCATCGTTAATTGAAGAGCTGAAAGCATAAAGCT
CACTTGTCCCTACTGCATATTAAACAGCATAAAGCTCACGTGTCCCTATGGCTCATAGAAAAGCTTGAAGCTAATTAGTT
GTCCCAGTCTCTTATAGAAGAGTTTAAAGCTCACGCTCCCTGTTGCTTATAAAAGAGATTAAAATAATCTTGTCCATGTC
CCTAATAGAACAACTTAAAGCTCACATAAAAGAGCATGTAGCTCACGTGTCCATATGGATATAAAATAGCATAAAGCTCA
ACGTTTCCTTCCCATTTATGAAAAAGCTTAGAGGTCACTTGTCCCTCTCGCTTATAAAAGGGCTTAAAGCTCACGGGTCC
CTGTTGTTTAATATAAGAGCTTAAAGTTCACCTTTCTCTGCCACTCGTAAAAGACCATAAAGCTTACTTGCTCCTGCCGC
TTATAAAAGAGGTAAAGCTCACTTGTCCCTGTCATTTATGAAAGAGTTTTAACGCTCACTTGTTCACATCATTAATTAAA
GAGCTTGAAGCATAACGCTCACTTGTCCCTGCTGCTTATTAAAGAGCATAAAGCCCACTTGTCCCTATGGCTTATGGAAA
AGCTTAAAGGTTGCTTGTCCCTGTCTCTTATAGAAGAGTTTAAAGCTCATGTGTCCCTGTTGCTTATAAAAGAGATTAAA
ATAAACTTGTCCATGTCCCTAATAAAACAACTTAAAGCTCACATAAAAGAGCATGAAACTCACGTGTCCCGATGGATTAT
AAAAGAGCTTGAAGCTCACGTGTCCATGTGGCTCATAAAAGAGCTTAAAGTTTGCTTGTCCCTGTAGCTTATAAAAGGGC
TTAAAGCTGAAAGCTCATGTGTCCTATTGGCTTATAAAAGAGTTTAAAGCTCACTTGTCCCAATGGTTTATAGAAGAGCT
TAAAGCTCACTTGTCCGAATCACTTACGAAAGTGCTTATATCTCACGTGTCCCTGCTGCTTATAGAAGACCATGAAGCTT
ACGTGTCCTGGGCCTTGTAAAAGAGCTTACAGCTCACATGTACCCGTCTCTTATAAAAGAACGCAACACTTATGTGTTCC
TGTTGCTTAAAAAAAGAGCTTAAAGCTTTACTTGCCCCTATCGCTTATAAAAGAGCTTAAAGCTCACTTGTCCTTATCAA
TTATAAATGTGTTTAGAGCTCACTTGTCAGTGTCTGATAAAAGAGGTTAAAGCTCACTTGTCCCTCCCACTTATACAAGA
GCATCAAGCTCACGTGTCCTGGTTGCTTGTAAAATAGCTTATAGCTGACTTGTCCCTCTCTCTCTTATAGAAGAGCTTAA
ACCTCACGTCTCCCTGTCACTTATAAAAGAGCATTCAGCTCACTTGTCTATGTCACTAATAAAGAGCTCAAAGCTCATGT
ATCCCTGTCCCTTATAAAAAGAGCATGAAGCGCACATGTCTCTGTGGCCTATAAAAGAGCTTAAAGCTCACTTCTCCCTG
TTGCTTATCAAAGAGTTTAAAAGTTACTTGTCCCTGTCCATTTATAAATGTCCCTGTCGTTTATAAAATAGCATATAGCT
CATGTGTCCTTGATGCTTGTAAAAGAGCTTAAAGCTCACGTGTCTATCGCTTTTAAAAGAGCTTAAAGCTCATGTGTCTC
TATTGCTTAAGGCTCATGTGTCCCTATTGTTTATAAAAGACTTAACGGTCACATGTCTCTTATAAAAGAGTTTAAAGCTC
ATGTGTCCCAGTTGCTTATAAAAGAGATTAAAATAAACTTGTCCATGTCCCTACTAAAACAACTTAAAGCTCACATAAAA
GAGCATGAAGCTCACTTGTCCTTGTCGCTTGCAAAAGAGCTAAAGCTCACTTGTCCCCCCCGCTTATAAAAGAACTTAAG
CTCACTTGTCTCTGCAGCTTATAGAAGAGCTCCAAGTTCAGGGGTCTGTGTATATAAAAGAGCATGAAGA
>Contig23
ATTTTCAGCTTGCAATCTTTCTCTCTCTAATCTTGGTTTCTTTATCTCTAATCTTGGTTTATTTATTGCTTCTTTATGCC
ATTTTAAATTTACTGTTGGTATTTCTCTTTTTATTCTGTTTAGTTTTTTTGCTGTTTATTATTAGTTTCAATTACAACTA
AGATACAAATTTATACACTTTTTTCTACTTTGCACACAAAGTCTAAAACTGTAGCTAATATTTCTGAATTTTTGCAGCAG
ATCAAGACCGCAGAAGATTAAGACTGAATCTTTCAGTGGATGTATTACCATTCAGATCTTTATCAAGAGAATGAGTGCTT
GATTGAGACCAACAATGGTAGTGGATTTGACTTCACCCAAAGGCTTTGGAGAGAAAGCATATTCATACAAGCAGCACCTA
CAACAAAATAAAGATATCAAACAAAGCAAATGTAACCCATATCAATTGTGTTTACACAAGAAAGTTTACTCTGCAGGCTT
AGGAAGTTGAAAAAGTGGTATAAATCAATAAAGATGTATATCAGTAGCAAACATTGCGAAAGATAATGAATTTGTGTGGA
TGTTCATAGATCTACATGCGAAAGAAAATAAAGATGTTCATAGATCTACAAAAATCAAATGCGAAAAACAGACTACAAAC
AAGAGCAAAGATGTTCATAGATCTACTGAATCAGATGCCAAAAAATAGTACTGAAATCAGATCTGCGAAAAATATTTTTT
TTTGTCTTATTAGATTTTTCAAAAAATCAGATGCCCAAATCAGATAGACAAAAATCAGGCAACTGAAGAAATATTCTTTG
TTGGAAATATATCCATTAATTTCTTCATAAGTTGAAAGACAAAAAGGAAGACAAAATATAGAAAATGAAAGATAAAGACT
TTTGTGAAATAACTGACAAGACACGGGAGCTCCACATTCTCTAGCTTAAGTGCAAAAGGGGTGGGGAACAAAATCAGGAG
ATAAAGAAAATTATGCATATCAGTCGTCCTCCATATGTTACATGCATACAAGCAAAACATACAAATTATTGGAACGAAGG
ATGCACATAAAATCGGTCAAATAACAGTTAATTTCAACTTAACTTTACACAACAAGCTTCTTGGGATACTTCAGATCTGC
GAAAAATATTTTTTTGTTTATTAGATTTTTCAAAAAATCAGATGCCCAAAACAGATAGACAAAAATGCAGATGCCCAAAA
TATCTTACTGTATTGAACAAGCTGTTGTTTCAAAATTTGTGGCTAAATGAAAAAAATAATCCATTCAGCAAGAAAAAATA
TACATGGAGATCGCAAGAATTAAAGATGCAGTCGAGGGAGGAGGCCGAGATCTGGAAGCTAGGGCTGGGCGACGCCGTAG
TTTGAAACTCGGACGGCGGCGGCTGGATAAGGGCTGAGCAGAGGGAGGCAGCGGCTCATTTATCGTCGTCGAGGAGAGAG
GCGACACCGCGTGGAGCGTCGTCTAGATGTGAGGCCGGAGTTGGTAGTTTAGGGATCTAAGGGTTTTCGGACCGCGGCTT
TGCCGTGAAACGGTTGCAGGTTTTTCTCCGGCAGAGGGAGAGAGAAGACGATAGAGAGAACGTTTGAGCTTCTCGCCGGC
AGGTGGAAGAAAGTCGGCAGAGGGAGAGAGAAGACAAGGGAGAGCACGGATGGGAGAAGAAATGAGAGAGAAGAAGCGGC
GCTGAACCCTAATTTTAGAGGAGA
>Contig231
ATTTTTGCAACTGAGTTTTCTTCAATGACTGCGCCCACCGGCCATTTCTTCAACATTTACGGCTTCCAGCCGTCGGAGTA
GAATTCAAGGTGCTGAATTCATACTTACCACTTGCCTATAAATAGGCCTATGGAGAACATGCAGAAGAGAACTACAAAAT
CCTGCATTCTGCCATTTACACTCACACTCACTGCAAACACTTGTGCTCAGTTCTTGATCCTATTCAGTTCGCCGGAGCTC
GCCGGATTGTGGTGCTACATCCGACGAGACGAAGTCGTTTTACCTTTGGGGAAGATACGCCTAAACCGAAGAGCACTACC
GGGGCGATAATCTTCTTGCGGGAAGAGATTCATCTCGACTCGACTTAGTTTATACGTATAATTTATTTATACAGTATATT
TCAGTTGTATAAAATTATTTGAGTTGTAATTTCTCAAATTATTTTCTTTGTAATATTTTCAATTATTTTGAGTTGTATTA
TCTCAAAATATTTATTTTGTAATATCTCGATCGTGTACCCGGTTCTAACAGTCAACCATTCAAGCTGCAGGGGCTTAGCT
GCAAAGCGATGAAAAGTCTGAGGACTAACTTGCAAATAATGAATGTTATTTTATTTGTATAAATAAAAATAAATATAATA
>Contig232
ATTTTTGCAACTGAGTTTTCTTCAATGACTGCGCCCACCGGCCATTTCTTCAACATTTACGGCTTCCAGCCGTCGGAGTA
GAATTCAAGGTGCTGAATTCATACTTACCACTTGCCTATAAATAGGCCTATGGAGAACATGCAGAAGAGAACTACAAAAT
CCTGCATTCTGCCATTTACACTCACACTCACTGCAAACACTTGTGCTCAGTTCTTGATCCTATTCAGTTCGCCGGAGCTC
GCCGGATTGTGGTGCTACATCCGACGAGACGAAGTCGTTTTACCTTTGGGGAAGATACGCCTAAACCGAAGAGCACTACC
GGGGCGATAATCTTCTTGCGGGAAGAGATTCATCTCGACTCGACTTAGTTTATACGTATAATTTATTTATACAGTATATT
TCAGTTGTATAAAATTATTTGAGTTGTAATTTCTCAAATTATTTTCTTTGTAATATTTTCAATTATTTTGAGTTGTATTA
TCTCAAAATATTTATTTTGTAATATCTCGATCGTGTACCCGGTTCTAACACGGCTGTCATCTATATAGGTTGCGCGAAGA
CCCATCATCCATGACCCCACGGATACATCCTCGTGAGCATAAACCTTCAAGGATGCACTATTGATATGTATGTACTTAGC
TAAATTTTTGAGAGT
>Contig233
ATTTTTGCAACTGAGTTTTCTTCAATGACTGCGCCCACCGGCCATTTCTTCAACATTTACGGCTTCCAGCCGTCGGAGTA
GAATTCAAGGTGCTGAATTCATACTTACCACTTGCCTATAAATAGGCCTATGGAGAACATGCAGAAGAGAACTACAAAAT
CCTGCATTCTGCCATTTACACTCACACTCACTGCAAACACTTGTGCTCAGTTCTTGATCCTATTCAGTTCGCCGGAGCTC
GCCGGATTGTGGTGCTACATCCGACGAGACGAAGTCGTTTTACCTTTGGGGAAGATACGCCTAAACCGAAGAGCACTACC
GGGGCGATAATCTTCTTGCGGGAAGAGATTCATCTCGACTCGACTTAGTTTATACGTATAATTTATTTATACAGTATATT
TCAGTTGTATAAAATTATTTGAGTTGTAATTTCTCAAATTATTTTCTTTGTAATATTTTCAATTATTTTGAGTTGTATTA
TCTCAAAATATTTATTTTGTAATATCTCGATCGTGTACCCGGTTCTAACAAAATCTGTTTGAAGGGTGAGGAGGTAGGCT
GATTTGTGGGTGAGGAGATCTCGGGAGAGTAAGTCAGAACTCTCTTAGTTGTAGACGCCTTTGACTTGAGACGTTTGGAG
AGGGGCTCCGTGTCAGATGGCTCAGCAAGGGATAAGGTGGATGTCTTCTTAGCAATGGAGGGTTCAGGCATAAGACTGCC
CAACTGCTGCAACGTGGTCGTTTTCTTTTCCTGAGCTAGGGCTGGGAGGTTCTGCTCAGACCCTAAAACGGTCGAGAACT
CATTGAAGTCTATTAAGTCTTGGTCATCTGATGATCCCATAAAGGTCCAG
>Contig234
ATTTTTGCAACTGAGTTTTCTTCAATGACTGCGCCCACCGGCCATTTCTTCAACATTTACGGCTTCCAGCCGTCGGAGTA
GAATTCAAGGTGCTGAATTCATACTTACCACTTGCCTATAAATAGGCCTATGGAGAACATGCAGAAGAGAACTACAAAAT
CCTGCATTCTGCCATTTACACTCACACTCACTGCAAACACTTGTGCTCAGTTCTTGATCCTATTCAGTTCGCCGGAGCTC
GCCGGATTGTGGTGCTACATCCGACGAGACGAAGTCGTTTTACCTTTGGGGAAGATACGCCTAAACCGAAGAGCACTACC
GGGGCGATAATCTTCTTGCGGGAAGAGATTCATCTCGACTCGACTTAGTTTATACGTATAATTTATTTATACAGTATATT
TCAGTTGTATAAAATTATTTGAGTTGTAATTTCTCAAATTATTTTCTTTGTAATATTTTCAATTATTTTGAGTTGTATTA
TCTCAAAATATTTATTTTGTAATATCTCGATCGTGTACCCGGTTCTAACATTTTGTGTTTCAATTGCTCCAGCCTGTTGG
AGTTATATTGTTGATTGGGTTTGAGCGTTGAATGTGTAGCATTCAAGCTTAGGGGGTGAGTTGTTAGCTTGCTCTC
>Contig235
TGTTTGGAAGGTATGTTTTGGTAATCAGTTTGCTTTGAATCAGTGAGTATATTCATGGGGTTATCATCTAACTTTAGCCA
TGTTGGAAATAGCACACAAGCAACATTTCCTCATTCTTATTTGGTTAATTTGTTAGTGGGTGGTAGGCTTTTCTTGATTG
TTTTGAATCTTGTGATTTTGAGTTCTACTCAGCTTTAGTTTGCTTGGTTTCTATTCAAAGTTCAAAATCAATATCCTTTT
GTTTTCTTAAGGTGATATATATAGATCCAAGATTTAATTTTTATTGATTGATATGAGAAATACAAGATTTGAGAATTTGA
GATTTCTCGTGTTGTGGGGGATGGGAAAAAATTAAACTTTGATTTGTGCTGATTATTACAGACGAACACTCAATTATCTT
TGATCTTGTGGATTATGAATTCTTTTTTTGTCACATGTGGCCTCAAAGTCGATGACCACAAAATATTGAAAATCTTGGAA
TTGTTTATCATGTAGATAACTCGGATGAAAACCTTGCTTTTGCACAATATAGATAGATTCTTCATTTTTTGCTATTCTTG
AAGCCGCCATAGTAGATATATAAGCTGCCCTTGCAACTTCCAACTCCTGCATATCCATTTCATGATCCTGCCAATTTGAG
GAGATGATGAGTTGGCAGAAGTAATCAAAGTCTCATCAAAGAACTTCACAAGATTGGATGACAAATACTGTTACTGATCA
TGGTAGGAAATGTTTAGAAACAGACAGTGACTCCA
>Contig237
GTTCACATTTTAAAGCAAGAATTTTTTTCCATGGTAGCCTCAACTTCGATCAAAGAGAAGCAGCGGCCGTCCAAGAAGAG
AGGGCCGTGGACGGCGGAGGAGGACCAGAAAATCACGGCCGCTGTCGCTGTCCACGGCGCCAAGCAGTGGGCCACATTGC
TGCTAGTTCAGGTTTATCGCGCGGTGCTAAGAGCTGCAGGGTGAGATGGATGAATTATCTGAGGCCAAACATCATGTCTG
ATCAAGAAGAGGACTTGATCATCAGGCTGCATAAACTCCTCGGAAACAGGTGGTCGCTGATAGCAGCTAGGTTACCTGGT
CGAACAGACAATGAGATCAAGAATTATTGGAAGCATCATTTGAGCAAGAAGAGATTGGAGAAAGTGAAAGATATTATGGA
CTAGATTAGGATATATTTGATATATTCTAATACTAAGTAAGACAGTTCAAGTGTGAATTCCTTAATCGTAATTGTTGACT
CAAGTGTGAATTCCTTAGTCGTAATTGTTGACTAAGGAAGACAAGACAATTTAGAATTGTCTTCTTCGCTTATAAATAAG
GGAGCTTGGTCTTACGAATCCATATATGAAAATATACGAAAACATTAGAAGCTTTTGCTTGTGAAACACCTAGAGAGTAC
TATGGTTTCAATCGGAGATTTCCTAGCTGTCGAAGATTGAAACATGCATTGGGAATTGTTCCTGCATCGAATCGACATAC
ACGTGGATACCTCTAGTGGTGGATTCAATTCGCAGGAATCGAGACGCACGTTTACTACACAACGAGTAAGTTAATTTTAT
TGTTGTGTACGTTTGCCTATCTCTACACATGAATCAATTGTAAATCTAGATCTAATCCTTGACTGTTATTTCCGCTGCGT
ATCATTAGATGATGTCAAGGATAACCAACAGTGGTATCAGAGCCCGGGGCTCGATTTACAATTGCTATTGTGTTCTAATT
GATTATGGGTTAATGAAATTAGATTTTAGAAATCTGATTTTGAAGTATGAATTTAGAATCGAATAATTCATTGAATTGGG
ATTGTTTTTCTTATGTAACAAGACAACGTAGAACGCTGAAAGAAATTTTGAAATTGGATTTTGCAAAATGAAATTGGATT
TTGTTTCAAAAAGAAAACAAACGTACATGGTGTTGTATAAATTGCCGTTGGGCGGCGATGCTGCATCATGACCGGCATTC
GTTCAAGCTGTCGGACGGCGACAGCCGCTACTGTGCTATATGTCGTGGGGTGGCGCTGTTGGGGCTTGTCTTTGTGCTGC
GCTCGACAGCTCATCACCGTCGACACCGCCACAGAGGCGGCTCTCGACCACCGAAAGCACAGCCGGGCTGGAGCCATGGC
AACGACGCCAACGTTTGGCTGCTATCGAAATTGCTGGGCA
>Contig238
GTGAATGAAAGGATGTTACTATATCTTCGCATAAAGGTTTTGTTTACAGAATCCACGTAAACATTCTTCATATATCGAGT
TCGCTACACAACGCAGTCTAGGAGTTTTGTGTAGACTTTAATTTGATTATCGACGATAATGGAGGCCTAAAGGGTCACAC
TTTATGTGTATTGTTGATTCGCTTAAGAGTGCAAAGTTAGTGCTTGGTGTTTAATCTAATGCTAGTCCAAGTGGGAGATT
GAAAGATATTATGGACTAGATTAGGATATATTTGATATATTCTAATACTAAGTAAGACAGTTCAAGTGTGAATTCCTTAG
TCGTAATTGTTGACTCAAGTGTGAATTCCTTAGTCGTAATTGTTGACTAAGGAAGACAAGACAATTTAGAATTGTCTTCT
TCGCTTATAAATAAGGGAGCTTGGTCTTACGAATCCATATATGAAAATATACGAAAACATTAGAAGCTTTTGCTTGTGAA
ACACCTAGAGAGTACTATGGTTTCAATCGGAGATTTCCTAGCTGTCGAAGATTGAAACATGCATTGGGAATTGTTCCTGC
ATCGAATCGACATACACGTGGATACCTCTAGTGGTGGATTCAATTCGCAGGAATCGAGACGCACGTTTACTACACAACGA
GTAAGTTAATTTTATTGTTGTGTACGTTTGCCTATCTCTACACATGAATCAATTGTAAATCTAGATCTAATCCTTGACTG
TTATTTCCGCTGCGTATCATTAGATGATGTCAAGGATAACCAACAGTGGTATCAGAGCCCGGGGCTCGATTTACAATTGC
TATTGTGTTCTAATTGATTATGGGTTAATGAAATTAGATTTTAGAAATCTGATTTTGAAGTATGAATTTAGAATCGAATA
ATTCATTGAATTGGGATTGTTTTTCTTATGTAACAAGACAACGTAGAACGCTGAAAGAAATTTTGAAATTGGATTTTGCA
AAATGAAATTGGATTTTGTTTCAAAAAGAAAACAAACGTACATGGTGTTGTATAAATTGCCGTTGGGCGGCGATGCTGCA
TCATGACCGGCATTCGTTCAAGCTGTCGGACGGCGACAGCCGCTACTGTGCTATATGTCGTGGGGTGGCGCTGTTGGGGC
TTGTCTTTGTGCTGCGCTCGACAGCTCATCACCGTCGACACCGCCACAGAGGCGGCTCTCGACCACCGAAAGCACAGCCG
GGCTGGAGCCATGGCAACGACGCCAACGTTTGGCTGCTATCGAAATTGCTGGGCA
>Contig239
GTTCACATTTTAAAGCAAGAATTTTTTTCCATGGTAGCCTCAACTTCGATCAAAGAGAAGCAGCGGCCGTCCAAGAAGAG
AGGGCCGTGGACGGCGGAGGAGGACCAGAAAATCACGGCCGCTGTCGCTGTCCACGGCGCCAAGCAGTGGGCCACATTGC
TGCTAGTTCAGGTTTATCGCGCGGTGCTAAGAGCTGCAGGGTGAGATGGATGAATTATCTGAGGCCAAACATCATGTCTG
ATCAAGAAGAGGACTTGATCATCAGGCTGCATAAACTCCTCGGAAACAGGTGGTCGCTGATAGCAGCTAGGTTACCTGGT
CGAACAGACAATGAGATCAAGAATTATTGGAAGCATCATTTGAGCAAGAAGAGATTGGAGAAAGGGGTAGTGGTTGCAGG
GATTTCGAGTGATCAACACAAGGGGACAAGTGTCAGTAGCAAATCTGTGGAGAACTCAGAGGAATCAGTCTCAGAAGCCA
AGATTGATGATTTCTTTGATTTCTCTAATGAGCATCCTTCCACTTTGGAATGGGTCACCAAATTTCTTGAGTTTGGTAAC
ACTTGATGTTAATATCATGGAATTCTACTTGCTTTTCAGGTTT
>Contig240
GAGATGAAGGATAAAAAAATACTTCTTTACCACATAACTCACTCATGTCTTGCTATCTCGCTCTTCAAAGTGGAAAATTC
TGGTTTCCAGCTCAGGTTTTCAACAGAGAGGTAAATTGGAATGGGCATGTGGGATTTATGCTTTCGTGTTATGACGCACA
ATTAAGCTATGGTTCAACCTCAGACAATTTTGTTGCTAGATATAAAAACCTTCTATACAAGAATCTCCTAAGTACTCTTG
CTGTACATGGATCTATTGAGTGGTGTTGACATGGACAGAGTTAGTTTCGTAAGGTGTTGTATGGGCATATTGGTTTATGG
TTAGTTTTTTTTTAATGTTATTTTTGTTTTCTTTTGACTTTAGATAGAACTATTGTACTTAGCTATTTTGATTATCTTCG
GATGATAATTTTAATACAAGTGTTAACTCATTTGAATGTTAGGATTGAACTTATTTGGTAGTGGATCCATACTATTTTAG
TTTAGTTATTGTTAGAATTTGGT
>Contig241
AGCTCGTCGTCTCTCCGCAATTCTAACTATTCACTTCCGAGGTATTATTTCATCCTACTCAATTTGTAATTGTTGTTGAT
TCCTGTTGTTTTTCGTGATTCATTAATCCATTGCTCATCCTTGTTTTGATTTAGCTTGAAGAAGAAAAATTTTGCTTTTT
GTTTGGAATTTATATTCAGTGGATGGTTGAATGGCTTCCTACTTTGGTATATGATGTTTGTTGTTTCAGGTTTTTGCATT
TTAAATTGTGCAAATGTTAAAAATTGAATCATTTTGCCATTCCGTATATTATTTTTCGGTTTTCTCCTTAATTGATTTTC
TGCCATTTAACGATTTATCAAAGACAAGGATGCGTAACGTAGTTAACCAAATACTCATTAGTGTGGTTGTGAATATTGAA
AATGTGAGCATTGATGGGTTAAGATTATCTGGTAATAGTAAGAGATTATCTTGAACATACTTATGTCAGATAAGCCATCA
TTTATTCTTTTGTTTTGTGGTTTAAGTTGGCCTTAGAGGTGTTATATCGATTGACTAAGACTCGAAAACCTTTTGATTTG
ATGCAGATTTAACTATAATTATTGGAGCAGGTTTGGGACTTGGAGATTTGATAATTTATAATTGTTTTTTGCTTATTAAT
GTTTCATATCCAACTGGCACTAGAAACCCCAGTAACACCATATCCGAATATGCAGAGAAAGTTGCCAAGAATGTTCTTGG
AGAGTTACTTTATTGCTACTTTAACTTAGTTATGAATGAAGAGACATGTTTCATATGGCCCAATGAAGATTTTGTGATCG
TATATTTAGGCTTCACCTATTCAGATACGCTTTCTTATTAGCGTCCTATATACTATATGTTCTTCGCTTTTCCTATACTC
TTCTGTTGCAGTGTGCTAGACAAGGGTTTGCACTTGGTCTTACAATGTTAGTTGGCATGGTTCATAGCATTAAATTAGAG
TCCTTGTTAAAGCTAATTACAACTTTGCTGGAGGTCTCTTCTTCCATGAAGGGGTCAGGAGGTTAAAGACTGCTTACTGG
GCCGTTTATTTGCATATGGAGCTCTTGCAAGATCGGGAAAGCTTACTGAAGAATGGATATCAGATAATAGTAGTGCACTC
ATCAAAGAATTTAACAAATGTCTTATTGATCTTGCAGCTAAGAAACGGTACTTACAAGAGCCTGCTGTTGCTGTTTTATT
GGAGATAGTGGGAAAGGAGTCTAGCTTCTGTCAGCCACGAGTACATAGTGTATGACCTGTTTTGGTTAGCCATGCAAGAT
GTTGATTCAGCATCAAGTCTAATTTCGAGCAAGAAGCACAAAAGAAGTCGTAAGAGTACCCATTCAAGTCAAAGTATCAC
GAGGTAGCTCAGCTTTACAAGGGCAAAGACTTGAGTTGTTTTTGGTTTGTGGTTAGTTTTTTGTCTATTTTTATTTTCTT
TTGACTTTATATAGAACTATTGTACTTAGCTATTTTGATTATCTTCGGATGATAATTTTAATACAAGTGTTAACTCATTT
GAATGTTAGGATTGAACTTATTTGGTAGTGGATCCATACTATTTTAGTTTAGTTATTGTTAGAATTTGGT
>Contig242
CTTCTTATTTGCTTACTCACTGCACTATTTCGATTGGCTGACCGTATCATATTAGGGCTTCGTTTTTCCTCTTTACCTAT
TTCGGGCTGTTTATTGTTGGCATCAATGGCGGGAAAAGGCCAAGGACCGGCGATCGGGATCGATTTGGGAACGACCTACT
CGTGCGTGGCAGCGTGGCAGCACGACCGCATCGAGATCATAGCCAATGATCAGGGCAACCGCACCACGCCGTCGTACGTG
GCTTCACCGACACCGAGCGTCTCATCGGCGATGCAGCGAAGAATCAGGTCGCCATGAACCCTACCAACACTGTTTTCGAT
GCCAAGAGGTTGATTGGTAGGAGATTCAGTGATGCCTCTGTGCAGAGTGATATTAAGTTGTGGCCTTTCAAGGTCATTCC
TGGACCTGCTGAGAAACCTATGATTGTAGTTAGCTACAAGGGTGAGGATAAGCAATTTGCTGCTGAGGAGATCTCTTCTA
TGGTTTTGATGAAGATGAGGGAGATTGCAGAGGCATATCTTGGTTCTACAGTGAAGAATGCTGTGGTCACTGTCCCAGCT
TACTTCAATGATTCTCAGCGTCAAGCTACCAAGGATGCTGGTGTGATTGCTGGTCTTAATGTTATGCGTATTATCAACGA
GCCTACAGCAGCAGCAATTGCTTATGGTCTTGACAAGAAGGCAACAAGTGTTGGCGAGAAGAATGTTTTGATTTTTGATC
TTGGTGGCGGAACTTTTGATGTTTCTCTGCTGACCATTGAGGAAGGCATCTTTGAGGTGAAGGCCACTGCTGGTGACACT
CACCTTGGAGGTGAAGACTTTGATAACAGAATGGTGAACCATTTTGTCCAGGAATTTAAGAGGAAGCATAAGAAAGACAT
CAACGGTAACCCTAGGGCTTTGAGGCGATTGAGAACTGCTTGTGAGAGAGCAAAGAGGACCCTGTCATCCACTGCTCAAA
CCACCATTGAGATTGACTCTCTCTACGAGGGTATTGATTTCTATGCCCCCATCACTCGTGCTAGATTTGAGGAGCTCAAC
ATGGACTTGTTCAGGAAGTGCATGGAGCCAGTTGAGAAGTGCCTGAGGGATGCCAAGATGGACAAGAGCACTGTGCACGA
TGTTGTCCTTGTTGGTGGATCCACCAGAATTCCCAAAGTTCAGCAATTGTTGCAGGATTTCTTCAATGGCAAGGAGCTTT
GCAAAAGCATCAACCCTGATGAGGCTGTTGCCTATGGTGCTGCTGTCCAAGCTGCCATTTTGAGTGGTGAGGGTAACGAG
AAGGTCCAAGATCTATTGCTTCTTGATGTCACTCCTCTCTCCCTTGGTTTGGAAACTGCTGGTGGAGTCATGACTGTTTT
GATCCCAAGGAACACCACCATCCCCACCAAGAAGGAACAGGTCTTCTCGACTTACTCCGACAACCAGCCTGGTGTGTTGA
TTCAGGTCTATGAAGGTGAGAGAACAAGGACAAGGGACAACAACTTGCTCGGAAAGTTTGAGCTCTCGGGCATTCCTCCT
GCTCCCAGAGGAGTCCCTCAGATCACTGTGTGCTTTGACATTGATGCCAATGGTATCTTGAATGTCTCTGCTGAGGACAA
GACTACCGGCCAGAAGAATAAGATCACAATTACCAATGACAAGGGAAGGCTCTCGAAGGAGGAAATAGAGAAAATGGTCC
AGGAGGCAGAGAAGTACAAGTCTGAAGATGAAGAGCACAAGAAGAAGGTGGAATCGAAGAATGCATTGGAAAACTATGCG
TACAACATGAGGAACACTATCAAGGATGAGAAGATTGCTTCTAAGCTTTCTGCAGCAGACAAGAAGAAGATTGAGGATGC
TATTGAGTCGAGCATCCAGTGGCTAGATGGTAACCAGCTTGCTGAGTCAGATGAGTTTGAAGACAAGATGAAGGAATTGG
AGAGCATCTGCAACCCCATCATTGCCAAGATGTACCAGGGTGCAGGTGGAGAGGTGCCCATGGATGATGATGCTCCTGCT
CCCAGTGGAGGAAGCGGAGCTGGTCCTAAGATTGAGGAGGTCGACTAAACTCGCCCCGTCCTCTGGGTTCTATTATTATA
TTCATGCCTTGGGGTTTATTATGATACCCCTCCTATTTTTAATTTTTGTCGGACAAATATTTGATAGGTTTTTTAGTACC
TTTGTGGTACTAATTTAATATTTCCTCCTGCACAACAATGGTTTTGCCTAAAAATTTCTTCCTAAATATTACATCTACGG
ATGAGGTTTCCGACTTTTTGAAGGTTTTAATACCTTATCCTTTCTTGAATGAAGAATTACTATTAAGCCTGTATGCGTAT
TGCACAGGAAATGTTAGGT
>Contig243
AAATTCTCTCTGTCTATTCTTCGAAATAACTTTTTGGCTGTTGTAGCGGCTGTTTAATTGTTGTTTTCGGCATCAATGGC
GGGAAAAGGCGAAGGACCGGCGATCGGAATCGATTTAGGAACGACCTACTCGTGCGTCGGAGTGTGGCAGCACGACCGCG
TCGAGATCATAGCCAATGATCAGGGCAACCGCACCACGCCGTCGTACGTGGCTTCACCGACACCGAGCGTCTCATCGGCG
ACGCGGCGAAGAATCAAGTTGCCATGAATCCTGTTAACACTGTTTTCGATGCTAAGAGGCTGATTGGCCGTAGATTTTCT
GACCCGTCAGTTCAGAGTGAC
>Contig244
GCGTTGTTACAAAATTAAAAATGGCCTTATCCCCCCCTCCACAAAAATCTCAAGTTTCTTTCTGCAAAGTGCGCTTCCCA
TATATAATCCAAACATCCCAAAATCAACCACTTCACAAAGTTGAGTTCACGTTCAACATTTCTCCTCTTTCAAAATGGTT
GACACTGCTGTTGACTCCGCCAAAACTGCCGGAAAACCCATAAAATGCCGAGCGGCGGTGGCGAGGGCAGCTGGGGCGCC
ACTCATGATAGAGGAGGTGATTGTGGATCCTCCTAAATCGGGAGAAGTTCGCATCAAAAATCATCTGCGCCTCTCTCTGT
CACACCGATGTTACTTTCTTGAACTTGAATGTGCCCCCGGCATGTTTTCCGAGAATTCTGGGACATGAAGCAGTTGGTGT
GGTGGAGAGCGTGGGCGATGGCGTTACTGAGGTTGCTGAAGGCGATATGGCTATCCCGAATTTTATGTCAGATTGTGCCG
AATGTAGAGATTGCAAATCCAAGAAGAGCAATCTGTGTACCAAATTCCCTTTCAGAATTGATCCTTGGATGCACGATGGT
TCGAGCAGATTTAGAGATCTCAATGGAGAGACTCTATACCATTTCATGTTTGTGTCTACATTTGCAGAGTACACAGTTGT
TCATCTTGCTAATGTAGTAAAAGTTGATCCAACGGTCCCTCCGAACAGGGCTTGCCTCCTTGCTTGTGGAACTTCGACAG
GCATAGGAGCTGCCTGGAGGTCTGCAAGTGTCGAACAAGGATCTACAGTTGCCATCTTCGGTCTGGGGTCAATTGGATTG
GCAGTTGCAGAAGGGGCGAGGTTGTGTGGTGCTGCCAGAATAATTGGCATTGATGTGAACCCTGAAAAGATTGAAATAAG
TAAAAAATTTGGAATAACCGATTTCATTGACTCAACAAGCTGCAACGAAAAATCTGTAAGCCAGATCATAAATGAGATGA
CCGATGGAGGAGCAGATTACTGCTTCGAATGTGTTGGAAAGGCATCCCTAGTTGAGGAAGCATTTGACTGCTGCCGAAAG
GGGTGGGGTAAGACAATCGTGCTCGGGGTGGATAGACCCGGTACGCTACTGCAATTCAAATCTACGGAAGTCCTTGTCAG
TGGAAAAACTATATTGGGATCCCTGTTTGGAGGTCTCAAACCAAAGTTGGACATACCGATCCTTGTTAAGAAATACATGG
ACAAGGTATAATGGTGTGGTGTGGTGTTGATGGATCGTTGCTCATTATTAAGTGATGAGTTTGAGGCAGTGGATTTGCAT
TGGTGCAGGAACTGGATCTGGATAAGTTTGTGACGCATGAGGTGGGTTTTGAAGAGATCAACAAAGCTTTCGATTTGCTC
CATCAAGGAAAGAGCCTCAGATGTGTGATTTGGATGGATAAGTGAATTCATTTATCGTTTCAACAGATCAACAAAGAGCG
ACGATCACTATTTTCATTTTAACTATTTATAAATAAGGTGCATGTCCTCTTTGTAAAATTCGCTCAATTTTCATTTCTCA
ATCATTCACTATTTTATTATCTCAGTAATTTCTTCGCTACATAACATCATCTTCACTTAT
>Contig246
AGTGTATGCCGTTCTCAGTTTTATTTTTATTTCTTTCGGTCTTGTTTTCATGAAGATAATCTTCTAACTTTTGCAACCCT
TTCCTGCAACAACAATTTGGCAGAAGAACTCCCAAAATTCAATTCCTCAAGGCTTTGTGATGACCAGGAGGATTAGCGCT
ACTTTTCCAAGACAGGTTTATATGTGTATGATCTTCAGGCTTTGCCTATCCAGGTGGCTTACTTTCCAAATGTACAAAGT
ATGATTGAGTTATTAAGCTCTAAATGTTTCAATGAAATGCAAATTGTTTATTTAATGTAATGAAAACTGTTTATCCAATA
AAATATTTTGTGCACTCTACCATGTTTAAGGCTCGCACAGTTAATCAATTGAGGTTCTCTTATGACCTAATACGTTGTTT
GAGAATTGTGTACACTTGTTAGTTGACTCGGTGGGTTGATCTCCATCGGGCTCTAACCAGAGGCGTTATAAGGGTGCTCG
GCTGGATGTGTTCCGGAGCATGAGAAATATCAGGCCTGCCTGGGTAGCGTCCCGAGGTCAAAGTAACTTGTCTGGGTTAC
GCCCTCAGTTCAAGTAAGCGGGAGACAGAGATCCGTCGGTGGCTAAAAGGTCCGGGATCACAGCGAGTAACAGAAAGGGA
GTGTGACATGTGCGCACAAATGAAAGAAAATGTTTTAACATGCTTAGAAGTACTTCTTTCATTTTAAAACCTTCTAAGTT
ATGTCAGGT
>Contig248
CTCTCTCCAATGGGTTGATCAAGATGAGGAAGAAGATGGATCCTAGTTTTGAGACGCCAAACAAAGCTCCACCAACAGTT
TTGAATGCTGTCACTTGGGCAATCCACATGGGCGTCAGCAGCAATCTCAGATACCAAACCTTGAATGGGATCGAGTTTTT
GTTAGCCAAGGGAGTTTCGCCTGTTCTTTTCAAGACCTCCGTGGTTGGTTTGAGATGCTTGAACAACATTCTTGGAGGGA
TGTCTTTTGTAGTCTTGGCCAGGTTGACCGGGTCACAGAGTGTCGATGGAGGGAAGGGTGACGAGAGGGAGAAACTGGTT
AGCGAGGCTGAATCGGACGAGTTCCTAGTTAGGGAATCCACCTCAAAATGATTGCCCTTTGGAGATGGTCTCACCCTTAA
TCTCAAATTCTGGGTTTCTTCTCCTCACCCATAATTCACCGCACTTATGATTGACTGGATGCTTGCTTATCGTGATTATC
CAGTCAGTGTGCTGCTCTGCTTGAAATCATATGCTAGTTTTATCGAAATGATGTTGGCGACTAAAATTACTTGGTCTGTT
TTCTTAAATTAGTTCCCTTTTTTGTACAATCGTCTGCTTTAGGAACTTAAAGAACTAAGAAATAAAGGAATGGTTTTGAT
GGTTGTTTCTGTGTCAATTCCGATGCAAGTTTTCGATGGAGCTACTTTTGGGTGGGAGCTTCCATTCATCTTTAGCATCT
CATTTTTATTCTATATGAAGCACTTTATAGCTTATTATAAATAAATATATGTGTAGGTAGTTCAAATTTGCAGATTTGGG
TGTTTGCTCCTGATTTGGCATCAGAGTGTTTGGCACATTTATGGTATTTCATTTTATTTCTGGCAATTGCTGCAATTCTA
GGTAGATTGTATTTTGTAGTGAAGTAGAAAAGGAAATGCAGTTGATATTTTGTTGAAGAAACTGATGCAATACATTTGAG
GAAATGTTTTGTAAAGTTCTGCAACCTATCTGTTTGAGAGGTGTCAGTACAGCTGCTCAAAACGCAACGCTTAGCCAAAG
TACACTTCTTGATACTGCTCCACGTGAAGATGGTTCCACCGCCGCCCTAAATCCATCAAATGGCAGAGTAATGCTCATTG
ATGGCACTTCAATCATGTATAGAGCGTATTACAAGCTTATTGCGAAATTGCACCATGGTCATCTGTCTCATGCTGATGGC
AATGGAGATTAGGTCCTAACCATTTTCAGTGCGTTGTCTCTGGTGGTTTTTTACCATGACGGGGTTCCTTATGGTCATGC
GTC
>Contig249
TGACTCGCAGTTCGGATCCTCTGGTCCCAATTTCCTGTCCCACTTCGTGTCCCCAAAGCAAAACTACAGCGTTTTGATTT
AAATCAATTATCTTTTCTTTTGTTAACATTTCCACCGATCGGCTCGGCTGGTTGAAGCCGCAAATCACCTTCTTCTTCTT
CTTTCCTTCTCCATCTAAATCTCCTCTATTCTCTCTCTTGGAAAATTTCTCCCTCCACCGAAAAATGGGGATTTCATATT
CTGAATTTCTTCAAGATTTTTAGTCTACCGAGAGACTTGTTGATTGCTCAACATATTTGCAACTTGGGAACATGAAACAT
TTTTGGCTAGAAAAATAAAGGAAGGAAAAGAGAAGGAAGGACATGGATATGTTGAAGGCTGTTGAGGCTTATCTTCACGC
AAATTCTGATGCTTGAAAGCTCCATACATAAAGCTCTATATATGTTGTTTTATCTTGGTTTGTTGTTCATTTTAAGTTAG
CATTGGACCTTGTAGGGTGTGAGTTGTAAGCAGTTGTGATTTTCTATTCAAATAAAGAGTGTTTCTTTGTATCTTTTTGG
TCTTGTGCAAGTATAAAGTTGTTGGA
>Contig25
GATTTTCGGCTTGCAATCTTTCTCTCTCTACTCTTGGTTTCTTTATTGCTTCTTTATGCTATTTTAATTTTACTGGTGCT
TATTTTTCTTTTTATTCTGTTCTAATTTTTTTGCTGTTTATTAGTATTAGTTTCAATTACAATTAAGATACAAATTTATA
CACTTTTTTCTACTTTACACACAAAGTCTAAAAATGTAGCTAATATTTCTGAATTTTTGCAGCAGATCAAGACCGCAGAA
GATTAAGACTTAATCTTTACATGGAAGTATTACCACTTTCCACTGAGATCTGAAGTATTACCACTGAGATCTGCAAAGTA
TTACCACTGAGATCTGCAAAGTATTACCACTGAGATCTGCAAAAGGCACAAGTAAAAGTTAGCATAGAAAATTTATATTA
TATCATTTTTATAAGAGAAAGTATATATCAGTAGCAAAAAATTGTCGAAAGATAATGAATTTGTGTGGATGTTCATAGAT
CTACATAAGAAAGAAAATAAAGATGTTCATAGATCTACAAAAATCAAATGCGAAAAACAGACTGTAAACAAGAGCAAAGA
TGTTCATAGATCTACTAAAATCAGATGCCAAAAAATAGTGCTGAAATCAAATATGCGAAAAATGCAGCAAAAATGCATTT
GTAGATATTCAGAGATCTACCAAAATGAAAATGAAAAGCAAGACAAAGCAGATATCTAAAAATCAACAAGTACCAGTTTC
ATGTATAGATATTCAGAGATCTATCATCAGAGATCTATCAAAATGAAAATTTGAAAAATGAGAAACTAATAATATGAAAA
AATAAAAGATGTCTGTATGGTAAAAAAGAAAAGAAAAGAGAAGCACTATCATTAGAAAAACCCTAATGTCATTCTCAATA
AAAATTGTAGCTAGGGTTTTTAATGAACAAAAACATCGGAGCAGATGCGGACGAAATTTTTTTGGCTATCGTTTAAATGA
ACAAAAATGATACTTCAGCAAGAAAAATTAAACATGGAGAAAATTAAAAAATTAAAAATTAAAAAACGAAAAACTAACAA
ACGAAAAAAATAGATCTTACAAAGTATAAAAAAGAAAACTAATCTGCAAGAAAAAATTTCAAAATTAAACATGGAGATCG
CTAGAATTAAAGATGCAGACGAGGAAGGAGGCCGAGATCTGGAGGCTAGGGCTTGGGCGACGCCGTAGTTTGAAACCCGC
ACGGCGGCGGCTGGATACGAGCTGTCCAGTGGGAGGCAGCGGCCGATTTATCGTCGTCGAGAAGAGAGGTGACACCGCAT
GGAGCGTCGGCTAGATGTGAGGGTGGAGTTGGCGGTTTAGGGATCTAATACTTTTGGACGGCGGCTTTGCCGTGATATGG
TTGCATGTTTTTCGCCGGCAGAGGGAGAGATAGGCAGAAAGAGAGAGAAGGCGATAGAGA
>Contig250
AATTACCAGTCAAATACCCAAAAAAAAAAATCCTAAAAATATGAGCTTTGAATATACATTTGAGATATGGGCCAACATAT
TTCTAATCTAAATAATTGTTTATTTCATAGGTCAAGGAAAGAATAAAAGTTTTTGGACATGTCTTGAAAATGAAGAAGAA
GCTTTCAATGAAGAGAGCTATATTTCTACTGTTGAGCAACCATAGAACTTTGTTGGATTTTATATTTTAGTTGATGACTT
TGGATTTAAATTTTGTTATTTGTGGATTTCAACATGGATGAAAGATGTGGATTTGAACTATGTTATTTGTGTTGATTTTT
TATTATTAAATTTGTTATAAATTTATAATTAAATTATGTTTTACGGGCATCCAATGGATAGTGGGTGGCGAATATCCGGC
GGATAGCGGGTTCGCGGATACCCGATGGATAGCGGGTATCCGCGGGTGGCGGGTTTGGATACCATTTGATGTCCATGGAT
AGTTTCGTGGTTAAAAAACCACTATCCATTTAGTTCGTGGGTATGGGTATGGATAGTTACTATCTGTACCCATCATACAC
AATTGCCATCCCTAATGGTTTTTCTTTTGCACTGTTAGTGCACTCTGGTTAGTGATAATAGTGGATTGGAGTTTTTGTAA
TTAGGATGAGCTAACTTCCTCTTGTATTTGGCTCAACTATTTGAAATACATATGTGAGCTGAAGTGGTGTATTTTTTATT
TTGGTGGATACAGGGTGATGATTGATGCATCCCAGTAACCCTGATTGGTGGTGTTTGGAAGTCGACAAAGTCAGTTGCGA
CACCGTGATTCAGCTGCACTGTCGAACGCTCGCTGTGACATCGTCTAGTTCCTCATGAAGATTGCTTTGTTCAGAGGCTA
ATTACTGATTCTAGACTCATTTTGTAGATTTTATCACAACACTAGTACTCTACTTCTTTCAAGCTGTAGCTGTTAATAAT
CTCATTATATATTCAACCAATTCTTTTTTGTAATGTATGATACACTTATTTATGAGGAACATAAAAGAGTAGTGTGTTCA
AATTTACAAATGAGATGTCAAGTAGAAAGTTGGCTACTTACTCTTGTTCCAAATTTCCCTTTCATATCAGTGCAAGAAGA
AACTGCTGAATGCTGCTGTTGACTTCAGAAACTTCCCAAGTCTTGAACAAGCGCTGTTCCCAGCTGGTAAATCAAATGAT
AAGAAATTAGCTACTCATTCATCAAACTCTACTTCAAAAACCAAATACATCATCTCAACATACTAAAATAATTGAACCAA
TAACGCAGCAACATATATGCTACTAAGCTCACCTTCAGACACACACACAAAAAAGGGTCCTCTCCCACTTATTAAGTCTC
TCAAACTCCCTATCACCATATACATACTCAAAACATTCGAAACACGTCTAGATGGTGATCAAATCCAGAATATAGCGCAA
TGAAACT
>Contig251
ATGGCATCTTATGGCGACGGTCAGTACATTTTCCTTGAGAGTTAGTTTACTCTAATGATACTCTAAATCCCATGTGATTA
TTATGGGGATTACAACTAGGGATGGCAATCTACCCGCGGGTAGCGGATATCCGCGAAAACCCGAACCTATTAGGGTGGGT
TTGGATACCATTTGATGTCCATGGATAGTTTCGTGGTTAAAAAACCACTATCCATTTAGTTCGTGGGTATGGGTATGGAT
AGTTACTATCTGTACCCATCATACACAATTGCCATCCCTAATGGTTTTTCTTTTGCACTGTTAGTGCACTCTGGTTAGTG
ATAATAGTGGATTGGAGTTTTTGTAATTAGGATGAGCTAACTTCCTCTTGTATTTGGCTCAACTATTTGAAATACATATG
TGAGCTGAAGTGGTGTATTTTTTATTTTGGTGGATACAGGGTGATGATTGATGCATCCCAGTAACCCTGATTGGTGGTGT
TTGGAAGTCGACAAAGTCAGTTGCGACACCGTGATTCAGCTGCACTGTCGAACGCTCGCTGTGACATCGTCTAGTTCCTC
ATGAAGATTGCTTTGTTCAGAGGCTAATTACTGATTCTAGACTCATTTTGTAGATTTTATCACAACACTAGTACTCTACT
TCTTTCAAGCTGTAGCTGTTAATAATCTCATTATATATTCAACCAATTCTTTTTTGTAATGTATGATACACTTATTTATG
AGGAACATAAAAGAGTAGTGTGTTCAAATTTACAAATGAGATGTCAAGTAGAAAGTTGGCTACTTACTCTTGTTCCAAAT
TTCCCTTTCATATCAGTGCAAGAAGAAACTGCTGAATGCTGCTGTTGACTTCAGAAACTTCCCAAGTCTTGAACAAGCGC
TGTTCCCAGCTGGTAAATCAAATGATAAGAAATTAGCTACTCATTCATCAAACTCTACTTCAAAAACCAAATACATCATC
TCAACATACTAAAATAATTGAACCAATAACGCAGCAACATATATGCTACTAAGCTCACCTTCAGACACACACACAAAAAA
GGGTCCTCTCCCACTTATTAAGTCTCTCAAACTCCCTATCACCATATACATACTCAAAACATTCGAAACACGTCTAGATG
GTGATCAAATCCAGAATATAGCGCAATGAAACT
>Contig252
TTTTTCGTTGATGGAATTGAGGCATTCGAAATCTCACAGAGCAGTGTTTCTATGTGCCATTTTGGTCAACCCACTTGATA
TGGCTAAGACAAGATTACAGGCACAAGCAGCTGGAGTCCCCTACTCGGCTACTCCTATCCAATTAAATTAAAAAAAAATG
TTGCGCTAGTTCATGGGATTTCCATGGGTGAAGGTGCATCCTTAATGGTCCCAATGAAGTTCTCTGTTGTCACAGAGAAA
AGTGGTTTTGCAACTCCGGAGGCAAGCAATATTGGCTTTCATACTGATTGTGATTTTCATACATGCTATCTCACCTTTCT
TTGTGGATTGAGTTGTACATCTTGTATTCTTGCATCATCTAACATAACATACTTGTGGGATTCAGAAAGACCTCGAAACC
AAGATTGAGAAGTCGAGGAAGCAGATAAAAG
>contig25238
ATACTCATCTCCTCTCATCCGCTGCTTCTTTCCTCGGTTCTCTGCTCCACCATCCACAACTGCTCTCAGACCTCCCTTCT
CCCTTTTCTCCTCCGGCAAAATAGCGGCGACAAGCCACGGGCGCCGATTTTCTCCCTCTCAATCACTTTCCCTCATCTTC
TCTCTCCCTCTACCTCACCCTCTATTTCTCAACTCCCATCTCTGTCGACCTCTGGTTTCGCAACACATCCATCACTGACG
CCGCTACACGCGGCGTCGCCTTCCTCGTCGGCGACGACGAATGCGCCGCCGCCTCCTTCAGCACAGCTCGCATCCAGCCG
CTGCCGTCCGGGTTTCAAACGCCGGCGTCACCCAAGCTTGCAGATCTCGGCCCCCTCCCTCGTCTGCATCTTAAATTCCA
CGATTCTCCTTATAAATATTTGTCTGCTTGTTAATGTGGATTTTTCTTGTCAGTGTGTGTGTGTTTACATTATTTGTGGA
TTTTTCTTGTCAGTGTGTGTGTTTACATTATTTTTGGCAGATTAATTTTCATTTGTTGGTGTTTATGTCATAATTTTTGG
TAGATCTATAATAATCTACACAAAGTGTTAGCATAAAAATCAAGATCTTTATGTTTTTAGTTTCGTTTTTTAGATTTTTC
ATTTTTTCAGTTTTTTCATTTTTTTGGGGGGTTTATGGTATCATTTTTGTAGATCTATGAATATATACATAAATTTATTC
TTAAACGAACAATTTATCCCTTTTTCTCTTTATATATAGG
>Contig253
TCTAAACCGGAAGAAAAGCCAGCACAAAATTTCCTAAATTTCGAAAACCCCAGATCTCTCTCCTCCTTCACCTCCTAATT
AATATCGCCTTCCGCCGTCAAACGGTGATTGGATTCAATCTCCGCCGCCGACAGCCGGAATCTTTAACACGATCAATTAG
CCGGCGGACAGCAGCGATCCGCGCAGAGATGAGTAACTGCGAGCTCCTTCAAATTGAACCTCTCGAACTTCAATTCCCAT
TCGAATTGAAGAAGCAGATCTCATGTTCGATGCAATTGACGAACAAGTCTGAGAATCATGTTGCATTCAAGGTGAAGACA
ACAAATCCGAAGAAGTACTGTGTGAGGCCAAACACTGGAGTCGTGATGCCACACTCTAGTTGTGATGTCACAGTTACCAT
GCAAGCCCAAAAAAGAGGCTCCACCGGATATGCAATGCAGGGATAAGTTTCTCCTCCAGAGTGTAGTGGTGAACCCTGGG
GTATCTGCAAAGGATATTACTCCAGAAATGTTCAACAAAGACTCGGGGAACCAAGTAGATGAATGCAAATTGAGAGTAGC
CTATGTTCCACCCCCTCAACCACCTTCACCAGTGCGAGAGGGTTCAGAGGAAGGTTCCTCTCCAAGGGCATCGGTGTCAG
AGAATGGGACTGTAAATCAGTCTTCTGATTTGAACGTGGTCAGTATATTTTTATCTAGCCAAGATGATATATAAGATTAA
AGAACAATAATCTTTCATTTCTTTGTGACTTTGCAGATGTCAAAAGGATTCCCTGAAACAAATGAAGTCACATCAGAGGT
GAAGGCCCTCATTTTGAAGCTGACTGAGGAGAAACAATCTGCTATTCAGCAAAATAACAGGCTTCAGCAAGAACTGGAGC
TGGTGAGACGTCAAGGTCAAAAAAGCGCTGGCGGTGTCCCCATCATGTATGTCATCATCGTTAGCTTGATCGGGATCTTG
TTGGGGTATCTTTTGAAGAGATGATGTGTTTGTGTTTCTACATTCAGTTATCAAATCAGTTGCCTGCATGTTCAAATTTT
AGGACATTGAAGGGATGTCACTTATAAGAGCTTAATATTTTTGGTTAGTTGTTTGCTTGACTGTAGAAAACATTCATGCC
TAGATGGTTTGGTTGGTTTCTGTAATTGCTCAAGTGCATTTGTTGTGTGACTAGTTTTTGCCTTTCTTTTTCAGTTATTT
TTTTGCAAGGATACATATATTTTTCACATTATTTCAACTCGGTTTAGTACTCTAGGAAAAACTCAATAGGATATAAATAT
AT
>Contig255
ATCGTTCTTGAGCCCTAATTCCTCTTCTCCCTCGTCTCCATCTTCAATTCCTTTCTCCTTCTGATCCCTAATTCCCCTTC
TTCCTCGTCTGCATCTTCAATTCAAGAGTTTGGAGACACAGAAGCACATTCAAGAAAAAGTACGTACGGAAGATGATTTC
ACCTTACATTTCTTTTTATGGTGAAGATATTGAATGAATTTTGTTGGTGTGATTACTGAAATCCATGTTTATGCGTAAAA
TTGCTGAAATCACGTCTGAAATTTTGAAACTGTTGCCGAAATCACGTTTATTTAAATATGCCTGCATCTCCCGATTCTTA
CATTCTCGCATCGCCTCAGCGCCTCCAGCGATTTTCACAACATTACCTTTAGTTGTTAAGGTGGCCGGACTGCTCCAAGC
GCACAGGGCGGTGCAACGGCGACGGCGGGGTGGCGCGACGGCGAGCGGCAGGGTGGGTCAGAGAGGAGAGGAGAAGAGAG
GAGAACGTAAATGGTAAGTGGGGAGGCGCGAATTAGGGTTTAACAAGTTAGAAGTTTTAAATAGTTAAAGCCCAAGAAGA
TAAAATGCAGCCCAAAA
>Contig256
TTGGGTTGTGTATTTTGAGTAATTATATAGCAGTCTGGTTACCCTAAAGTGAATTCACAAGTCATTGTGTTTTTCATATT
CTCTTCTTGCAGTAAACTCTAACCTTCATCCTTTCTGTTGATATTTTCCTAATGGTAGCATTTCCTGATGTTGATAGTAG
TCTCATATATCAAATGAATACTTTATTTAACTAAAGACATTAATTTATCGTGGTGATATATTCCTTGGGGTTGATTTTTA
GCTTATTGGTTTACTGTTTTATATCAGTTACCCCTTGCTAGTTAATAATTGACCTATAATAAATCTAAGCATTTTTGTGT
AAATGAATTCTGTAAGATTTAATTTTAGTTTCCCATTTGTTTGAATAAATCAGAAATTGTAAGGTTGAGGAGATGAGTGT
TGGGAACAGCTTAGGAGGAGGCTTGAAGAAAGTGCTGGCTGAAGTGGCCATCAAAGGAGTCACTGAGGCTAGAGCTAGGA
TTTTCGGTCATATTCTTAACCCAACTGGTCAAAGATCCCCCCCACAAAGTACTTCGCAAGAAGCTAATTGGTGACAAAGT
TGCAGCTTGGTATCCTTATGATATCAACAGGGATGATCCCAGTGTGATGCATGCTCAGGAACAAGTGCGATTGAATAGGC
TTGAAATGTTGAAGCGTCGCCAGAAGGGGCCACCAAAGAAAGGGCAAGGAAAGCGCGACTAAAAAGAGTGGCCGATGAGG
ATGATCTTCAAAAACCCATTCCATCTACAAATTTATATGAAATGCTAGCCACCTATGCC
>Contig257
ATCCTAACCCACGGAGGGAAGGGGGATTGAGTAGCCTTCCTAAATATGATAGATTCCCACCCAGCCTCACGAGCCTTACA
TTATGTGCTACTTTCCTCAGTTGGGAACATATTTCTACCCTCGGATTGCTGAAGAGACTTGAGGTGCTCAAGCTAAAAGA
TTATGCATTCAGTGGGGACATCTGGGAGGCTGCTGATGGAGGTTTCCGGTGTCTTGAACTTTTGCACATTGAAGACACGG
ATTTAATTGATTGGAATGCTTCATCCCATCACTACCCCAAGCTCAACACCCTTGTGCTCAAAAACTGTCAGAAGCTTCGT
AGAATTCCAGCTGAGCTAGCTGACATACCAAGCCTCCAAAAGTTGGAGTTGCATACTTGCATATCTGCTGCTGAAATCTG
CCAAGGACATTTCAGATGACAAAGGAAGGACACTGGCTGAAGGCTCTGAATTCGTGCTCTCCATTTATCCTCCTATTTCA
TGATCAAGTTTTTATTTATCTTGCCAACATTTGCACTTATTTGAGAATCAATCTTAAAATAATCATAGTAATCTATGTTG
GATGCATATTTTGGCTAGAATAAGTGAGTTGAAGTTGCAATGTTTAACTTTGATAAAGATCCTTTCCTGTTGCTATCATC
AACAGAACAAAAGTTCATGAACAAGTCGCAACGAAATATTTGGATACGTGGTAAAATGTT
>Contig258
AGTGGGGCTTAAGTATATAACAGGAGGCTTTGTAATATCTCTTGTTTTTTATTGAATGAATTATGTTATATATCTTGTGG
AAGCTTACTAAACTAAAAAAAAAATTCTCATGCAGAAGAGAGGTTTGTTTCCACAAGTTCCAGACATTCTGCCATTAAGT
TGACCATCGATGGAAGTGGGGATTTTTGGAGTCATTTTCAAGCATTTTCAGCCCTGATATTTGTGTCCTTTGGAGTTGTT
GCAATTTTCTATGCTTCGACTCAACCCAGTCTTTGAAGGACGACAGACGATGCTTGGTGGGCTTGGAATTGGAAAGAGTA
GCGTGATTTTTGAATGGGGAACAGTTGAGGTATTGCAGGTGGTTCCCGAACTATAGATATTGTTGATAATTCTCAGTGGA
ATGTGATAGGGGTCTTAGCCTAGTTTATGTCATCTCGGCTCTGTTCATCTTTG
>Contig259
GATATTAGTTGCCTGAAGAAAACCAGAACAGGAAAAAGAAATTTGAATTGGTGATCCAACTACATAGTCTGATCTTCACT
AATCAACCATGGTGAGCTTCATGGAACCCCGACTGTGGGTTCTGGTAGCTCTTGTCTCCGCCTTCGCCGCTACTGCAAAT
GCTGACTACCCGAAGCCCGACTTATATCACTCGCCCCCACTTGTTCCTTATGTTTATAGTTCACCGCCACCACCATCGGT
GTATGTTTATACATCACCACCTCCACCACCTTACAAGTACAAATCTCCACCGCCCCCACCATCGTATAAATATGAGTCAC
CTCCACCTCCACCTTATAAGTATAAGTCGCCTCCACCGCCACCTTACGTTTATGAGTCTCCTCCTCCGCCACCTTATAAG
TACAAATCACCACCGCCTCCACCGTATAAGTACGAGTCGCCACCACCTCCACCATACAACTACAAGTCGCCTCCACCCCC
ACCGTACAAATACAAATCACCTCCACCACCACCATACAAGTATGAGTCACCACCGCCTCCACCATACAAGTACGAGTCCC
CTCCACCACCGCCCTACAAGTATGAGTCCCCTCCACATTACAAGTACGAGTCACCACCGCCATCACCCTACAAATATGAA
TCACCCCCACCCACACCTTATAAATATGAATCACCACAATACAAGTATGAGTCACCTCCATCCCCTGGTTACAAAAAGTG
ATCTCCACCATCATCACCTCAACAAAGGCGAGAGCCCCACATCTACCACCAGCATACTATTAAACTTTTCAACTCCCTTC
ACCAGCATCTCGATTGTTATATCAGTATTGGATCACATTTGAAGTATCTTACTCCAATAGTGGACCCTTGCTTCAACAAA
ATTTGCATCACAGAACAAAAAATAAAAAGAGTTGCTTCATGCAAATAGTAACGCTCCACTCTTTAAAATGCAGTTTTAAA
GAATGTATACTTTATGCAATGTTCTTGAACCTTATGTTCTTGTACTTTATAATACAAATAAATAAGATGCTTGAATACTG
TTA
>Contig260
TCTCCTTCAGCCCTTCTACTCCGTTGCCCCTCCTCCCTCGTCGCCCCTGTTCGCCTTTTCCCCTGCTCGCCGCGACCTAT
GCTCGTCGTCGCGCATCTCTCAATCTCGTCTATTTGCCTCTCTCGCCGGCCTCTCTATATGCATCGATTAGGGCAATTGA
GACGAAATTAGTTTTTGATGATCAACAATGGCTAACTTATTGGGTTCTTTACTCTATGATTACTCTTTTCGAGCTCACTT
TTGCAAAGCTTATTGAATGTGCACATGGGGTACCACTTGCATACATAGAGGAAGCTGGTGATCCATACATGTCATGGAGG
TGGCATCGGGCACGGTGGTGGTCTAGGGGGAGGAATTGTCGAGGCTGTCGTTCGAGTGCTGTCGGGGCCGGTGGCGCTCC
CGGAGAAGGAGGTCATACTGTTCCTCTCTCATGGTAGAGAAAGGAAGACTATCAATGTGCTGCTGCTCGGATTGCCAGCT
CCGGCCATGGACAAGTTCGAGCAGCTTCTCCAGATATGATGTATCATTGACTTAATTATTGTTATTCATCCATCTTCATT
TGTGTGGCTATTTTGTTTTTTGTTGCTGGAGAATGTAATCTTCTGTTCAATCTACAACCAACCAGATCATTAATGTTAAT
TTTTTTTCAATTAATTCTTCCTTTATGTTTCGGGTTCTGAGGCAAGTAATTAGTATGATTAAGGTGGATTTG
>Contig261
ACAGCACCATCAACTTCTACTTTAGGATCTTTGCAAAATATACTTGCCATACAAAAACCAAATTCTCATTCAAAATGGCT
ACAACACAAGCAGAAATTCAGAGGCCCATCGCCAATTTCTCCCCAAGTTTGTGGGGCGATCAGTTCATCAAGAATGATTC
TGGTGCTAAGGCTGCGGAGAAACATTGCAAGGCAGTTGAAGAGTTGAAGAAGGAAGTTATGAATATGATAACTGCTGCTG
GAAGCAATCTTGTTGAAGCGATGAACCTTATTGACACACTCGAACGCCTTGGCATTTCTTATCACTTTGAAAAGGAGATT
GACCAAAAATTGAACCATTTTTTCAATCTAAATACAGATTATAGTGATGAGTCCTATGATTTGTACACTGTTTCTCTTCA
TTTTCCGATTATTCAGGCAACATGGCCACCGTATTTCTTCTGATATTTTTGGTAGATGGATCGATGAGAGCGGCAAATTC
AAGGAAGGCCTTAAGAATGATGGCAAGGGTTTGCTAAGTCTGTATGAAGCGTCGTATCTGAGAACACGTGGAGAAACCAT
ATTGGACGACGCTCTTGAATTTGCTACTGCCACTCTCAACTCCATAGCGCCACACCTTGAATCTCCTCTTAGCAAACAAG
TGGTGCATGCCCTAATTCAACCCTTGCACTATGGAAATCCAAGAATCGAAGCGCATAACTTCATCTCCATCTATGAAGAG
TATCAAGACAAGAATGAGTTTCTCTTGAGGTTTGCCAAATTGGATTATAATCTTTTGCAAATGCTTCACAAGGAGGAGCT
CCATGAAGTCTCAAGGTGGTGGAAAGAATTGGACTTGGTGTCGAAACTTCCATATGCAAGAGATAGAGTGGTGGAGTGCT
TCTTTTGGGCAATGGGAGTGTACCACGAGCCACAATATTCTCGTGCTCGTATCATGCTCACTAAAACCATCACTATGACC
TCTATCATTGATGACACTTATGATGCTTATGGTGTCATTGAAGAACTTGACATTTTTACTGAGGCAATTGAGAGGTGGAA
TATGGAAGAGATGAAAAAGCTACCCGAGTATATCAAGCCATTCTACAAAGCTCTTTTGGAACTGTATGAGCAATTTGAAG
AAGAATTGGCTGAGGAAGGAAGATCCTACGCAGCACACTATGCCATAGAATCTCTTAAAGAACTGGTGAGGAGCTACCAC
GTTGAGGCAAAGTGGTTTATACAAGGATATTTACCACCATTTGAGGAGTACCTAAAGAATGCACTCATCACCTGCACTTA
CTGTTACCACACAACGACGTCGTTGTTGGGAGTCGAATCCGCCGTCGAGGAAGACTTTCAATGGCTAGCCAAGAAACCCA
AAATGCTTGTAGCAGGGCTCCTCATTTGCCGAGTCATTGATGACATAGCTACTTATGAGGTGGAAAAGGAGAGAGGTCAG
AGTGCTACTGGCATTGAATCTTACATGAGGGATAATAATGCAACAATAGAAGAAGCGGTGGCTAAATTCTTCGAAATAGC
AACAGATGCGTGGAAGGATATAAATGAGGAGTGTCTGATGCCATCTCCATATTCGAGAGATGTTTTGATGAGAATCTTGA
ATCTTGAACGCATCATAGATGTTACTTACAAAGGCAATGAAGATGGCTATACCCAACCTGAGAAAGTTTTGAAGCCACAC
ATCATTGCTTTGTTCGTGGATCCTATTAATTAAGATCATATATAGATCTAAGTTTTTAATCAATTTGATGTTGTACTAGT
TAAATAAGGCCTATCCTTTTTCTTTTCCTTTTTTCTTATTTCTTGTTTAGTACCATATGGTCTTTACGTGTTTTGTGTGC
ATATAAGAAGAGCAGATAATACCAACATTCTTTCCTAATTAATTGCTTTGCTCCCTTTTTCTCTTCCCGAATCTCTTATA
TTTTTTATATTTGTATTTCAAAATTTTCCATTGTATGTTAATTAATTATATGGATAATATCTATGATATTA
>Contig263
TATAGTGTGTTTATCGAGGGTGGCAGAGGGAGTATAGTGTAGTATTTTTCTAATACAATTTATCTTCCATCTAGACCTTC
CTGTGGTTATTGTTAGACTCTCTTCAATTTCCAGATGCCTGATCATTAAGTGGTTCTTAATCAAGCTTAACTAGAAGGCA
GTTCGGGTTTGATAATTGGTTACCTTTGCTATCACAATTATAGTTCTTTTGTTGTTATGTAGACTTGGATGTTGTTTTCA
GCCTCACCCTGTGACAGGAGATACAAAATAGGTTTTGATTCTATCAAAGTAGGAGCTTAAGGTGGGGCTATCTTGGTCTG
GTTTTTGGACATGGACCAATCTTTCACGCTGTCAGTGATATAGTGTTTACGATGGTGGCACTGGGAGTATAGTTAGTATA
ATATTCTTTTTCTACCACATTTGATCACCTACCTAGACTTTCCCTGCGCTTATTGTTATACGCTTCAATTTCCAGATGTC
TGATCATGGTGTGGTTCTTAATCAACATTTACTGGAAAGCAGTTCTGGCGGTTTGATGCTTGGTTATCTTTGCTCTCTAT
TATCAATTTTTTTATCTGTTACGTAGACGTGGATATTGGTTTTGGCTTCACACTGTGACAGGAAATACAAAATAAGCTTT
GATTCTATCAAAGGTGGAGCTATCTTGGTCTGGTTGTTAGACATAGACCAATCTTTGATGCTGTCAGTGATTCGATGGTG
GCTGAGAGGGGATATAGTATAGTATCTTTTTGATTCATATTATCTCCTACCTAGACATTCCCCGTGCTTATCGTTATATT
ATTC
>Contig264
TATAGTGTGTTTATCGAGGGTGGCAGAGGGAGTATAGTGTAGTATTTTTCTAATACAATTTATCTTCCATCTAGACCTTC
CTGTGGTTATTGTTAGACTCTCTTCAATTTCCAGATGCCTGATCATTAAGTGGTTCTTAATCAAGCTTAACTAGAAGGCA
GTTCGGGTTTGATAATTGGTTACCTTTGCTATCACAATTATAGTTCTTTTGTTGTTATGTAGACTTGGATGTTGTTTTCA
GCCTCACCCTGTGACAGGAGATACAAAATAGGTTTTGATTCTATCAAAGTAGGAGCTTAAGGTGGGGCTATCTTGGTCTG
GTTTTTGGACATGGACCAATCTTTCACGCTGTCAGTGATATAGTGTTTACGATGGTGGCACTGGGAGTATAGTTAGTATA
ATATTCTTTTTCTACCACATTTGATCACCTACCTAGACTTTCCCTGCGCTTATTGTTATACGCTTCAATTTCCAGATGTC
TGATCATGGTGTGGTTCTTAATCAACATTTACTGGAAAGCAGTTCTGGCGGTTTGATGCTTGGTTATCTTTGCTCTCTAT
TATCAATTTTTTTATCTGTTACGTAGACGTGGATATTGGTTTTGGCTTCACACTGTGACAGGAAATACAAAATAAGCTTT
GATTCTATCAAAGGTGGAGCTTAAGGTGGGGCTATCTTGGTCTGGTTGTTAAGACATAGACCAATCTTTGATGCTGTCAG
TGATTCGATGCCGATGGTGGCTGAGAGGGGATATAGTATAGTATCTTTTTGATTCATATTATCTCCTACCTAGACATTCC
CCGTGCTTATCGTTATATTATTC
>Contig265
TATAGTGTGTTTATCGAGGGTGGCAGAGGGAGTATAGTGTAGTATTTTTCTAATACAATTTATCTTCCATCTAGACCTTC
CTGTGGTTATTGTTAGACTCTCTTCAATTTCCAGATGCCTGATCATTAAGTGGTTCTTAATCAAGCTTAACTAGAAGGCA
GTTCGGGTTTGATAATTGGTTACCTTTGCTATCACAATTATAGTTCTTTTGTTGTTATGTAGACTTGGATGTTGTTTTCA
GCCTCACCCTGTGACAGGAGATACAAAATAGGTTTTGATTCTATCAAAGTAGGAGCTTAAGGTGGGGCTATCTTGGTCTG
GTTTTTGGACATGGACCAATCTTTCACGCTGTCAGTGATATAGTGTTTACGATGGTGGCACTGGGAGTATAATGTCTGAT
CATGGTGTGGTTCTTAATCAACATTTACTGGAAAGCAGTTCTGGCGGTTTGATGCTTGGTTATCTTTGCTCTCTATTATC
AATTTTTTTATCTGTTACGTAGACGTGGATATTGGTTTTGGCTTCACACTGTGACAGGAAATACAAAATAAGCTTTGATT
CTATCAAAGGTGGAGCTATCTTGGTCTGGTTGTTAGACATAGACCAATCTTTGATGCTGTCAGTGATTCGATGGTGGCTG
AGAGGGGATATAGTATAGTATCTTTTTGATTCATATTATCTCCTACCTAGACATTCCCCGTGCTTATCGTTATATTATTC
>Contig266
TATAGTGTGTTTATCGAGGGTGGCAGAGGGAGTATAGTGTAGTATTTTTCTAATACAATTTATCTTCCATCTAGACCTTC
CTGTGGTTATTGTTAGACTCTCTTCAATTTCCAGATGCCTGATCATTAAGTGGTTCTTAATCAAGCTTAACTAGAAGGCA
GTTCGGGTTTGATAATTGGTTACCTTTGCTATCACAATTATAGTTCTTTTGTTGTTATGTAGACTTGGATGTTGTTTTCA
GCCTCACCCTGTGACAGGAGATACAAAATAGGTTTTGATTCTATCAAAGTAGGAGCTTAAGGTGGGGCTATCTTGGTCTG
GTTTTTGGACATGGACCAATCTTTCACGCTGTCAGTGATATAGTGTTTACGATGGTGGCACTGGGAGTATAATGTCTGAT
CATGGTGTGGTTCTTAATCAACATTTACTGGAAAGCAGTTCTGGCGGTTTGATGCTTGGTTATCTTTGCTCTCTATTATC
AATTTTTTTATCTGTTACGTAGACGTGGATATTGGTTTTGGCTTCACACTGTGACAGGAAATACAAAATAAGCTTTGATT
CTATCAAAGGTGGAGCTTAAGGTGGGGCTATCTTGGTCTGGTTGTTAAGACATAGACCAATCTTTGATGCTGTCAGTGAT
TCGATGCCGATGGTGGCTGAGAGGGGATATAGTATAGTATCTTTTTGATTCATATTATCTCCTACCTAGACATTCCCCGT
GCTTATCGTTATATTATTC
>Contig267
AATTTTACTAACAGTTTAGGGTTCCAAAATCAGAAGATCAGATCACATTTCAAAATCGAAGTCTACGCTCCATTTGATTT
TCGATCTCCCAATACACAGACGCAAAGGGGAGAGAGGAACCGGAAATGGTGAGGGAGGTATCGGAAAGCTGTGTGGAGAG
TTTGCTGGCGGAGATAGTGTTGTCGTATTGCTCAGGCTTCTACGCCAACAAGCCCGAACTTGCAGCGCGGAGGATCGAAG
CCATCGGCTTTCAGGTCGGTCACCAGTTAAGTGAAAGGTACACAATGGATCGACCAAGGTTCACCGATAACCTGGAGGCC
ATCAAGTTTATCTGCAAGGACTTTTGGTCTGAACTCTTCAAGAAACAGATAGATAACTTAAAGACAAATCATAGAGGTAC
TTTTGTATTGCAAGATAATCGATTTAGATGGTTAGCACATATGTCTATTGACCCATCAGTTCAAGCATCTGGCAATATTC
AAGATCCTTAGCAATGGCGGAAAACAAATCAGCTCAGGCTACTGGAATGCACCTATACTTCCCTTGTGGAATTATAAGAG
GAGCACTGTCAAACTTGGGAATAGCATGTGCAGTTTCTGCAGATATATCCAACCTCCCAGCATGTTCTTTCGTTATCCGA
ATAAAAGCCTGATATGATAGTCCATAACGGGGCTGGAGATGCTGGTTGATGCTTGTGTTCGAACTTTTTCATCACTTTGT
ATCAACATTGGGATTAGAGCAGGTGGGAACTCAGATTTCAGTGATGAAATGGACAAGGAACTTAGCCAAATGAGTGCGGC
AGCTGGGCTAAGGTTCTTGAACCGGGCAGCGCTGAAGAGTCTAGAGGAGTTCGGAACAGAAGGTTCCATGATAAGTCCAT
GGAAAAGATGCTTCTATTCTTGTCCCTGGTGATGTAGAAATTAAGAAGCTGGTGCTTGTATGGTGGGAGAATTGGTAGAC
ATAAATGTATGTGATGTTTACTACATGCGCATGTAGTAAAACATGTATTAACAGGCAACTTGTGTAGCTCGAATTGTTGG
ATATATGTTATATATGCTAATATTATCTTGTCAAT
>Contig268
AGTTGAACCCTAAAATCTCCGACTTCGGTATGGCAAGAATTTTTTGGTGGCAAGGATGATCAAGCCAATACATCAAGGGT
TGTTGGGACATTTGGCTATATGTCCCCGGAATATGCACATCGTGGAATATTCTCTGAAAAATCTGATGTCTATAGCTTTG
GCGTCCTATTAATAGAAATTGTGAGTGGAAAGAAGAATTCCAGTTTTTTATGATGAAGATCAACAACTCTTCCTTACAGC
TTATGCTTGGAGATTGTGGAATGAAGGAAGGATAGTAAAGTTGATAGATCCTGCAAAATATGACAGTGAAATGGAAAATG
ATATAGTGAGATATGCAAATGTAGGTCTGCTATGTGTGCAAGAAATGGCAGCAGATAGGCCTAACGTGTCTACAGTGCTG
TCGATGCTTAGCTGTGAGATCGTAGAGCTTCCTCACCCAAAGCAGCCAGCATTTCTCGGGATGCAGAGCTTTCAATCCAC
AGAGTCCTCTACAAAGAGTTCAACTAAATGTTCAGTCAACGATGTCACTATTTCTATATTAGGAGGAAGGTAGCCTTGAG
TGAGACCTCTTTTCCAGGTTAATAATAATAGCTATGAAAGAGCT
>contig26818
ATCTTCTTCTTCCTTCTCTAATCACTGCATTCGCGAATTTGTTTACCTTCGCATATTAATTTTGCAGATCTCTGAACATC
TTTATTTTTCTTCGCATGAACATTTCTACGAACATTTATTTTTTTCGCATAATTTTATGTTCTTTTCTATTTGCTACTTT
TTTTTCTTTATTTGCATGTTTGATTAAAAGAATTTCAACTGATTCTCATTTTTTAGTTTATTGATGATGCTTGAAAATTC
GGAAAAAAATGTTTTAGCAGAAAAAGAACATAAAAAAACCTATTCATTTGTGGGTATGGAGCAATAGTGTACATATACAA
TCTGTTCCTGTAAATCATTAATATATACTACTACAATCATTTTATTCTTGCTTTTGCAGTTCCAAGAGATGACTTCATCT
TTACAATCATTTTTTTGTGAACACATTGGTTAAATGGTAGGAGCTTTTTGGCGGGAAATTGGGCCAACATGGATGTGCTT
GGCTTTTATGTATATATAGATATAGATATAGATATAGATTTGTGAAGATGGAAGGCAACAGAGCCATCGGCTGCCTCTTC
ATCCACTCCATCATATTCAGCAGGAACTTCTCCCAGGATTCTACACGCAGTCCTGTGAAAGTGGTGAGATGTGTGCGATG
AAAGNGGTTACATTATTCTCTGATGATGCTAAGTCAAGGGAATCTGCTAATCAACTTGGTCGGGAAATTGCACTCTTAAG
TCGCCTCCATCATCCAAACATTGTGCAATATTATGGATCTGAGACA
>Contig269
AGTTGAACCCTAAAATCTCCGACTTCGGTATGGCAAGAATTTTTTGGTGGCAAGGATGATCAAGCCAATACATCAAGGGT
TGTTGGGACATTTGGCTATATGTCCCCGGAATATGCACATCGTGGAATATTCTCTGAAAAATCTGATGTCTATAGCTTTG
GCGTCCTATTAATAGAAATTGTGAGTGGAAAGAAGAATTCCAGTTTTTTATGATGAAGATCAACAACTCTTCCTTACAGC
TTATGCTTGGAGATTGTGGAATGAAGGAAGGATAGTAAAGTTGATAGATCCTGCAATATATGATAGTGGAATGGAAGATG
ATATAGTGAGATATGCAAATGTAGGTCTGCTATGTGTGCAAGAAATGGCAGCAGATAGGCCTAACGTGTCTACAGTGCTG
TCGATGCTTAGCTGTGAGATCGTAGAGCTTCCTCACCCAAAGCAGCCAGCATTTCTTGGAATGCAGAGCTCTCGAGCTAC
AGAGTCCGCTACAAGTAAATGTTCCACCAACGATGTCACTATTTCTATATTAGGAGGAAGGTAGCCTTGACTGAGTGAGA
CCTCTTTTTCGTGTTAATAGCTATGAAAGAGCTGATTATGTATGTTTATTTGATATAATTGTTTTCTGGTGTTGAGTCAG
GTTTAGTAGTTGTGGTATGGAGAGAGAACCAGAGAATCTAGAATTAGTACAGCTGTGTTCTTGTTTGCTTGAACCTAGCT
AGTC
>contig26994
CTAGCCTTCGCCACCTCTACATGTCTAATCTGATTTGCCGGAAGCCTTTGATGATTGGCACGCTGGAGAATTTGGAGACC
TTAACCTACGTCTCGGTTGATAATTGGACATATGAGCTATCGGCCTCAAAACTTGGACGTCTTAAGAAATTGGGCATAGA
AGAATTGGATGGAAACTCAGATGTGAGCAAGATGGTGGAATCATTGGCTGACTTATTCTTTCTTGATCATCTAATCTTAA
GAGGGTATCGTTTCAGGAGTATGCCTTGTTTGGATGAGATTGGTGTTCTAGACAGACTCTATACACTCAAATTGGATGGA
CTCTTGCCAGGTTACCAAATAATCTCCCTCCAAATCTTACATCATTGACGTTGGTTAATAGCTGTCTTGATGAAGACCCC
ATGCCACTACTAGCAGAGAAGTTAGGCTTGCTAAAATACCTCAAATTATACACTGGTCAACAAATGGTGATCTTGCCCAA
CGCCTTCACTCGTCTTGAAAAGCTGTGCATCGAAGAGCT
>Contig27
TGTTTCTCGGACTCCTCGAGAGGAATGTAGTATTTGGCCAATCGAGTTTTCCCTTGCCTGTTCTGCAATAGTATGAACCG
GATCATTTTGGAAGAATTGGTGCGAGCTCTGCAACGAACAATAATAATATTTTGAAGTGGAGGGAGTAATTGCGTGGTTG
ATTTGGTCTGCAGTTCCCTATATTGACTTCAATTCCACCATTTTTTGTACGGCGCTGCAGAGAATTGTAGCTGAGAAGGT
GAAAAAATAGTTAGCTACAATTCAATTTTATTAATGTTGAAAAAATGAAGGAAAAAAAACTAAACTCGGTTGAAACTAAG
AGAGTGTTTGGCTGAGTTTATTTTAAAGAGTTTATACGCTCCAATAACTTGTAAAATATTTTAAGACTTTATAAAATATA
CTCCCATTGTTCCAATTCAATAGGTCATAAGACTTGAGCACAAATATTAAAAAATGAATAATTTATAATAAAATAGAAAA
AAAAATTTACTTGCTTCTTTATGCTATTTTAATTTTACTGTTGCTATTTTTCTTTTTATTCTGTTTAGTTTTTTTGCTGT
TTACTATTAGTTTCAATTACAACTAAGATACAAATTTATACAGTTTTTTCTACTTTACACACAGTCTAAAAATGTAGCTA
ATATTTCTGAATTTTTGCAGCAGATCAAGACCGCAGAAGATTAAGACTGAATCTTTCTTAATCTTTCCGTGGAAGTATTA
CCACTGAGATCTTGAAGTATTACCACTGAGATCTGCAAAAGGCACAAGAAAGCTTACTCTGCAGGCTTATGAAGTTGAAA
AGGTTGTATAAATCAACAAGGATGTATATCAGTAGCAAAAATTGTCGAAAGAATGAATTTGTGTGGATGTTCATAGATCT
ACATGCGAATGAAAATAAAGATGTTCATAGTTCTACAAATATCAAATGCGAAAAACAGACTGCAAACAAGAGCAAAGATG
TTCATAGATCTACTGAATCAGATGCCAAAAATAGTACTGAAATCAGATCTGCGAAAAATATTTTTTTGTTTTATTAGATT
TTTCAAAAATTAGATGCCCAAAACAGAAAGACAAAAATCAGTTAACCGAAGAAATATTCTTTGTTGGAAATATATCCATT
AATTTCTTCATAAGTTGAAAGACAAAAAGGAAGACAAAATATAGAAAATGAAAGATAAAGACTTTTGTGAAATAACTGAC
AAGACACGGGAGCTCCACATTCTCTAGCTTAAGTGCAAAAGGGGTGGGGAACAAAATCAGGAGATAAAGAAAATTATGCA
TATCAGTCGTCCTCCATATGTTACATGCATACAAGCAAAACATACAAATTATTGGAACGAAGGATGCACATAAAATCGGT
CAAATAACAGTTAATTTCAACTTAACTTTACACAACAAGCTTCTTGGGATACTTCAGATCTGCGAAAAATATTTTTTTGT
TTATTAGATTTTTCAAAAAATCAGATGCCCAAAACAGATAGACAAAAATGCAGATGCCCAAAATATCTTACTGTATTGAA
CAAGCTGTTGTTTCAAAATTTGTGGCTAAATGAAAAAAATAATCCATTCAGCAAGAAAAAATATACATGGAGATCGCAAG
AATTAAAGATGCAGTCGAGGGAGGAGGCCGAGATCTGGAAGCTAGGGCTGGGCGACGCCGTAGTTTGAAACTCGGACGGC
GGCGGCTGGATAAGGGCTGAGCAGAGGGAGGCAGCGGCTCATTTATCGTCGTCGAGGAGAGAGGCGACACCGCGTGGAGC
GTCGTCTAGATGTGAGGCCGGAGTTGGTAGTTTAGGGATCTAAGGGTTTTCGGACCGCGGCTTTGCCGTGAAACGGTTGC
AGGTTTTTCTCCGGCAGAGGGAGAGAGAAGACGATAGAGAGAACGTTTGAGCTTCTCGCCGGCAGGTGGAAGAAAGTCGG
CAGAGGGAGAGAGAAGACAAGGGAGAGCACGGATGGGAGAAGAAATGAGAGAGAAGAAGCGGCGCTGAACCCTAATTTTA
GAGGAGA
>Contig270
AGTTGAACCCTAAAATCTCCGACTTCGGTATGGCAAGAATTTTTTGGTGGCAAGGATGATCAAGCCAATACATCAAGGGT
TGTTGGGACATTTGGCTATATGTCCCCGGAATATGCACATCGTGGAATATTCTCTGAAAAATCTGATGTCTATAGCTTTG
GCGTCCTATTAATAGAAATTGTGAGTGGAAAGAAGAATTCCAGTTTTTTATGATGAAGATCAACAACTCTTCCTTACAGC
TTATGCTTGGAGATTGTGGAATGAAGGAAGGATAGTAAAGTTGATAGATCCTGCAAAATATGACAGTGAAATGGAAAATG
ATATAGTGAGATATGCAAATGTAGGTCTGCTATGTGTGCAAGAAATGGCAGCAGATAGGCCTAACGTGTCTACAGTGCTG
TCGATGCTTAGCCGTGAGATCGTAGAGCTGCCTCACCCAAAGCAGCCGGCATTTCTCGGGATGCAAAGCTTTCAATCCAT
AGAGTCCTCTTCAAATAAATTTTCAGTCAACGGTGTCACTTTTTCTACTGTTGATCAAGGAAGGTGAATCTGAGAATGAA
AGTATTTTCAGAGTCACACTTTCCTTCTTCGTCTTCGCCCCAGTGGGTGCTGCCTTGCTTCTTCGTCGTTGTCGTGAGTG
AGGTCAGAGAAAT
>Contig273
GTGTTTATTTCGCTCTCTCTGAACTGGGAAGAAACCGTTTCGCTAATTCGTATATCTGCAGCGGTTTCCCGATTTCGTGA
TTTCAAAAGGTGCGTTTTTCTCCTATTTTGCTCTCTCTTTTTCGGCATGCTCTGCAATTTTCAACTTTTTTGGTCGTTGT
TTTCAAGTTTTTGAAGGCGGAATGGATCTCGAGCTTTTCTGTATCTCTTTTTCGCTTTTGAAGTTTCATGAGTTCATTGT
GTAAAGCTTCTGTATGCATTCAGACTGTAGAGGGTAAAGGAGAATTTAATTCAGAATTGAAGCTGGAGGCTATTTTTTGT
GTTCGTCTTTGGCTTTTGGGTTTTAGCTTCCAAGATCTCAGTTTTGCTTTCTCGATTTCATTCTTCTGAAAATATATGAT
TTTTGCCGCTTATTGAGATTGATATATTTCTTTTTCTCCTTTTGCCGCTTACACTGAACCGGTCTTCCCTCTTTGATACG
CTGGGATCCCCTTTCATCTTCTTCCCCTCCAAAACCCCTAATCAGCAATCCCGCTCGCGCTATTAGATTCATCTTCTCAC
TGACAAAATCCAGCTGACGAAGTACGGAATTGCAGTTTGATCGACAGCAGAGAAGAAAATGTTGCTCGCAGTCCTGATCG
CAAATTCGGAAGGCAATATTCTTGTCGAACGTTTTAATGGTGTTCCGGCAGAGGAACGTTTACATTGGAGATCTTTTTTA
GTGAAACTGGGAGTAGATAATCTCAGAGGAGTCAAGAATGAGGAGCTCCTTGTTGCTAATCACAAGTCGGTGTATATTGT
ATACACAGTGCTTGGTGATGTCAGTATATTCGTTGTTGGCAAGGATGAATACGATGAACTTGCCTTGTCAGAAGCTATAT
TTGTTATAACCTCAGCCCTGAAGGATGTATGTGGAAAACCTCCAACTGAACGCCTTTTCCTTGACAAATATGGTAAAATA
TGCTTGTGCTTGGATGAGATTGTCTGGAAGGGTTTGTTGGAGAACACAGACAAAGACAGAATCAAGAGACTTATACGATT
GAAACCACCAACTGACTTCTAATCGACAGACACGAGACAACCTCTGCATTCTCCATGTGTACAAAGGCCGCCTTCTTGCT
ATGATTACTGCGTGGAAAATGCACTTTCATGGGTTTGTTTCGTGATACTCTCTACAAATTGCTTATTTGGCTATTTGGTC
TGTATTTGTATGGTTGTAGCTGTTGTTGCATAATAGTTGCTTGTTCTACTATCACTTTACTCTTGCTATATACCTCGGCT
TTTGTGGAAACTTACAAGTTTCTTCAAAGGACTTTTACGGCATTTCAAGCATTTGGGCGTGCTTTTGATTGCATATGGAG
TAATTGTTACATTTATCTTTTGGCAGCTGACAGCTGTATATGGCAGTTACTT
>Contig275
GTGTTTATTTCGCTCTCTCTGAACTGGGAAGAAACCGTTTCGCTAATTCGTATATCTGCAGCGGTTTCCCGATTTCGTGA
TTTCAAAAGATCAGCTAAACGCCCCTGTCTCAAAGTCTGAATTATCAATGAATATTCCTGATAAAGATATGGTGAAAGAT
GGATTACCATCCGAGTCTGTGTCATCTGTATCTGCTGGGGCCAATGCTGCATCTGGAAAAGGTGCTACTGATCAACCTGT
TACTTCAGAGCAGGGTGCCTATTATTCGCCTACCAACTGTTATGATTATTATTACCCAGGATACAATGGAAGCTTTACCC
AGTCTGATGACAAAGGTTTTCCCAACACTCCTGGTGGTTCTTATGCGGGTATCCAACAGGATAATTCTTCACTCCTATAT
TATGTTCCTAGCTACGGTCCATATTCAACTGGTTTTGTGGGTGTTGATGGAAAACAAGCATACACATCGTCGGAATATCT
TCAACAGCCCTGCTCATAT
>Contig276
AGATCGGCTCAAGTGTGCATTTCCGGTATCTCTGAAGAAGCTGTCACTGAAAAACTGCAGTCTTGTCTGGAATGATGTAA
CAATCATCGGTTCATTGCCCCAATTAGAAGCTCTCAAGCTAGAAGATTCCGTCAAGGGACAGAAGTGGAGTCCGGTTAAC
GGGGAGTTTCTCCGCCTTAGATTCTTGAGCATTATCAATTGTGATCTGAGATGTTGGGATGCAGACAGCTCCCATTTCCC
AGTTTTGAAGAAGCTTAGACTTGAAGGATTGAAGCACTTGGAAGAGATCCCTTTGGATATTGGAGAAATTCCGACGCTTG
AAATCATCAGTGTGGTTGGATGCAGTGAGTCTGCTGAGATTTCGGCGAGGAAAATAAAGGAAGAACAAGAGAGTCTAGGA
AATGAGGGCCTTCAATTCCAAATAACGGGACAACAAAGGATATTAATAGACAAAAAATAAGGACGCATGCTCAAGTAATA
AGAGCAGCGGTATTAGCACCAGTAGCCACGATAATTCCTGACGGACTAGATTATCTCTATGTTTGATAGC
>Contig277
GCCTTAATCTTCATTCCTCATTCTCTCCAGCTACAATTTCTTTTCTCCAAATCTCTTCTTTCTACGATTCTCTTCGTTAC
GTTTGGTCAAGGTGCGATTTCTGTTTTTCTTCAGGGTTATGATTCGATTATATGAAAATTTGTGTATTTTGTTTTGTGGT
GGTTCTGTTTCAATTATCCGATTAATTGTTAGGGTATAGGTTTTTTTGGTTTCAATTAGAGCTGTGAATTCTTTGTTTCT
TGTTAGTTCTGTTTGGAGATTTGTTTTATTCCATTCGTCTTGAGATCTATTATTTTTGTTTTCAATTTTGGGATCTGCTA
TTATCTGTCTCTCTTTCTGGGGAATTTTATTTTTGTTCTTACTTTTGGGATCTGCTATTATCTGTTTCCCTTTATGGGGA
ATTTTTGGGTAATCAGATGTATTTTTTGTCGGATTTAAAAATTTCTTCTCGTCAAGATAGGCTTTTTATGCGATCTGCCG
ATAGCTGGATTATGTTTTGGTTTCCGGTCAATAATGGTTGCTAATTAATCACTGGTCCATCTTATTATGCTACGTCAGAG
TTTTGGTTATTGTCAAATTAATTTTTTCTTTGATTTATTTAGGGTTTTATGTAGATCTGTATATTTATG
>Contig278
GCCTTAATCTTCATTCCTCATTCTCTCCAGCTACAATTTCTTTTCTCCAAATCTCTTCTTTCTACGATTCTCTTCGTTAC
GTTTGGTCAAGATGCAGATCTTTGTGAAAACCCTCACCGGCAAGACCATCACCCTCGAGGTGGAGAGCTCCGACACCATC
GACAATGTCAAGGCTAAGATCCAGGATAAGGAAGGGATTCCCCCGGACCAGCAGAGACTGATCTTTGCCGGAAAGCAGCT
CGAGGACGGCCGTACCCTTGCGGACTACAACATCCAGAAGGAGTCGACCCTCCACTTGGTCCTCCGTCTCCGTGGTGGTA
TGCAGATCTTCGTCAAGACCCTCACGGGCAAGACAATCACCCTTGAGGTGGAGAGCTCCG
>Contig279
GACCTCAAGAACCACACATATTAATTAAAATCCCATCCTAGTTCCAAATCATTTTATCCAAAATAAAAAAAAAATTATAC
ATATGCATGGAGATTCTTATGTCAAATTGGCGCAAACCTGTGAAAGAAATACCTGAAAAATACATATTTCCAGTTGAAAA
AAGGCCTGGTTCCAATGATTTCCCAGTGATGAACAACATTCCTCTCATCGATCTTCAAAATCCCAATCGCCCACAAATCA
TTCAACAGATCTTTGATGCATGCCAAGAATTTGGAATCTTTCAGGTGATCAACCATGGGGTTCCGGCGAGCTTGATGGAG
GAGACGATGAAGGCGATGAAGGGATTCTTCGCGACGTCGCCGGAGCACAAGGCCAGCTTCTACTCCTCAGATATCACAAA
GAAATGCAGAATTTACTCTAGCACCTTGAATTACCACTCTGAAGATGTCCATTATTGGAGAGATAATTTCACTCACCATT
GCCATCCTCTTCAACATCACATTCACCTCTGGCCCCTAAACCCTTCCAATTATAGAGAAGTTGTGGGAGCATATTCAATT
GAGACAAGGAAGCTGATGCTGAGGATTCTAGAAGTGATATCGGAAGGGCTAGGGCTAAAACCTAATATTTCGATGGTGAG
ATTAGCAAAACGCAGCTGCTATCAGTGAATCATCACATCCCATGCCCTAATCCGAGCCTCACGCTCGGGATGCCGCCGCA
CACCGATCCAAACCTTATCACTATATTGCAGCAGTGCTCCGTCCCGGGCCTCCAAGTCCTCCGCGACCACCGCTGGATGG
ACGTTGAGCCCAACCCCGCCGCGTTCCTCGTCATCCCTGGCCTCCAACTCAAGGTGATAAGCAATGGGAGATTTTCGAGC
CCGGTTCATAGAGTGGTGACGCATTCGCGAGAGGCGAGGACGACGATCGGGGCGTTCTTGATTCCGTCGCCGGAGATCGT
TATTGAGCCGGCGGAAGAGTGCGCCGGCGACCGCCCCGTCTACAAAGGCTTCACTTATGGAGAGTTTTTCAGCTGCTTCA
CTGGGAGCAACTGTGAAGCTGATGCTGCACTCGCCTTCTTCAAAAATGAGACCAATTCAAAATCAACAACGTTGCTCTAA
TGAATTTCTCTTGTGTATCAAATCAATAAATCTTTACTTTGTTTGTACAAGCTTTTGTGTGTGTGTGGTAGGTA
>Contig28
ATTTTCAGCTTGCAATCTTTCTCTCTCTAATCTTGGTTTCTTTATCTCTAATCTTGGTTTATTTATTGCTTCTTTATGCC
ATTTTAAATTTACTGTTGGTATTTCTCTTTTTATTCTGTTTAGTTTTTTTGCTGTTTATTATTAGTTTCAATTACAACTA
AGATACAAATTTATACACTTTTTTCTACTTTGCACACAAAGTCTAAAACTGTAGCTAATATTTCTGAATTTTTGCAGCAG
ATCAAGAATTTTTCGCAGAAGATTTTGACTGAATGTTTCAATGGAGCATGGAAGTATTACCACTCAGATCTGATTCCACT
TTTCTTTTTCGCTTCAGTCAGGGGAAATGAACTGAGGAATTTTCGGCCAGGTATGAGGAGCTGAGTAATTTTCGGCTAGG
TATGAGGAGGACCAAGATGCATAATCATATAAAAAAGAAGTTGGGTATTTCTGGAAGAGGCCAACTCCAGAACATCCATG
GAGGCAGAGAAACTAATATGGAAAAAATTAAAGATCTTCCTCAACAAATCTGCAAAAAAATATATAATATATCTTTTTTT
AGAAACTTGAGCAAAAACAAAAGTGAGGGATGTAAAACGAGGGAGAAAGAGAAGATGCAGACAAGGAAGAAAGCTGGTGC
TGGAATTGAAAAGATGTTCAACTAAGTTAATTTAATAATACCCATTCGTGTATAAACTGGCAGATCTACATGAAAACACT
TATCTGCAAAAACAAAAATTGTTGGTTTAAAAACCAATTTGTGTAGATATTCAAAGATCTAAAAAAATGATACCATAAAC
ACAAAAAATGAATAAAAACGAAAAAATAATATGCTAAAGAACCTAAAGATCTTCCTCAACTAATCTGCCAAAAAAAAAAA
AGAAATCCTTTTGAGAATCCATATATGTAAATATTTATAGATCTACAAAAATGATTAAACAAAAAAATAAAAAATAAACC
TATTTTTGAAGAAGTCATTTATGTATATTCATAGATCTACCAAAATGATAATATAAAAACAAATTAGAAACTAAACACTA
ATAACCGAAAAAATAACCGAAAAAAAGAATATAGATCTTCCTCAGTATATGAACGAATTTGTGTATATATTAATAAGTCT
CAAAATGATAACATAAACACAAAAAAAGGGAATAAAAACAAAAAACTAATATGCGAAAAAAACAAAGATATTCTATTTGA
AGAACATTTTGTGTAGATATTTACCGATCTACCAAAAATAACAACATAAATACAAAAAATTTAAAACTAATCTGCGAAAA
AATGAAGATATTTTTTTTTGTAAGCAACACTTTTTGAAGATATTCATAAATCTACCAAAAAACAAACACACTGACAAGAA
ACGTCCCATTAACATGCAGACAAATTTCCATATGGAGAAAGTTGGAATTGAAGATAAGACGAGGGGAGGTGAATATGAGG
AAGGCTGGAATTGAAGGGGAAATATGGAGAAGGCTGAAATTGAACGAGGGAGAAGAGGAACGAGTAGGGAAAATAGGCGT
>Contig280
GACCTCAAGAACCACACATATTAATTAAAATCCCATCCTAGTTCCAAATCATTTTATCCAAAATAAAAAAAAAATTATAC
ATATGCATGGAGATTCTTATGTCAAATTGGCGCAAACCTGTGAAAGAAATACCTGAAAAATACATATTTCCAGTTGAAAA
AAGGCCTGGTTCCAATGATTTCCCAGTGATGAACAACATTCCTCTCATCGATCTTCAAAATCCCAATCGCCCACAAATCA
TTCAACAGATCTTTGATGCATGCCAAGAATTTGGAATCTTTCAGGTGATCAACCATGGGGTTCCGGCGAGCTTGATGGAG
GAGACGATGAAGGCGATGAAGGGATTCTTCGCGACGTCGCCGGAGCACAAGGCCAGCTTCTACTCCTCAGATATCACAAA
GAAATGCAGAATTTACTCTAGCACCTTGAATTACCACTCTGAAGATGTCCATTATTGGAGAGATAATTTCACTCACCATT
GCCATCCTCTTCAACATCACATTCACCTCTGGCCCCTAAACCCTTCCAATTATAGGTCCCAATTTCACTTTCAATTTTTC
ATTAATCCGGTTAACGGTAGCTTTTACTCGTTCTCAAAGATAAAAATAAAATATATTCATTTTGAACTTGAAAGAACAAA
GTTTCTCATATTTAATAGATCTTTGAAACATCATTTCGTTATTCTGTGTTACTTAAATCGTTTTGCTCGACGTGCTCGAT
CAATGCGAGTTGAGCATGTTGATGAGCATTAGTGTATTTGTGATAAATGCACTAACGCTGGACAGGTTCAACCACTGCCA
ATCAAGCAATCGAGCATTAGTGAC
>Contig281
ATGGTGGGGTTTGCTCCACTGACATCTCGTGGCTCTCAGCAATACCGTGCTCTGACTGTGCCAGAGCTCACCCAACAAAT
GTGGGATTCCAAGAACATGATGTGTGCTGCTGACCCGCGCCATGGACGTTACCTCACTGCCTCAGCTATGTTCAGGGGCA
AGATGAGCACCAAGGAGGTGGACGAGCAGATGATCAACGTTCCAAAACAAGAACTCGTCCTACTTCGTGGAGTGGATCCC
CAACAACGTCAAATCAACCGTCTGCGACATCCCTCCAACAGGGCTGAAGATGGCATCAACCTTCATTGGGAACTCGACCT
CCATCCAGGAGATGTTCCGGAGGGTGAGCGAGCAGTTCACGGCCATGTTCAGGAGGAAGGCTTTCTTGCATTGGTACACC
GGTGAAGGCATGGACGAGATGGAGTTCACGGAGGCAGAGAGCAACATGAACGATCTGGTGGCGGAGTATCAGCAGTACCA
GGATGCGACGGCCGACGAGGAGGGTGAGTACGAGGATGAAGAAGAAGAGGAGTACCAGGAGTGATTGGGGGAGAAAGTCA
GGGTTGTTTTTAGGATTTAGTTGCTGTTGACTGTGGTTGTAATCTCAACTTCCAGTTGCGCAACGGCTCAAATATGGAAA
TAGGAAAAAAAAAACCAGGGGGTAATACAAAAAAAACTCAAAATGCATATGTTGCATCTTTTGAATTCGTTTCTGCAATT
TATGGAGAATTAAATTTCTTCAGTTTGTTCATGTGAAGCATTTAATATTTTTCTCGTTTCAGTTTACTCGTATTTGCCTT
GGAAACTCAGATTGCTTTTTGCTGTTAAG
>Contig282
ATGGTGGGGTTTGCTCCACTGACATCTCGTGGCTCTCAGCAATACCGTGCTCTGACTGTGCCAGAGCTCACCCAACAAAT
GTGGGATTCCAAGAACATGATGTGTGCTGCTGACCCGCGCCATGGACGTTACCTCACTGCCTCAGCTATGTTCAGGGGCA
AGATGAGCACCAAGGAGGTGGACGAGCAGATGATCAACGTTCCAAAACAAGAACTCGTCCTACTTCGTGGAGTGGATCCC
CAACAACGTCAAATCAACCGTCTGCGACATCCCTCCAACAGGGCTGAAGATGGCATCAACCTTCATTGGGAACTCGACCT
CCATCCAGGAGATGTTCCGGAGGGTGAGCGAGCAGTTCACGGCCATGTTCAGGAGGAAGGCTTTCTTGCATTGGTACACC
GGTGAAGGCATGGACGAGATGGAGTTCACCGAGGCTGAGAGCAACATGAATGACCTCGTCTCCGAGTACCAGCAGTACCA
GGATGCCACGGCAGACGATGAAGATGAATATGAGCAGGATGAAGAGGCCGAGGATGACATGTGAAGAAAGCGGACCCTCC
CCCCTACCTACCTCGTACGTGTTTCCTTTGTTTCGTTACGTATGTATTTGGAAATACTTTTATATCTCGGTTTTTCTGTT
GGTCTGTGTTTCTGCTGTGAGAGAGGTCTGAAAACTGCTGGTTTTCTTCATCCCAATGCCTTAGTATTAGCCATATGAAA
AAGTCTGGGGAGAGTTTGTTATTACCATTGTGGAGTTAAATATCATTGTGTTGTATGTTTGATTACTAGAGCTATTATCT
TCTCCATTGTGCGATTTCTGCGTATGGCTGAAAACGACTGCT
>Contig283
ATTTATCCCAGTCGAATCCCAAGCAAGCTTCTCTGTTTTCTCTCATCTCTAGAATGAATACCAATAACATGGCTGAAGTC
TCTCCCTCAATAAAACCAGAGGCGGCCTGCTGCTCAACAGTTGAAGAATTGATTAAAAAATAGCGATGAGCTCCCGCAGA
GGTATATCTGGACCGATAGTGGTAAGTATGGGCCGATTGATCTTACTGTTCCTTTGGCTACCGACATTCCTGTCATTGAC
CTCTCCCGCTTGTCCGATGCGGCGGAGCTGCTCCGCCTCCGCTCCGCTCTCACTTCATGGGGCTGTTTCCAGGCAGTAAA
CCATGGCATCGATGATTTGTTCCTGGATGAAGTGCGCCAACTTGCCAGAGATTTCTTTGAGCTGCCCATGACCGAGAAGC
AAAAATATGCAAGGCGTGGCGACGACTATGAAGGATATGGCAACGATTTAGTTCTCTTCGACAACCAACCTCTTGATTGG
AGTGATAGGTTGTATCTGCAAGTAGCTCCGGATCACCACCAAAAGCTCCAATACTGGCCTCAAAATCCAGAATCATTTAG
AAAAGTGTTGCATGATTACACTGCTAAGCTACAAACAGATTGAAGAACAGCTGCTCAAGTCGATGGAAAAGTTGTTAAGC
TTGCCAGAGGGTAGTTTTCTGAACAAATTTGGAGAACAACAGATGATGTATGCAAGATTCAACTACTATCCCCCTTGTTC
AAAACCCGATCAAGTTCTTGGCCTCAAACCACACGCAGATGGATCCGCGATGACCATTCTCCTGCAGGACAGAGATGTAC
GAGGCCTTCAGCTTCTGAAAGACAACCAGTGGTTTTGGGTTCCCTCAATGCCTCATTCATTGCTTGTTAACATAGGTGAT
CAGCTCGAGATAATGAGCAACGGGATATACAGGAGCCCTGTGCACAGAGCAGTTACGAACTCGGAGAGAGGGAGGAATAG
TTTGGCTATGTTCTTCTCTCCTGATCCCGAGAAAGAGATCGAGCCGGCGGAAGAAGTTGTAGATGAGGAGAGGCCAAGAA
TGTTTAAAGAAAGTAAGAAACTATCCAGAGATTTATTTCCAGTACTATCAGCAAGGGAAAAGGCCTATTGATGCAGTTCG
AATCTAGTGTTTTTCGGGCTTTTACATGTCATGTTACATTACTTAATACAATAAAAATAAAAGATAATTGAGTTGCAACC
ATACGTAGTAATTGATTACAACAAATTAATATTATTTGTACGTCAGAATTGGTCCATACTGGTTATGGTGTTTGGTTAAT
GCAATAATATATATCAAGTATATGTAGATTGATATGTAAGCATACTTTGCATAGGAGACACGAAAGTGTCCACTATT
>Contig285
GCAGATCCATAAGCTGTAGCCATCCCCTCTTTTCCCCACAGACATCGCAAACTCCCTTTCATCTCTCTCTTCTCTCTCCC
TCTCTATAAACCTCGTCCATTGCGTATATATATAAGAGCGATCATATAAAACACTCCTCTTTCGAATTCTTACCGCTCTT
ATTCCAAATCATCTCTCGTATTCCCTCCTCTCTCATCATCTGCTCAACAACAACTGTAATAAAAAACCCTAGATCATTCC
TATTCACACCTTCGAGGTCCGATCTCTGTATTTTATTTGTCGGAATTCACCTGAGATCTTCTCTCTTCGAAATCTCGGGA
TCTCTCATGGTGTTGTTCATTTTCTTTTTGGGATTGACGCCCTGTCAAGATTATACGGGTTTTGTGATTTGTGATTAACA
ATGAGTATGGGTTTTCGCCTTTCAATTTATTTTGTGTGTTTTTTGTCGCCGGAATTGAAAATTAAACGCAAATCAACTAT
TTTATATATGGGCTCAATAGGATTCAAGATTTCCACATTTTGACGGCTGGGTTGACTTAAATTGTTCTTTTTCTTTTTGC
ACCACAGTATTGTGGAAGTTGGTAGTTCCTGGGCAAAATTTGGATAGAGCAAGTGATTTGATGGCAGATCCTCAAGGTAT
GGAAGGGATCCAACCAGTTGATCTCTCCAAGCATCCCTCCGGAATTGTTCCAACTCTCCAGAATATTGTCTCTACTGTCA
ATTTGGACTGCAAATTAGATCTTAAAGCTATAGCATTGCAAGCTCGTAATGCAGAATACAATCCCAAGCGTTTTGCTGCT
GTGATTATGAGGATTCGAGAACCAAAAACACAGCACTAATATTTG
>Contig289
AATCTGAGATAGTCTTGAAGGAACTGGATTGGAACAGCGATGGATTCCTTGATTTCAACGATGGTCTGGTGCTCTTCTAC
TACAAAGTCAAAAAAGCCATCACCATCCTCCAATGTTGCGGCTGTTCCAAACTCATATTTGGGTCTACTTATTCTTGTTT
CGAATGCTTGTTTAACTACGCTGATAGCAGGTTCGCCCTTTGCCGTGATTGTTATGGCAAAGGGAGCGTGAAGCACCCAC
ACCCCTTGACGTCCACGACCACGACCACCACCACGCCCACCCCCGCTCACTTGTTACGCGACCAAGCTCTTCTTCTTAAG
TTTAGCGACCTCATCTCCACTCATCAAACATCTCTACCAAAGGGGGACATGAAAAAGTTGTGGGAAGATGCAAAGTACAA
AATTGGAGCAGCCTCTCCCGCATTGGAGACCATGGCAGATAACTACTTGGAATCTATGAGATCTGATAATGGCCTCGATC
TCAACAAGTTCTCCTCTTTGACCAAACAACAGGAGGCGTTCCTTACCCCCACACCAGATTCTCACCCTGCAACTAATTAT
ATGAAGAACGCGTTGGCAATGAAACTTAAAGGATATGGTCCTCAACCAACAACTACTGAAATTCATGCGGCTCATACTTA
TATTGCTTCGCCTTCAACTCTGCACACCCATTCTTCCACTCATCCTCCAAACGCCAACGCTTCTTCAAACGGAGTATCTC
CACTGGTTAGCATTATATCATCTTCCATTTTCAATATATATATGTTTAATTATTTTTCTTTTTTTCAGAAAGTGGCGACT
ACCACATTCAAAATAGTGGAAATGGCCCTCACCATTGCCAGCCTCTCCAGCATGTGTACCATCATGTGACTCACTTCGTT
TATTACTTGTTAATTGGATTGTAAAATATGATCATCATATATATTTAAAGTTTTTGGGGGCTTTATTGCGCGAATGAGTA
CTCTTTTTCCTACTTGAGGCTTCCCTTAGATTGATTTCAAGAGATTTTAATGAGGTTCGTGCTCTTGTCGTGTGTTTGAA
TATTTGTAAAATTCTTTTTGAATCAAGGTTTTCGTTTTTTTAAGCTTCAACTTTTAGTAGTCAACGATATTTCGAGTGTA
TTCCATTATTATAATTTTATTTTTATATTAAGTATTACTAGTGA
>Contig291
TGCTGCCCGACCTCAATCTTTAGCGCCCTAGCTAGTCGACCTCTAGAACTGTATCTTGTCGGCGCCGTCCTCTTCTTCTC
TGGTCACCGCCACCACGTCTCAGAGCCTCCAAGGCAAGCCAGAAACAGGCTCAAATTTTCAGGCAAATGTAGATTGCAAT
TGCTATAGTTATGATGTTACGAAAAATGAATGAGGCAAGATGTGTGCATAGAGATCATGTTTATGCAGTAATGGATACTG
ATTATTCACCAACTGGCCGTGAGTTTGGAACTGGATCTTATGATAGAACTGGTCTTTTGTGTGAAGTTCAGGAAGGCCAA
AGCGTCCGAGCAACTGGGAGAAAGAGATAGGAGAAAGAACATTAAGGCATTATATTGAATGGTGGTTTGGAAGCAAAGGG
AAGAAAGAAAAAGTTAAGGCTTAGAAGAACATTGCATCTTTGGAGCTTGATTTTGAATTTCTTATTAGATTTCGAAAAAT
TATTAGTTAGATTTATAGTTGAAACTTGATCCAAGATATTTTAGATGATTTTAATGAATGTTGATGATAATTGATTGTGT
AATTTTGTATTTGTTGTTTAT
>Contig293
ACCATCATCCACCACATCTCTAAATCTAAATCTAAATCAATTAAGCCATGGCCAACCAGCTTGTTCAAACCTTAACTCCT
CTCCTCGCCTCCATCGCCCTCCTCCTCGCCGTTTCCAACACGGCGTTGTCCCAAACGACGTCCTTCACCTACGACTTCTG
GGGCGACCAGCCGAAAGATCTCATCTATCAAGGCAGCGCCCATTTCCCGACGGACTCCACCTTCCTCCGCCTCACAGACG
CACAGCCGTCCCAAGTCGGCCGCGTCATGTACTCGACACCGGTCCAATTCTGGATGTCCAATGGGCAGGTCGACTTCGAA
ACCACCGTGAACTTCATCATCACCCCCGGCGCCGACAACGAGCCTGCCGACGGCCTCGCCTTCTTCATTCGCCCCCGTCG
ACTCCACCACTCCCCCCTGGCTCCGACGGAGCCAACCTCGGAATCTTTGGCTCCAACGGCAACAGCCCCGGGGTCTTCGC
CGTCGAAATCGACACCTACGTCAACGGCGCGTGGGATCCGCTCTATCCCCACATCGGCATCGACTTCGGCTCTAGGGAAT
CCAGCAAGACGACGCCGGTCGACAGCTCCATACTCAAGCAGCAGGTAACTGCGCGGATCAACTACGTCGGAGCCACAAGG
ATGATCTCCGTCAAAGTCACCGCCGGCAATCAGACGTTTGATGTCAGCTATGAGTACGATTTGAGCTACTTTGTTGCTCA
GGAGGTTCAGGTCGGGCTATCCGCCGCCACCGGACAACACGTCGCCACCCATGACATCGTCTCGTGGTATTTCACGGCCA
CCATGGTGCAGAAAAATGCCGCGGCGAGGAGCAGGAAGGAGCTGGCCGGCAACATTATCCGTCAATTTGTGTGATTTTGT
GATGTGTGTATCTGTGTATGTGAGCATGTGTGTCGTAAATCAATAAGGACTAAGCGATCGAGTCTGCTCGCGTTAAGTCT
AACAAATAAGACGATCATCAATCGGCCATCTCTATGTATAAACTATGCAGGGTGTGTCTAGTTTTGTGGTCTTTGCAAGG
TAATCTGTAGGA
>Contig294
TTTTTTCATCGAGCTAGTGTTGGTGGCCGTCGATTTTAGGGGAACACCCGACCCTCAGAAGCAAACAGAGAGCCGCGCCG
CCACCGCTGCCGACGCCATGGGTCGCATGCACAGCCGCGGAAAGGGTATTTCCGCTTCAGCCCTTCCATACAAGAGAACA
CCGCCCAGCTGGCTCAAAATCTCCTCTGAAGATGTTGAGGAGAATATCTGTAAGTTTGCAAAGAAGGGTCTCACTCCGTC
GCAGATCGGCGTGATTCTCCGTGATTCACACGGCATTGCACAGGTGAAGAGCGTCACCGGAAGCAAGATTCTCCGCATTC
TCAAGGGTCACGGACTTGCACCTGAAATTCCAGAGGATTTGTACCACCTGATAAAGAAAGCTGTGGCTATCAGAAAGCAT
TTGGAGAGGAACAGGAAGGATAAGGACTCCAAGTTTAGGTTGATTTTGGTGGAGAGCAGGATTCACCGTCCTTGCTCGTT
ACTACAAGAAGACAAAGAAGCTGCCGCCCGTCTGGAAATACGAGTCAACAACCGCAAGCACTCTCGTGGCTTAGGCCAGG
GGATTTACTGGAGAAGTTATTAGGTGAGCACCGGAGATACACAGTATGCCAAGTCGTGGGCAAATTATGGATTTTGGCAA
AGGATCATATCTTTCAAGTAATTTTGTTCTTTGATTTGACTATTGTTGTTACAGTTTTGCTCTTTGATTTCTGTTATTTG
TTTT
>Contig296
AAATATACCCAACACCCCTTCGCCTCCTCCAACATCGCCGTTCGACGCCAAACTCGCCAACCCTCCTCCTCAGCTAAGGC
AATGGCTCCAAAACAGCCCAACTCCGGTCTCTTTGTGGGTTTGAACAAAGGGCATATCGTTACCAAGAAGGAACTGGCAC
CTCGCCCTTCTGAAAGAAAAGGGAAAACCAGCAAACGGGTACATTTTGTTAGAAGTCTCATTAGGGAGGTGGCTGGTTTT
GCTCCTTATGAGAAGCGAATCACCGAGCTTCTTAAGGTCGGCAAAGACAAGCGCGCGCTGAAAGTGGCTAAGAGAAAGTT
GGGTACCCACAAGAGGGCAAAGAAGAAGCGCGAGGAGATGTCATCTGCTCTTCGAAAGATGAGGGCTGCTGGAGGTGGAG
AGAAGAAGAAGTAGACTACTGTAGTAAGTGATTAGCAGAGATGTCTTCAGCTTATTGGTTTTGTTAAAGTCAACATTTGT
TTCTTGGTAATTTTGAGTTTTTCATGCGAAGGATAACTTCATTTACAGATTTACAACAGTTCCCTATTTCTGAAGGCAGC
CTAGTTTGTGTTGGTTATTCTTCTTAGGCAAAAATATGATGGCTTGTTTCTTATTTTGAGCTGCTATGTGTTTTTTTGCT
CATGTTGCTGCGTCCTCAGCT
>Contig298
AGTTCTCTAATATACTGTCTTTGAGTTATAACCACTTGCCGAGTCACTTGAGGCCATGTTTTCTGTACATGGGAGCTTTT
CCCGAAGATTATGAGATTAAGGCCTCAAGACTCATATGTATGTGGATAGCTGAAGGATTTGTGAAATCAAATGGAGAAAA
AAGTTTGGAAGAAGAGGCAGAGGATTATTTAAAGTCACTCTCGTAGAGGAATCTACTTTCGGTTAGACGTTATCATTGGT
ATGGAAAAGCAAAGAGGTACAACATGCATGATCTTTTGAGAGATTTATGTATGAGGAAAGCTGATGATGAGAAGTTTCTA
CATGTCAAGAATTCTGCAAAGGTCACATTCTCTAACCATGCGTCGTGTGAGTATTCACACATCATATGGAATGGAAGATG
ATGAGTATGGATCATCAGAGATGTCACTTGTTCGATCATTTCTACTCTTTGATCCTGTTGAATCGGAAGCTATCTCCTAT
GGTTTTCACATTAAGCTTGCTTAGGGTGTTGGATTTATTAGAAATGAATAAGTATAAGATAAGAAGGCGTATGGATAGGT
ATAGATTGAGATTGAGTTCCCGGAAGAAATATTACAACTTGTGAACTTACGCTACTTATCTATCATTGCAAGTCATTGCC
AAGAAGTGGAATATCAAGATTGTGTAATTTGCAAACCTTGATTGCTAAGCTACACGATATGGCTCTTGTCCAGCTGAGTT
GTGGGAGATGTCTGAGTTAAGACATCTCATCATATTGGGTCCAGTATGATCTCAGGATAGAAGATGATTACATGAAAAAA
ATTGTTCTGAAGAAGCTGCAGACGATACGGGGTGTGAGCTAAGTCTGGTCAGTGATTAGAAGGGGTTTCTTGGAAAGCAT
TCCAAAATATAAAGAGCTTGGAAATCTGGTATGAGGTTGAAGGCTCATCAGGGATGAGTGAAGTAGTTGATCTGAGTCAT
CTTCACAAACTCCAAACATTAAGCTGGAATTTCACCTCACGCACCCAAATTTCCATCTACTCTTAGAG
>Contig300
AATCTCACACTCATCTAGTTTAGATGACACAAAAAAATGTGACAGAAAATAGTTTAGGTTTTGTGTGACGTGAAAGGGAG
AAACATGAACACGAGCATACATTGTTAGTAGTTGATCTACCGTCTGTTTCTTCTTTGACTTATGCTAACGCGGAAGTATT
ATTCTGCTTCGATTTGGCTCTGATTCCTTTTATTTTTTATGATTGAATCTTACTTTTATTTCTGCTATTTTTTCGTGATT
TTCATTTTTTTGGGTATGTTTTGGTGGGCAGGGTGTTTTGTAGAGCCAATTGGTGTTAAGACCATTTGTTTGGCTGTTCG
AAGAATCGAGAATGACTCATATCCTCCCGATATGTTTCTCCTCTGATTTTAGATCAACTTATTATTATTATTATTATTAT
CATTAATATCATTATTATTATAAGTATTATTATGATCTTGTGTTGATTGATGTTGATGGACAGCAAAAGTTAAATTATAA
AAATTCGTTCTTTATTGTTTTTTTTTTGGGTTTTATTCCTCTGGCATCAAAGGTTTAAGATTTTCAATCGTAGAAATTAG
GGCTGCTTGTTTGGTAGTATTTCTTAGTATCATGCTATTAGGGAATGTGGCTATTATTTTTTTGGTTAATTTTTTTTTTT
TTTAAAACTTGCAAAGTGTATAAGATGATCCCCTCTTGCAAGCTAGATTGTGTGAT
>Contig301
GGAGAAATCTTGTATAAAACACTTGTTTGGTAGAAGATACCTAATTGTAATGGATGATATGTGGAGCATTGAGGCATGGG
ATAGAGTTAGGAAATATTTTCCGGATAACAAAAATGGTAGCAGAATAGTGGTAACAACAAGGCTATCTGCTTTGGCTTCT
AAATTGTCCGAGTCTAATAACCTTGAGATGAAACTTTTGGATGAGGCTGATAGTTGGGAGCTTCTCTCCGAAACTGTGTT
TGGGGAAGAAGGTTGCCCTCTTGAATTGAAGGAAATCGGAAAAAAAGATTGGAAAAAGCTTGCAAAGGACTTCCATTGTC
AATTGTCGTGGTGGGAGGACTTCTTGGCCAAGTCCAAACATAAAAGAGAATTTTGGGAATACATAGAGAAAAACTGAAAG
CTGCAAGTGTTAATTTAGAGGATGATGAACGTTGCTTGAAAATACTATACATGAGTTACAAGCAATTGCCAATACATTTG
AAACCATGTTTTCTCTATATGGGAGTTTTTCACGAAGATGAGGAGATTTTTATCTCAAAGCTTGTGAAATTGTGGGTGGC
TGAAGGATTTTTGAAGCCAGTAAGTGGGAAGAGTTTGGATGAGACAGCAGAATTGTACTTAAAGGATCTTATTGATAGAA
ATCTAGTTTTGAGTCATGAGTTGGATAGTATTGGAAGACTTAAAAAAAATGACAAAAATTCATGACTTGTTGAGAGACTT
GTGCTTGAGAGAAGCTAGAAAAAGAAGGTTTTANACACTTACTCCTCAAGGAATAGCAAATG
>Contig303
TTTTTTAATTTTTAAATAATTATGTAAATAATTTACAAGTAATTTATTATTGTTATTAGTATTATTATTAGTTGTCTATT
TAATTTGAATTTTGTTCTTATTTAATTTAAATTTAAAATAGACTGAAGAGGAGAAAAAGCGGGCTGAGTTAAGATGCGAG
TTTGGGCTGTTGGGCCGAAAATTTAAATGTTAGTAATCTTTGGCCACTGAGAGTGCAGAACTTATGACCGTTGGGTGGAC
ACTTGGGCTGAAGTAAAAGGAAGGGTAGGACACTAGGGTTTGAGAGACCCGCCTTCTCCCTTCCCCTCTCTTTCGCTTGC
CACCGAGGGTTTCATTTGGAGAAGGCGAATTGACGGTGCATATTGACGGGTGAAAAGCGGTCGGGTGGGAAATGAGGCAG
ACGCATCTGGCCCCATGGTTAGGTCCTCGTACAAGGCGGGCGAATACTACATCAAATCCATGATAGAATCTGATCGAGCA
GCATCTTCTACATAGCGCTGAACATCTCTGATGATCGCTCTTGAACAAGCTCGCGGCTTAGCTTCAAGATCTCGATAAGT
GTTACTGTTTTGGGCTGCTTCGGGCTCTGTTGTCAACTCCCTTTCATCGTGGAATCAGATTGAAGGAACAAACCAGAGAT
CTGATCGGAGGAAGCAAGCCGGATCGATTAACAGGAAGATAAATCCACTACTCCTGTCCGGACGAGCAATTGAGTTGTCT
TCACCCTCCAAAGAGCATCTGTATCAACCCACATTTGTACTCTATTTTACCTTGTCTTCATATTTATCCTTTTGTATTTC
TCTCAATTAAGCAAGCCATCTTAGTTAATTGGTACTACGACTTATAATTATTTCCTGACTTATCAAGTCAACCTGTTCTC
TTTGTGGCTTTTTTTGATTCTCCCCATTCATGGTATTGTTTCTATTACCATATCAAGGTGTGTTTCTTTCCCAGGAGTGG
GCATATGCGAGAGCTGTCCACAGTGGCAGAAAAATGTGCGAAGATTTTGTCACAGGTAACTGTTTTTATTTCACGTCGGC
GCCACCCGCATTGTCGCTGGCGAGGGACCCGACCCAGGCATTGGCGTCGGGGGGTCAGGATGCCAAGTTTCCAGAAGTCG
GTCTTCGTAGTCGAATTTGGAGGGAATAAGTGACATACGCAATGAGAGTGATCGATCTGGGATGCGCATTGTTATTGAGC
TCAAGAGAGGATCAGAACCCTCATTGCTTGAATAATCTGTATCGTCTCACGGCTCTGCAGTCAGC
>Contig304
AGTGAGTCCACCCGAACGCTACGAGAGTAAGCTAGGACATCAGGTGAGCATTATTTTTACTATACGTATATAGAGATCAC
CTGCGTATCGTAGGCCTCTTATACGAAATGAAGTAAATGATATGAGTTAACTGTTAAATTTCAGTTTGATGAAAATCATT
ACTGATGATGATGTTTATGAGTTTGATAAATAATTTGAGATTTATTGATGTTGAACTAATTGACTTGCCGAGTTTTGATG
ACGATGAGCCTGTATGTCACCCTCTACTGATGAGACGAATTCGGGTCCTGCTACAAGCGGGATTGTGTACACAGAGGTGA
CCGTGAGCCGTCTTTCGGGTCGGCCGGTCAGAGGTGATTGTGAGTTGTCCTTCGGGTCGGCCGGTCACGCTACTTGAGAA
GGAGGCCTACTTCTCAGTACCTTTTATGATGATGATTCGTAGATGTGGTACATACATAACGAGAATTTTGACCGGTCATT
TATTTATGATGTTTATGATTGTTAACTGCTTACACGGGTTCTTTGAGTAAAATTCTCGTGTATTGCTTATGTGGCAAGTT
CAATCTATAGCTCTAAGAGCAAGCTTTCTATTGTTTTTCGGCATATGTCCACTGAGTACTCTGTACTCAGCCCTGCATGT
ATTTCTAAACGTACAAGATAAGCGAGGAGGGAGGAAGATCGGTCTGGTGCTGGCGGGGACTTATTTTGGACGACGTTGTT
TCTTTTACCGTATTTCTACTTCATACGGTAGCCTTTTGAGGTGGATGTTTATATTTTGACTTAGTCAGGAAATACACTCT
CGGCTATATGTCTTCATACATATAGTCTGATCACGTTTTGCTGCGAGACTCTGTAAATTATAAACCTTTGTAAATTTTAA
CTATGTCCGCTTTGTAAACTTTGTCGAGATCC
>Contig305
ATCTCCAAAATTCCTACCACATCCTCAAATGACTACCTCATCCAAAACAAAAATACCCACGGCTAGTTCACGGCGTGAGA
GAGAGAAAGAAAGAATCAATCCGCGGTCAAAGCTCGAGTTTAATCTACTATAATGACTTAATTTTTACACAGCTGACTTG
ACAGGGCTGATCTTATCAATCGAAGATTATCATGGCAGTTCAACGACTCAGCTCCAAGCTCAAGACTCATGTAATAAGGG
CTTAGGCCCAATATTTAAATTAATGGGCCTTAGGGGTCAAATGGGCCCAAGTGCCCTAGTTTTACTCTTATGACTATAAA
TAACGCATTTTATTATTAGTTGAGGGGACTTTCAACTCATTTTCTCACCATGTAAATTGTAAACACACAAAGTATAGT
>Contig306
GTAGCCCGCGCTGCCGCCCACATCCAATCGCCGGTCAAACCACTCAATTGCTCAAGACTTTTGACGCTGTTGATGGAAAG
CAAGCAAGAAGAACAAATTCTTCTAGTCCATTGGGAGAACTTTTTGACCATGTTTGAGGCCTTCTGCTGATATATATGGT
CCATTTTTTCACTGCTATTGTTGGTACTGAATGGTGGGCTCAACAGTTTGGGAAACCCATCCCATTCTTCAGCTGGGTTC
CATTTGTAAATGCTTTTGGAATAATTTCAGGAAAAATCAATGATTAAATGGAAGATTGTGAAGGCATTTCAAGAATAGAG
TATTAAAGCATCCAGGAGGAGCAGTCAGATATGGATGTGTGGCTTCTCGATTTTATGTTCTCTTTGGATCAGGTTGATTG
GTGAAATGAAGAAGTTCGTTCAATAAAGGCAAGGATATTCAAAAGTTAAATATTTGTAGGATTCAAACATTACTTATTAC
TTGTTAGTAAAAATATTATGATGTGTATGTAGGATTTTCAATTGTTAAATTTA
>Contig307
ATTTGTTTACGCGAGTGCAATCCTTTAGCTGTCGCTTGTGCCAAAAGAAATAAAAAAACAAGTTTTCCTTTAAACTTATA
GTCAAATCTTCTTTTTGAGGTCAAGTGAGTCTGCAACTTGCCAAACAGGCAAATGGAAGAGCTGATGTAAGGATTTTGTT
GATGATTAATTATGAAAACCCGAGTGCTGAATTGTTTGAAAGTTGGATTAGTGTGAAAACATTAGTCCCTTGTTGAAGGA
TTAGTGTGAAAACATGTTTTACAAGTGAAGGGTATGTCGTCGTTTTGCAGTTGAGGCTAGCTTATGTTGCTTCTGAATCG
AGAGTTGCTTCCCCAGCTGCCGCAGGTGAGTCTCTAGCTGCTCTCTGCGTTGGATTTTTTAATTAAGAATTATTGCTTCA
CAAAATATTCGAATCAAAATACTATAAAAAATTTATTTGTAACTGTTTGAGATTGATTGATAGTTTGCATGGAGGAAGAT
ATTAGGTATAGTTTTTACTTCTTTTTCTCTTC
>Contig308
CCTTCCTGGAATGTTCCCCCAACATGTTATCTTTGCCAGGCGGACAGTTTGGAGCCCTCCCTGCGATGCCTATGCACGCA
ATGATTCAGCAGGCTGCCAGACATGCTCTCAGGGTCTATGTTGGCGGACTTCCACCAACTGCTAATGAACAGTCTGTGGC
AACATTCTTCAGTCATGTTATGTCAGCAATCGGAGGAAATACTGCCGGTCCAGGAGATGCCGTAGTGAATGTTTACATTA
ACCATGAGAAGAAATTTGCTTTTGTGGAGATGAGATCAGTTGAAGAGGCTAGCAATGCTATGGCTTTAGATGGCATTATT
TTTGAGGGTGCACCAGTTAAAGTGAGAAGACCGAGCGACTACAACCCCTCGCTTGCTGCCACTCTAGGCCCCAGTCAACC
TAATCCCAATCTGAATCTTGCCGCTGTTGGGTTGACACCAGGATCTGCTGGGGGCCTTGAGGGTCCGGACCGCATATTTG
TTGGTGGGTTGCCGTATTATTTCACAGAATCGCAGATCAGGGAGTTGCTCGAATCCTTTGGACCACTTCGGGGTTTTGAT
CTGGTTAAAGATAGAGAAACAGGGAACTCCAAAGGCTATGCATTTTGTGTTTACCAGGATTTATCAGTTACAGATATTGC
TTGTGCAGCTCTTAATGGGATAAAGATGGGTGATAAAACGCTCACTGTCAGGCGTGCTAATCAGGGTGCAACGCAACCTA
AACCCGAGCAGGAGAGTGTGTTATTGCATGCGCAACAACAAAATTGCATTACAGAGACTCATGCTAGCTCCTACTATTGC
ACCAGCGACAAAGGTTGTTTGCTTAACAAATGTGGTTACCCCGGATGAGCTCAAGGATGACGATGATTATGAAGATATAC
TTGAAGACATGAGAACTGAATGTGGGAAGTTTGGTACGCTGGTGAATTTGATAATCCCCCGCCCAGTTCCCGGTGTAGAA
AATGCACCAGGTGTAGGGAAGGTCTATTTGGAATATGCGGACACTGAGAGTGCTGTGAAAGCTCGCCAAGGACTGAATGG
AAGGAAATTTGGGGGAAATGAAGTTGTGGCAGTTTTCTACCCAGAAAATAAGTTTTCGGAAGGAGATTACAGCGCATAGG
TCGTCTTGTAGGAAGTTTTATGTTTCTATTCTAATTCTAAGCTTCACTTATTTGGATTTAAAGTAGGTTTTGTTGCAAAG
GCCTGTTCTGATTTAGTGCTGCACGTAACCACCTCTAAAACCTTATGTATGATGTTATGATTATAATAGAATGTTTATAT
TTTTTGTTCTCAAAGCCTTGATTAAAAAAAAGTGAATTGGACAAGGGTTTGAGTTACACA
>Contig309
TGTTGAGGCCCACATTTTCAATTATTTTAATAAAGTCCTAACCTCCTCATGGACTTTTCTTTAGTCCTTGATTTGTCCTT
TCTTTTCATGCTCATATGTTTCCATTTCCTACTGTTTGATCAGTTTAGTGTTTAATTTCCCTTTTCTCCTTGAGCAGTCT
GTGGCAACATTCTTCAGTCATGTTATGTCAGCAATCGGAGGAAATACTGCCGGTCCAGGAGATGCCGTAGTGAATGTTTA
CATTAACCATGAGAAGAAATTTGCTTTTGTGGAGATGAGATCAGTTGAAGAGGCTAGCAATGCTATGGCTTTAGATGGCA
TTATTTTTGAGGGTGCACCAGTTAAAGTGAGAAGACCGAGCGACTACAACCCCTCGCTTGCTGCCACTCTAGGCCCCAGT
CAACCTAATCCCAATCTGAATCTTGCCGCTGTTGGGTTGACACCAGGATCTGCTGGGGGCCTTGAGGGTCCGGACCGCAT
ATTTGTTGGTGGGTTGCCGTATTATTTCACAGAATCGCAGATCAGGGAGTTGCTCGAATCCTTTGGACCACTTCGGGGTT
TTGATCTGGTTAAAGATAGAGAAACAGGGAACTCCAAAGGCTATGCATTTTGTGTTTACCAGGATTTATCAGTTACAGAT
ATTGCTTGTGCAGCTCTTAATGGGATAAAGATGGGTGATAAAACGCTCACTGTCAGGCGTGCTAATCAGGGTGCAACGCA
ACCTAAACCCGAGCAGGAGAGTGTGTTATTGCATGCGCAACAACAAAATTGCATTACAGAGACTCATGCTAGCTCCTACT
ATTGCACCAGCGACAAAGGTTGTTTGCTTAACAAATGTGGTTACCCCGGATGAGCTCAAGGATGACGATGATTATGAAGA
TATACTTGAAGACATGAGAACTGAATGTGGGAAGTTTGGTACGCTGGTGAATTTGATAATCCCCCGCCCAGTTCCCGGTG
TAGAAAATGCACCAGGTGTAGGGAAGGTCTATTTGGAATATGCGGACACTGAGAGTGCTGTGAAAGCTCGCCAAGGACTG
AATGGAAGGAAATTTGGGGGAAATGAAGTTGTGGCAGTTTTCTACCCAGAAAATAAGTTTTCGGAAGGAGATTACAGCGC
ATAGGTCGTCTTGTAGGAAGTTTTATGTTTCTATTCTAATTCTAAGCTTCACTTATTTGGATTTAAAGTAGGTTTTGTTG
CAAAGGCCTGTTCTGATTTAGTGCTGCACGTAACCACCTCTAAAACCTTATGTATGATGTTATGATTATAATAGAATGTT
TATATTTTTTGTTCTCAAAGCCTTGATTAAAAAAAAGTGAATTGGACAAGGGTTTGAGTTACACA
>Contig310
ATGTTCAGGTTCAACTACTCGAAAGAGTTTCTTCGATGGGCACTTCACCCTCCTGGTTATTTCCGGAGCTGGCACATTGG
AGTAAGGGTCAAGACTTCGAAGAAACTGGTTGCCTTCATTACCGGGATCCCTGCAAAGATTCGTGTCCGTGATGCTGTAG
TGCTGCTTGCAGAGGTCAATTTTCTGTGTGTTCACAAGAAGCTCCGATCAAAAAGACTTGCTCCTGTCATGATTAAGGAG
GTTACTCGGAGGGTTCATTTGGAGAATATATGGCAGGCAGCTTATACAGCTGGCGTTGTTTTGCCTACACCGATTACAAC
TTGTCAGTACTGGCACAGGTCGTTGAATCCAAAGAAGCTTATTGATGTTGGGTTCTCTAGGCTCGGTGCAAGGATGACAA
TGAGCCGAACTATCAAATTGTACAAGCTACCAGAGCAGACCGCGACCCCTGGCTTCAGAAAGATGGAACCCCACGATGTG
CCTGCAGTTACTCGTTTGCTTAGGAATTACTTGAAGCAGTTCGTTGTGGCGCCAGATTTTGATGAGAATGATGTCGAGCA
CTGGCTGCTTCCCAAGGAAGATGTCGTTGATGCCTATCTGGTTGAAAGTCCCGAAAGCCGTGAAATCACTGATTTCTGCA
GTTTTTACACGCTCCCTTCTTCGATACTTGGCAGCCAGAACCACTCAATTCTGAAGGCCGCCTACTCTTATTACAACGTA
TCCACCAAGACTCCCTTGCTTCAATTGATGAATGATGCTCTCATTGTTGCCAAGAAGAAGGATTTCGACGTTTTCAACGC
GTTGGATGTTATGCAAAACGAGACATTCTTGAAGGAGCTCAAGTTTGGCCCCGGAGACGGGAAGCTTCATTACTATCTCT
ACAACTACCGGCTAAAGCACGTTCTGAGATCATCGGAGCTTGGCCTCGTGCTCTTATAGATTCATCGACCGCGAACATTT
TTGACGAGTTGTAGTTTTTTTCTTTTTTTCCTTCTTCTTGGAANCCTCTATCCTTTTCATCATAAGTTGTGCTGCTATCT
TTGGTATTTCTAA
>Contig312
ACTTTACAACTGATGGCGTGGAAAAAAAAGAATTACAATTATATTTTTTGGCGGCATCTCTTCAGTCTTCACCACCACGA
TCGAAGCACCACAATAAATACTCCATCCTCTCATATTTTCAATATAATTTGCTCTCTCTACAATTTCTAATTTCCTCTTG
TCATGTTCTATTCGCCGCAGAAATCAAAAGTTCTAGCAAGAGAGAAAGAGAGGATGGAAGCTAACGACCTCAATCACACG
CCATGAGTTCAAGCAGCGCGCTTTCTTCCGGCGATGAGAGAAGCATCTCAAAGTATATGTCCACGATAACGTTTACGGAA
ACATCTATCTTGATCTTATAACTCTTATGTTTTCGTGGATATTTTAGTTCTTGTTTCTAATCGCATTTGAGAGTTCTTTA
TTTTTATTTATCTAATGTCTAGATTCCAAATGGTATTCACTTTTGAGAGATGCAGATCATATATGCCATGTATTGCAATA
CGACGAGTCGATGAAGATGGTGAAGCTAAAACCACAAAAGATTGGAGTGAAGATCTTGAAGTGCTTGGTTTATCTTCAAG
ACACATAATAGATTTTTGGCACCTTAGTTATTTAAATATTTTGAAATGTTTGTAATTGGCTATATTATTTTGATTTTATG
TAATATTATTGATGAAATTTCTATGCTACAATCGTGTCAGATGCTA
>Contig313
ACTTCAGGTGGGCAATATTTTGAGTATTCTTATATCATATGAGCTTTCTAAAATGATTGATGATGTTATGAGTTTATCAA
ATGTTTTGAGATAAATGATGTTTGAGAACTGTTTGACTTGCCAATTTTTGATGTTGAGCTTGTATGTTACCCTCTACTGA
TGAGATGAGACGAATTCGGTCCTGCCACAAGTCGGGATTTTGTGCACAGAGGTGACTGTGAGCCGTCTTCGGGTCGGCCG
GTCACGGTACTTGAGAGGGAGGCCTACTTCTCAGTACCTTTGATGATGATGAGTTGTAGATGTGGTGCATACATGTTGAG
ATCTTTGACTGCAGTCGTTTACTTATGATGTCATGATTATGAAAACTGCATACACAGATTCATTTAAGACAAACTTATTC
CTGTGTATTGCTGAGATGTGGCAAGCTTCAAACTTATAGCTCTAAGAGCAACCTTTCTTGTTTTTCGGCGTTTGCCCACT
AAGTATTATATACTCACGCCCTGCATATATTTCTAAATGTGCAGGCTAAGCGAGGAGTGAGATTGGTCTGGTGCTGGTGA
GGGGA
>Contig314
TACAGTCCGTCTCGATGCTAAGATACGCCGGCAGAAAAGCGGACTCAGCCGTTGGAGGCTTCCGGCGGCTGGTGCACTCA
CTGGCCCAACCTGCGCCGTTGGCGACCGCTATCAACCACCATTTCAGTACCACATTGCCGCCGTTTGTTTTGCCGGAAAA
TCATGACGACAATAATAGGGGCTCTCATTTTCTCGATTCTCCTTTCTTCGGCGGGGCTATGGAATTGATGGCAGTCCCCA
AGAGGAAGTTTCTCCACACAGGAGGGGTATTAGAAATGGACCAAAGGCTTTGAAACCTGTCCCAGTAATAATCAAGTGCA
AGGTATGCGGCCGTGTCAAGCTACCTCACTTCTTTTGTTGCGGTGGGATCAAGCCAAATCCTGAAGAAAATAACAATTAG
AACTGCCTTATGTGTTCTTGATCTGTTGATTACTTACTGGCTGCATGAATCAAAGTTTATGCAAGAGGAAATCTGATCTA
CTGAGCAGGTTATCGCTTAGATTTGGCTGTCATCTATTTTTATCAATTGGGAGAGATTATGTCTTCTTGCCTGTGATTTC
TACTGCTGTTGGTAG
>Contig316
AGGGGACACTTCTCTTTTGACTTTTGAAGAACAAGGATTGAAAGCCTAAACCTCTAATTCTCTCCATCGCCTCCTCCTCT
TCACTGCTCGCGGCGGCGCTTCCGCCGTTGTTCAGAGAGCACGATTTGAGCTTTGAAGGTCTTTTGTCATGGCCGGTAAG
GATGCGAAGAGTTCTAAAGAGGCGAAAGGTTCTAAAGACGCAAATGTCTCTGGCTCCAAGGGGAAGAAGAAGGAAGTGAA
GAAAGAGACTGGATTGGGTCTCTCTTATAAGAAGGATGAGAACTTCGGAGAATGGTACTCTGAGGTTGTTGTTAATGGGG
AAATGATTGAATACTATGACATATCAGGCTGTTACATTCTGCGACCATGGGCAATGTCGATTTGGGAGATTATGCATAAC
TTCTTTGATGCTGAAATCAAGAAAATGAATATTAAGAACTGCTACTTCCCTCTGTTTGTTTCATCAACTGTCCTACAGAA
GGAGAAGGACCATATAGAGGGGTTTGCTCCTGAGGTTGCATGGGTTACTAAGTCAGGAGAGTCTGAGCTAGAAGTGCCCA
TTGCTATCCGTCCAACTAGTGAAACAGTCATGTACCCATATTTCTCCAAGTGGATTAGGGGGCACCGTGACTTACCTTTG
AGACTTAACCAGTGGTGTAATGTTGTAAGATGGGAATTCAGCAATCCTACACCATTTATCCGGAGTCGCGAATTTCTTTG
GCAGGAAGGACATACTGCTTTTGCAACAAAGGAGGAAGCAGATGCTGAGGTGCTTGACATTTTGGAACTTTATAGACGTA
TATATGAAGAGTTCTTGGCTGTTCCAGTTATTAAGGGCAAGAAAAGTGAGCATGAGAAGTTTGCTGGTGGACTTTATACC
ACTACTGTTGAGGCATTTGTCCCAAATACTGGTCGTGGTGTGCAAGGGGCAACTTCACACTGTTTGGGTCAAAATTTTGC
AAAAATGTTTGAGATTAATTTTGAGAATGAGAAAGGAGAAAGGGCTATGGTCTGGCAGAATTCCTGGGCTTACACTACGA
GAACGATAGGGGTGATGATAATGGTTCACGGGGATGATAAAGGCTTGGTACTGCCTCCTAAAGTAGCATCTCTCCAAGTA
ATTGTAGTCCCTGTGCCCTACAAGGATGCAGACACGCAGGGGATATTTGATGCATGTGCATCCACTGTAAAATCCTTGAA
TGAAGCAGGAATTCGCGCTGAGGCTGATTACAGAGATAATTATTCACCTGGATGGAAGTATTCTCATTGGGAAATGAAAG
GTGTTCCTCTAAGAATCGAAATAGGACCAAAGGACTTAGCAAACAATCAGGTCCGTGCTGTCCGACGTGATAATTCATCT
AAAAATGATATTCCCATGGCTGATTTGGTTGAGCAAGTTAAAGTGATGCTCGATAATATCCAACAAAGTCTCTTTGATGC
TGCCAAGCAAAAACGAGATACCTGCATCCATACTGTATATACCTGGGAAGAATTTGCGGAAGCACTTTCCCAGAAGAAGA
TGATTCTGGCCCCATGGTGCGATGAGGAGGAGGTGGAGAAGGATGTGAAGACGCGCACCAAGGGAGAAATGGGTGCGGCC
AAGTCTCTATGTTCTCCATTCGAACAGCCTGCACTCCCTGAAGGTACCTTGTGCTTCGCATCCGGTAAGCCTGCTAAAAA
GTGGACCTACTGGGGAAGAAGTTACTGATTCCATCTATAATGTATCTCATCTTCAAACTAAGGCAATTTGGCTTTTAGGT
GATTTTGGAACACTTTCGAATATAGCATTTCTAGTTTTTGTTTGTTTTTTTATTTTTATTTTTATTTCCGGTATTCTTTT
TGC
>Contig318
ATTTCATTATGATTAGTACTAAATTTTAGAAATATGAAAATTTGGAAAGATTTACCTATTGATTAATAATCAGCAAATTC
TTAGGGTTTAGATTTAACAATGGAAACTTTATAACCTACATTTTAGCTTAAATTCATTAGTTTGAATGAGAAATTTTATT
GCCGCATTGAGTTTTACAGCAGCACATTCTACTGTCTTCTTGCTTATTACTCCTTTTGCTTATTTTTCAAGGTATACATC
ATATCAATTTTTATTTTATTAATGTTTTTTTTAACTCAATTATCAGAATATACGTATGATGAACAATTTCGCATATTAAA
CTGTATTTGAGATTTGGATTTCGAATAGTAGTATTTGAGCTATAAATTATGCCTCGACTATTGGCCGTCCTTGAGCCTGG
AAACCGTTCGACGACGCGCAGTCGTGCCATCGGCTCGGGTCCAGCGAACTGCCGTTGTTCTCCAAAACTCGGCGAGGGCC
GTTGTTCAACCTTGCCTAGGTTATGTTATCTTGCTCGAGGAAGAAACGGAGAGTGCTCGGTTGTTCCCCTTGGCTGTTGC
AATACGAAGAGTTAGTTGGGATAAGCTAAAGGCGATGAGCTTCTCTCTAACTCATTCCCATATAAGGAAATCGAGAATGG
AATGCTGCGAGAAGTAGAAGGAAAGTGGGTCATTCAAGAGCAACCTCCTTTCGACAAAAAACAGTTCATAGCATACGTAA
AGAAATATATCAACAACTTGATCCCCAAGCTTCCTGAAGCCGAGAAACAAGAGCAGTTCAAGAAGGGTATTGAAGGAGCT
ACAACCTTGGAAGTGAAGAAGGTTGCAACAGGAGATACAGAGGAACAACCGAACTATTTGAGGCAGCGAGTGCCGTTTTT
TCACAACCAACCACCGGATCATATTTGTATATAAAATTGAGATCTCGTAGGATCATTAGTGTAGTAGGTTTCTCCTTCGA
ATTGGATTT
>Contig32
GATTTTCGGCTTGCAATCTTTCTCTCTCTACTCTTGGTTTCTTTATTGCTTCTTTATGCTATTTTAATTTTACTGGTGCT
TATTTTTCTTTTTATTCTGTTCTAATTTTTTTGCTGTTTATTAGTATTAGTTTCAATTACAATTAAGATACAAATTTATA
CACTTTTTTCTACTTTACACACAAAGTCTAAAAATGTAGCTAATATTTCTGAATTTTTGCAGCAGATCAAGACCGCAGAA
GATTAAGACTTAATCTTTACATGGAAGTATTACCACTTTCCACTGAGATCTGAAGTATTACCACTGAGATCTGCAAAGTA
TTACCACTGAGATCTGCAAAGTATTACCACTGAGATATGGAGATCGCAAGAATTAAAGATGCAGTCGAGGGAGGAGGCCG
AGATCTGGAAGCTAGGGCTGGGCGACGCCGTAGTTTGAAACTCGGACGGCGGCGGCTGGATAAGGGCTGAGCAGAGGGAG
GCAGCGGCTCATTTATCGTCGTCGAGGAGAGAGGCGACACCGCGTGGAGCGTCGTCTAGATGTGAGGCCGGAGTTGGTAG
TTTAGGGATCTAAGGGTTTTCGGACCGCGGCTTTGCCGTGAAACGGTTGCAGGTTTTTCTCCGGCAGAGGGAGAGAGAAG
ACGATAGAGAGCACGTTTGAGCTTCTCGCCGACAGCGGCGAAAGGTGGAAGAAAGTCGGCAGAGGGTGAGGCAGAGGGAG
AGAGAAGACAAGGGAGAGCACGTATGAGCTTCTCTCCGGCAGCCGCGAAAGGTGGAAGAAAGTGGAAGGTTTTAGACTGG
GAGAATAAATGAGCGAGAAGAAGCGGCGCT
>Contig320
CTATTTGTGTGACCGCACAAACTTCTTTGCAGATTCAACCAAGAGTTACAATCGCGATCTGTTCATTTTCCTGTATTTGC
TTCTTGTCATAGCTTCAGCAATGACTTCACTGAAGAAACATAATGACAAGTCTCCAATATCTGGGAAATCCATCCTTTAT
CTTAACCGCCATCAGACAGAAGAGTGGAAAGGATATATGCAGGTACTCTTTCTGATGTACCATTACTTTGCTGCATCAGA
GATCTACAATGCAATTCGCTATTTTTATTGCTGCATATGTTTGGATGACTGGTTTTGGAAACTTCTCTTACTACTACATC
AGAAAAGATTTTAGTGTTGCTCGATTTGCTCAGATGATGTGGAGGCTCAACTTTTTCGTGGCCTTCTGCTGTATTGTTCT
CAACAATGACTACATGCTATATTATATCTGCCCTATGCATACCCTGTTTACTCTTATGGTTTATGGAGCCCTTGGTATCG
GCTACAACTATAACGAGATAAGATCAGTGATGGCTCTGAAGATTTTTATGTGCTTTGTTGTGGTTATCTTGGTATGGGAG
ATCCCAGGAGTTTTTGACATTTTATGGAGCCCTCTTACTTTTCTATTAGGATATAGTGATCCAGCAAAACCAGATCTTCC
ACGACTACATGAATGGCATTTTAGATCGGGGCTTGATCGATATATATGGATCATTGGAATGATCTATGCCTATTTTCACC
CAAATGTCGAGAAGTGGATGGAAAAACTAGAGGAGTCTGAGACCAAGCGGAGACGTATGATCAAAACAACCATTGTCACT
GTTTCTTTAATTGTTGGCTACTCGTGGTATGAATACATATACAAACTAGATAAAGTTTCGTACAACAAGCTCCATCCTTA
CACGTCATGGATTCCTATAACTGTCTATATTTGCTTAAGAAATTTCAGTCAGCATCTTCGGAATTTTTCTTTGACCCTTT
TTGCGTGGCTCGGAAAAATTACATTGGAAACTTACATCTCCCAGTTTCATATATGGCTGAGGTCCAATGTGCCCAATGGA
CAGCCTAAATGGCTACTCTCTTTTATCCCAGATTATCCTTTGCTCAACTTCATGCTGACAACCGCTATTTATATCTTGAT
ATCCTATCGACTTTTTGAGTTGACAAATACACTCAAGGTTGCTTTTATTCCAACAAAAGACAGCCAGAAGCTATTTCAAA
ATTTCATTGCTGGAGCTGCCATTGCTGCGTGTTTATATAGCATTTCATTTATTCTTCTTCAGATCCCCCTTTAGTAAGTT
CTTTATCTGTCCACTGAAATTGTTATATATGATCGTTGGAATCGTGTTAAACCGCCTCGAGCATGTTTAGCCCATTGATT
ACACCTGTAAGCTTGGTTTAAAAATCTCAACCTTATGATTAAGTGCTTGTTATATAAGTATAGTATTTTTGCCTTATTTA
GTATGTGTGACTGAGGAACCAGT
>Contig321
ATTCCCATTCCCAAACCCTAACAAATTCTGGAGTCTAATTGTGCGTCTTCGTTTCTATTGCTTGCTGCGGAAGAAACTTC
CTTTTGATCGCAGAAGCAGACAAATTGACTTGAAAAATCTTGAAGTCTGATTCCTTATCTTTGTAAAGTACCTGCAGAAA
TGGCAATGACAATTGAAGTTCTTGCAGGACTTGCATTCATGTTTTCATCTAGCATCCTGCTCCAGATCTTGGCTTGCGCG
CTATACAGCAACTGGTGGCCAATGCTATCAGCTCTGATGTATGTTCTGGTGCCAATGCCTTGTCTTTTCTTTGGTGGTGG
AACCACTCAGTTCCTTACGAGTCGAGAAGGTGGGGGTTGGATAGATGCTGCCAAGTTCCTAACAGGTGCATCTGCTGTGG
GAAGTATGGCCATTCCCATTATTCTGAGGCATGCAGGCTTGATTGGAACTGCAGCAATGTTCATCGAATTCACATCTTTC
TTCATATTCGTCTGCACGGTCCTTTGCTTTCATCGCGCCAGTCTTGATGACGAGTGGTAACATTTCTATCAAGAGACACT
TTCTGTACATCTAGGACCAGTTTCGACTAGTGACGCAACGCTTGCTGTTTTGGAAGAGGAAAAAATAGAGGAAGATATAT
ATCCCAACATGTACAGATAAATTCTTGGTTGGTTGGCAGAGTTTTTAATTGCTCAATATTTTGTGAATCTTTGATGTTAG
ATTACTAGCAGACCATATATTTAACAATAAACAAGTCCGACTCTCTTCCAATGATTTGATATTTTGAATTAATTGACGTG
CG
>Contig322
ATTCCCATTCCCAAACCCTAACAAATTCTGGAGTCTAATTGTGCGTCTTCGTTTCTATTGCTTGCTGCGGAAGAAACTTC
CTTTTGATCGCAGAAGCAGACAAATTGACTTGAAAAATCTTGAAGTCTGATTCCTTATCTTTGTAAAGTACCTGCAGAAA
TGGCAATGACAATTGAAGCTCTGATGTATGTTCTGGTGCCAATGCCTTGTCTTTTCTTTGGTGGTGGAACCACTCAGTTC
CTTACGAGTCGAGAAGGTGGGGGTTGGATAGATGCTGCCAAGTTCCTAACAGGTGCATCTGCTGTGGGAAGTATGGCCAT
TCCCATTATTCTGAGGCATGCAGGCTTGATTGGAACTGCAGCAATGTTCATCGAATTCACATCTTTCTTCATATTCGTCT
GCACGGTCCTTTGCTTTCATCGCGCCAGTCTTGATGACGAGTGGTAACATTTCTATCAAGAGACACTTTCTGTACATCTA
GGACCAGTTTCGACTAGTGACGCAACGCTTGCTGTTTTGGAAGAGGAAAAAATAGAGGAAGATATATATCCCAACATGTA
CAGATAAATTCTTGGTTGGTTGGCAGAGTTTTTAATTGCTCAATATTTTGTGAATCTTTGATGTTAGATTACTAGCAGAC
CATATATTTAACAATAAACAAGTCCGACTCTCTTCCAATGATTTGATATTTTGAATTAATTGACGTGCG
>Contig323
TCTATTTTTCATTGTGGTTTTGATTTTACACTTTATATGCTGGTCCGCTATTCCGCTTCTGCTGATCTGGTCAATTGCAT
ACAGTTCTTGCAGGACTTGCATTCATGTTTTTCATCTAGCATCCTGCTCCAGATCTTGCTCTGATGTATGTTCTGGTGCC
AATGCCTTGTCTTTTCTTTGGTGGTGGAACCACTCAGTTCCTTACGAGTCGAGAAGGTGGGGGTTGGATAGATGCTGCCA
AGTTCCTAACAGGTGCATCTGCTGTGGGAAGTATGGCCATTCCCATTATTCTGAGGCATGCAGGCTTGATTGGAACTGCA
GCAATGTTCATCGAATTCACATCTTTCTTCATATTCGTCTGCACGGTCCTTTGCTTTCATCGCGCCAGTCTTGATGACGA
GTGGTAACATTTCTATCAAGAGACACTTTCTGTACATCTAGGACCAGTTTCGACTAGTGACGCAACGCTTGCTGTTTTGG
AAGAGGAAAAAATAGAGGAAGATATATATCCCAACATGTACAGATAAATTCTTGGTTGGTTGGCAGAGTTTTTAATTGCT
CAATATTTTGTGAATCTTTGATGTTAGATTACTAGCAGACCATATATTTAACAATAAACAAGTCCGACTCTCTTCCAATG
ATTTGATATTTTGAATTAATTGACGTGCG
>Contig324
AAATTAATTAGGGTTTTGGAATTGTAGTGTTTGATCGTCATCATTTGGGGCTTATGGCCAGCGAGGCAGCTCAACCGAAC
TCGCTTTCTCTTTATGATGGGAATGCAGATAAGTTTAACGTCGAAGCAGCTGAAAAGCTTGCCAATGAGGCACTGCGGTT
GCCAATATCAGATGCAGTGCCCCTATACGAGCATCTTCTGGCCACTTTCCCCACTTCGGCAAAATACTGGAAGCAATATG
TTGAAGCTCTCATGGCTGGAAACAATGATGAAGCAACAAAACAAGTTTTTAGCCGTTGTCTTTTGAATTGCTTGCAAGTT
CCTCTTTGCCGCTGCTACGTTCGCTTCATAAGGAAGTTAATGATAAGAAGTGAATTGAGGGTCAAGAGGAGACTAAGAAA
GCTTTTTGAATCATGTGCGTCTGAGAATGGAATAAATCAATTGGATTACTATGTGATGTTAACAAATATATTCAAAATTT
GAGCTTTAGAAGGAAAGGCATTTCGTCAGCAAAGGGTGGATCATAGAATTTTCCAGTGAGAACCCGTGAGGCAAGATACT
GATTTGCAGCCTCAGTGTAATGGATTCCATCCTGGTTTATGTATTCTGTAGTGTCACTGCATCATTTGGCTGTCACCGAA
CTTCCATTCAAAACCTTCGTCTCCCCGCAGGGAACCCAACTGTCGTAGTTCAGCGGGGAGCCTCCATATCCACAACACGC
CATCAACGTCTGCTCGAATCCTAGAGCATGCAGCTGCAGGTTGAATAGCCTTGAAGCTTGATTGTGAAAGCTGACACATC
CGAGCTCATCTAGCTTGGACTACGTCCCCTCCAAATTTGGCAATGTTTTGAGGCAGGCAGCCGAGGGAGCCCGTGTTGTG
AATCCAGAAGTTTCTAGCCCCTTCATCGTACAGTTTCTGCAAATATTTGATTCATCCATCTTCTTCTGAGTTTTGTATGA
TGCGTGTGAGAAAACTATCCAAGGAGTAGCCTGCCAACCTTAATCCCATCTTCGAATTCTGATAAAACTATTCGGATTGA
AGCAAGTATTTGATCAAGCGTCTTGGAGTAGAAGGCGCCCACGATATCATTTTAGCCTATGTCGAACATGTAAAGCGCCT
TCCCAGAGTAATCCTGAGTCGGCTATATTGATTTACTAGAAAAGAAAAGGGGGAAAAAAAAAGGCAAGAAGCAGAGTGAA
TGGCAAAAGAACAGAGTGCCCTCAAGAAATAAAATTAGGGATATATTGTATTTTATTTATTTTTCTAATTTTATAATTTT
GAGGCAGTGATTATTAT
>Contig325
TCTCATGCTTGAAATTAGGTGAGTGGACGGCCACCGGGAGTTGGCCTCGTCCAGCTGGAGCTAAATTAGTTTCCAAGTTC
TCCGATTCACTCTGCTACCTACCGCGATGAGTTAAAGGAAATTGCTCCCTATACTCTTTTGAAGTGCTCGAGTGACGCTA
CAACCTTGAGAATTAGAGTCCAAGTAAGGAGTGTGTACATTGCAGGTAGAAGCCATCAAAAGGCCTTTACTTTTATGCAT
ATAGGATCAGAATCACCAACCTATCCGATCGCCCGGTGCAACTTCTTAGACGTCATTGGATCATAACTAATGCCAATGGA
AGAACTGAGACAGTCCAGTTAAGCTTCCAGTTTCCCACCTTTTACCCCTCAGTACTTCAATAGACTCGATTCTGTATCTA
TTTTTGAGGTACTATGCTTCACTTTCTCTAATGAGCACGTCGACTGGCAGAATGGTGAGATGCGTCTATCAGTATCAGAA
ATGTGTTATGGTACCAAAAATATGGGAATGTGAAGATAGAATGTCTTATTTTCCCATTGTGTATTGTGATGTTTAGATAT
ATATTTGCTTCATTATTTGCAGGAAGGTGACTATGAGATGAAGCAAATAGATAAAGTTGGAACTCGGACGTTCAATGTAG
CTATTGTCCTCTTTGCTCTGTCCACATTTGG
>Contig326
GGATCCCAATTCTTTGCTGCAAACAAACATTACTATCACTCCTTACTTCTCCGAAGCTTCCGATAAATTGTTCGCTTCGC
AACTGTTAAAATTGTGTTACTGGATTAAAACTAGCGGGCCTGGTGAATCTTCACTCTCTTCTTAACTTGCTAAATTTCTA
TTTTGGGTTTTGCGGTGTGCTTTGAATTTTAAATCGTGAAAGACTCATTTGGACTGCAAGAGCTGCTACTGTTTTTCGTG
ATTGAGCATATTAATTTGATCTTCACGCCAATCTCATTTTAAGTCTCCTACATGTATGAATGAAATTGACTAGGACTTCT
AGTAAAATCAACCCATCAGATACTCAGTCGCAAATGAATCAACCCAAAATCAAACGTAGAATCGGGAAGTATGAGGTTGG
AAGGACTATTGGTGAGGGAACATTTGCAAAAGTTAAATTTGCCAGAAATTCTGAGACTGGAGAAGCTGTGGCCCTCAAGA
TTCTTGACAAGGATGCCGTCCTAAAGCACAAAATGGCTGAACAGATTAAGCGGGAGATAGCAACAATGAAATTGATCAAA
CATCCCAATGTTGTTACCATATACGAGGTGATGGCCAGCAAGACCAAGATATTTATTGTTTTGGAGTTTGTCACCGGGGG
AGAGCTCTTTGACAAAATTGTAAATCATGGAAGGATGCGAGAAGAAGAAGCCAGAAGATATTTTCAGCAACTTATTAATG
CTGTTGATTATTGCCATAGTAGGGGGGTTTTTCACAGAGATCTGAAGCCAGAAAACTTACTGCTGGATGCTGCTGGAAAC
CTTAAAGTTTCTGATTTTGGATTAAGTGCTTTGTCTCAGCAAGTCAGGGGCGATGGTTTGCTGCATACTACTTGTGGAAC
ACCAAACTATGTTGCTCCTGAGGTCCTTAATGATCGAGGCTACAATGGAGCAACTGCGGACTTGTGGTCGTGTGGAGTCA
TACTCTTTGTATTGCTTGCAGGTTACTTGCCTTTTGATGATTCTAATCTTATCAGCCTATATAAAAAAATATGTTCAGCT
GAATTCACCTGTCCTCCTTGGATTTCCTTTGGTGCCATGAAATTGATAGCTCAGATCCTGGAGCCAGATCCGGAGAAACG
TATTACAATTCCCGATATTTTGGAGGATGAGTGGTTCAAGAAAGATTACAAACCCCCAGCATTTGACGAGAAAGAAGATA
CAAATTTGGATGACGTGGAAGCCGTATTTAAGGATTCTGAGGAATATCACGTAACGGAGAAAAAGGAGCAACAACCAGCT
GCCATGAATGCCTTTGAGTTGATTTCCATGTCGAAAGGTCTCAATCTTGGGAATCTATTTGATGCAGAGCAGGGGTACAA
GAAGGAAACTAGGTTCACATCTAAATCCTCAGCGAATGATATTATCAAAAAGATCGAACAAGCTGCAAAACCTCTTGGTT
TTGATGTTACAAAAGAAAAATTACAAAATGAGGCTTGAAAATTCAAAAGCGGGAAGAAAAGGCTACCTCAATGTAGCTAC
TGAGGTTTTTCAAGTCGCGCCTTCTTTGCACATGGTCGAGGTCAGAAAAGCTAAGGGAGATACTTTGGAATTCCACAAGT
TCTATAAGAACCTCTCTACATGCCTTGAGGATGTAGTTTGGAAAACCGAAGAGGATATGCAAGAAATGAAGTAAGATAAA
TTGTGGTCTCAAAAGAGTATTTTTAAGTACAAGTGTATAAATTGCTGGATTTGCTATTCTTTTGTTGAGTTGGTTTCTCT
CACGGGTACCTTTTTCTTCCGAGAGAGAAGCGTTCGCTTGCGCGGTTTTCAGCTCGTTTCTTGGTGTGAAGATTGGAGAG
CATAGACAGTTTTCTTTCAAGGTGTGATTTTGCTAGTTATTATGTGTATATTTAGGCAAGCACAAACTATTCATTGTAGT
GAATTACATTTTAAAGAATGATTGGCAAAATCTTGTTTTGTCTCTGTATCTTTTTTCGCTACAATAATGAGAGACAGACA
TTATTGCCTAATAGA
>Contig327
ATATGGATAATGCACATCAATTAGCATCACCAATGGTCGTTAGATCTCTTGATACTAAGAAAGATCCATTTCGACCAATT
GAAGAGGGTGAAACGATACTTGGTCCTGAAGTACCATATCTAAGTGCAATTGGAGCATTGACTTATCTGGCTAATAATAC
TAGACCGGATATAGCTTTTTCTGTTAATCTTCTAGCAAGATTTAGCTCTGCACCCACTTTGAGACATTGGAATGGTGTTA
AGCACATTCTACGTTATCTAAAGGGTACCATTGACCTTGGATTATATTATCAAGAAAATTCTGATAATACTCTAGTGGGG
TATTCGGATGCAGGATTTTTATCCGATCCACATGAAGCTAAGTCACAAACTGGATATATTTTCACATGTGGTGGAACTGC
TATATCATGGAAGTCTGTGAAACAAACCTTGACTGCAACATCCTCAAATCATTCTGAAATCATTGCAATCCACGAAATAA
GTCGAGAATGTGTATGGTTGAGAAATGTGACGAGTCATATCCAAGAGTCGTGCGGGTTAGCTTCATCAAAGGCCAAACCA
ACTGTTTTATATGAAGACAATGCTGATTGCATCGCGCAACTCAAGGAAGGATACATCAAAGGAGATAGGACGAAGCATAT
TTTTCCAAAGCTCTTCTACACACACGACCTTCAAAAGGGTTACGATATCGACGTGCAACAAATTCGCTCAAGTGAAAATC
TGGCGGACTTATTCACCAAGGCATTACCAACATCGACATTCAGAAAGTTGGTACACGAGATCGGCATGCGTCGACTCAAA
GATATTCAATGATCTCAAGTTCAGGGGAAGCAGTTGTACTCTTTTTCCTTCGACTAGGTTTTGTCCCATTGGGTTTTCCT
AGCAAGGTTTTAATGAGGCAACATCTTTTATTTTAGGGATTGGTCAATCAAGGGGAAGTGTTGTAAATATATCTTCTAGA
TATATCTTATGTGTGTTGACCAAGAAACCTAGAGGGAGAATAACACTTGACATCTTCAAGCCACCGGAGTTGACTGTCCT
CCGTTCACACCGGACGTGTGTGAACGTTCACACCGGACGTGCATGAACGTTCACACCGGACGTTCACACTTGGTTTAACA
CCTATAAATATGGGTGTGTTGTGAACTTCAGAAAAAACATGATTTTGTATTCTCTAATCTATTCTCTCGCTTCTCTCTAG
TTTA
>Contig329
AAATAACTGAGGTGGATTATGACCTCTGCTCGCTTATGAGAGCAGTTGGGAGATGCTGAACTATTGGAGGTGGACAGAAA
GGCTACCAGCAGCTGGGGAATCTGGATCCAAATCCAGTCGATTCAAGTTCAAAAGATTGGGCTTCAATTTTTCAGATCTT
CTCTCTCGAATATTTGGGGAAATCATCATGGTTTTAACTTCATGGGTTTTAACTTTTGCTCCTGGTCCTCAGATTCCATG
ATGTTAGGTCCGGAGGGTCTCTAATAGGTGTATGAGGGAAATACACCTATATGTTGTAAATATATCTTCTAGATATATCT
TATGTGTGTTGACCAAGAAACCTAGAGGGAGAATAACACTTGACATCTTCAAGCCACCGGAGTTGACTGTCCTCCGTTCA
CACCGGACGTGTGTGAACGTTCACACCGAACGTTCACACCGGACGTTCACACTTGGTTTAACACCTATAAATATGGGTGT
GTTGTGAGCTTCAGAGATAACTTGATTTTGTATTCTCTAATCTATTCTCTCGCTTCTCTCTAGTTTA
>Contig330
ACATAACCCATAAAAACCCCCAAAAATGACGAAATCAACTTCAGCTTCCATTCTCTTACTCACCCTAATTTCCGCAATAA
CCCTAAACGACGTCGTTTCAGAAGGCCCGACGGAGCTCAAGAGCTGGTTCGAGACGATGAGCCGCGACAAACTGCCCGAG
AAAATGACCAAATTGCACTTCTACTTCCACGATCTGAGCAAGGGCAAAAACGTCACTGCGGTCGTGGTGGCCCGAATCCA
ACGTCACTTCTTTCGGGGTGCTGGCTTCCGCGGATGACCCGATGACAGTTGGACCCGAACTCATGTCTAAACGGGTGGGC
TATCTCAAAGGGCTGTACATGACGGCGTCGTTTGAGGAGGTCGATCTTCTCATGGCTATGACCTTCGTCTTCACGGATGA
AATCTACAATGGGAGCTCGCTCTCGGTTATGGGCCACAACCCGCACCAACATTTGTACCGGGAGGTACCCGTTGTTGGTG
GGTCGGGTCGGTTTCGCCTGGCCCGAGGAGTTGCGACGCTGCACAACTATTTCCACAATCTCACTATGGGGAAGTTTATC
GTAGAGGTTGATATTGTGGTTTTCCATTATTGAAATATTTTGGAATATCAACTGTGGAAATTAAGACAATAATTAAACAC
AAATATTCATGTGCAACAGGTGGCACCGTGCAATTGGTTTCCAGAATGTCGACACTACTTCATTCGAGAAATGACACTTG
AACATTTCTGAATGACACAAGTGTCATTTGTATGTTGAAGTAGTGTCATTCAAAATCAGTTGCACGGTGCAACCGATTAC
ACAGGAGAGTGCCTCTTTGTATAATTATATTTTTAATTATTGATTTATTATCGTACAATTTAACCCTTAAAAGTTGTTCA
TGTTTATAGAACAAAGAATAAAGGTCTTTATTGCTTAGCTTGCTAGATTTTGTTGTCGATCTATTTGTCGACCGTGAATT
TCCCTACTGAACTTAAGAATATTTTTTTGAATAACATTGTGAATAAATATTTTGTCTTCCTACCTAACAAAAAAAAAAAT
AATACCACGCTCTCATAAGAGAGAGAGAGTCTAATACTACTTTTATAATATGACATAATGGATTTAAAATATAAATTTTA
GTACCAAAATCAGACATACGTAATTATTTTTCTACTTCTAATTTTTGGAAGATCAATAATGCAAAACAAAATGAAAGTGC
TCTTGATAATTAAATGGTTTTTCTATTCTTTATTTAAGTATAAACTTATTTACGATCATATTTAAAATCTTGAGAAATTA
CAGAACATTTTCTTCATAACTGAGTGGCAATTTTATGATTATAATAAAATTAAAGATTTATCTGTAAATTATATTTTTTC
CTTTTATTTTCCTTTCTTGATCTTCTTATTTGTTGTTTTAGTTTTTATTTTCTTTCTAAAATTATGAAATTTGATTAATT
ATAAAACATTTAATATGCATATCAAATTAAAGATCATGCTAAAAGCTTTAATTGATATATTTTATGTAAATATTTGATTT
AAAATGTAAATATTATATTTATTTAAATATTAGTAAAACTTATTTATTTTAATTTTTATTTTGTAATTTATTATTAAGTT
TTTTTGTTGTTTCAGATATCATATCAATTTTTATTACTGTGAATTCTTCTTTATTTATTTTGATTACTATCAATTTTGCG
TATTTTAATTCGTTTAACCCTTGAATTTATAAATATAAAGATGAAGTAGAGTAAAGTTTTGTTGCAGCTAAGGAAGGTGA
GAAGAAAAATGAGGTTATCATGGAACCGTTCTACAGGTGCCCGTCCGGGAGGTGCTGTGGAACACGTAGTGGCCGTTCAG
CAAGACACCGCCCTGGTTATTGCCGTTGCTGCCGTTAAACTGCTCACAAATCCCCTTACAAATATAGTTATTCATCTCTA
AACTTTTACACAAATTTGTTTCATAAGATGTCGGATGAGCAACCGTGTCAAGTTAATGTTGTTACTCATAGCACTGTGAG
CATGTGATTGTAATACCCTGTTTCCTTATAGCTAAGTTTAGATTAATTCTGAACTTAGAATTTAAGATGATTCAGGCT
>Contig332
ATTCTTAATCATTTGTTAATTAATACGTACGTATTTATCAAGTTAATTAAACTAACGCAGTCTTCTCTCGTTGAAAACCA
ATTGAGTTTTGCGACGAATAAATTTATTGGTTGAAGAAGTTATCTATAAATATAGAGAGTGGAAAACTTAACACACAAAC
TTGTGATAGCTAAAAAATGGTTTCGAAAAGAAATGTATTTATGGCTGCAGTTTTTGTGCTTCTCATCTCCTCGGAAGCTT
CAGCCACTACAGAACTCACTGAGACGCCCAATAGAGAGACATCTAAGGAAGGTGAGAAGAAAAATGAGGTTATCATGGAA
CCGTTCTACAGGTGCCCGTCCGGGAGGTGCTGTGGAACACGTAGTGGCCGTTCAGCAAGACACCGCCCTGGTTATTGCCG
TTGCTGCCGTTAAACTGCTCACAAATCCCCTTACAAATATAGTTATTCATCTCTAAACTTTTACACAAATTTGTTTCATA
AGATGTCGGATGAGCAACCGTGTCAAGTTAATGTTGTTACTCATAGCACTGTGAGCATGTGATTGTAATACCCTGTTTCC
TTATAGCTAAGTTTAGATTAATTCTGAACTTAGAATTTAAGATGATTCAGGCT
>Contig333
TTTTCTATCTCTAACTACTCAGCTGAACCCTCAACTTCTGCCAGTTATTCGTGCCCAAATTTCTCGTGCAATAGCATCCC
CTGCCGCCGTCTCTCCTCTCTCATTGAGGAGGAATCTCACGGCCCCGCCGCGGTCAACTATTGCTCTTTGTTGACGGAAG
AAGAGTATCACAAGCTGGCTAATTCCACCATCCATGATCTGCTTGAGAAGCTCGAGGAATATGGTGACTCCGTGGACATT
GATGGATTTGACGTTGATTATGGGAATGAGGTCCTGACTTTGAAGCTTGGGGATTTCGGGACTTATGTCATAAACAAGCA
AACACCAAATAGACAGATTTGGATGTCATCTCCAGTGAGTGGTCCGTCTCGTTTTGATTGGGATCAGAAAGCTGAAGCTT
GGATTTATAAGCGAACAAAGCAAAACCTTTTTAAAGTACTGGAAACTGAGCTAGAAAAGCTGTGCAACAAACCTATCAGC
CTTTCTTGAGCTTCCTAAAACAATACATTCTCTACATGAAACTTTTTCTTCCATGAACCCGTTATGCTACTCCCGACTAC
TCCCATCAACTCCCTATTTCCCTTCTTCTCGTCTCTTCATCCTCAACCCATTTCCCGTTACATATGGCAGCCCCACATCC
TCATAGCAGTCGCAATCTAGTATGTAGTACGGCAAGTTATGTATATTGGCTAACTCAAAGGCCTGCTACACCAGCACGAA
CATGATTGCACATCCCCAGAGAGGCAAGATGGTTTATGCTATCATTTTTAACATACGTAATTCTTGCCTTATCTCGTGTG
AGGGCATCGACTTCCGACTGCTGCTGCTATTTTTCTTAGGTGGTGGACACTACATGTTCTTGAAAGTAGTGAGGTTTTTT
TGGAGATTGTGATCTGTGAAGCATTCATTTCTTGCAGCAAGTAAGCGTCTAATTCTGCTTACATTTCCTCTCTTTTGCTA
GAGCATAAACCCTTTCTTCATTTTTGGCCTACTACTTTTTTGTGTTTTTTCTGGTATTGAGAGT
>Contig334
ATATATAAGTGTTGGGTGATCGTTTTCGGGCAGAGAGAGAAGGCCGGAGAGTAACAATGGAGGTAGAAACTAATAAGATA
ATTTCGACAGAGACTATCAAACCATCTTCTCCAACCCCAAAATCTCTGCAAAAAATACCAACTTTCATTTCTTGATCAAT
GTCTGCATACATCATTCAGCCCATTGGTCTTTTTCTACCCATCAAATCCAAAATTTTCCAACTCCGAAAAATCAAAGCAG
CTAAAGAAATCCTTATCGGAGATCCTCTCCATATACTACCCCTCGCCGGCCGCCTCGCCGGCAACCTCTACGTCGACTGC
AACGACGCCGGCGCGCCCTTCTCCGAAGCCGAAGCCGACTGCGACGTCTCGCAAATTATCACCAATCCAAACCCTAACAA
CTTGAAGAACTTTCTACCTCACAACACAGATGATCAGTTCCAAGATCTTTGCATCGCTGTTCGAGCCACCTATTTCCGAT
GCGGCGGCATCTCCGTCGGGATCCTCTTATCGCACAAGATCGCCGACGCATTATCTTTCGTCTCGTTCGTCAACACTTGG
GCTGCCGTTGCCATAAATGGCGGCGGCGGCGTGCCACTCCC
>Contig335
ATCTCTCTCTGTGAGACGTGTGTACAAAGGGGGCAGTTTTTTTTTATTTTGTCTTTACCTCTGTGTGTGTGTTGTTTTTT
TCTTTTATTTTCTCTGTTTCTTTCCTTGTAATGGATCAATTGTCTAGTTTTGGGCAATATGATTTCGTAGAGTTGAGGTT
TCCATGTTTGGTTTTAGTATGTTTGAGGTAAAGATTTAGCCAGTTTGTGTAGCTGTTGATCAAATCTTTCGTCTTATCAC
TTAGCAGCAAGAAAAGAGCAGAAAAAGCCGTATGCCTATGTGGTTCTCTGCCAAGCAGCCCGAGATACCCGTCTCCAAGA
GCGTGGCCACGGAGCTGGAAGCCACAAAAGAGCACGATTTTTACCATCTCAAGCTGTCCGACTCTCACTACCAAGAACAA
GATTCTTCCTCAACTCTGTCCACAGATCAGTCTCATTCTCATCATGAAGGATCCACCTCAGCTGGAAGCGACGTTCAGAT
GAAGAACGTGTCGTTCCAGCCCGAGTATCCGAGCCATCATCAAGTTCAGATGGAACACAATCAATCATCGGATTGGGCGT
CTTACTCCATGGCTGCGGCTGCACCTTATTTTGGAGGCAGGATGACAGCTGCGTATGATCCAAATGCTGCTATTTATCCT
CAAATGGCGGGGTCGGACAGGCAAGGGCCGTGCTACCTCTGGATCACAATCAAGGCATCCCCATGTTCGTCAACGCAAAG
CAATACCACGCCATTCTCAGGCGTCGTCAAACCAGAGCTAAGCTCGAGGCTCAGAATAAGGTGGCAAGAACAAGAAAGCC
ATATCTCCACGAGTCTCGCCACCACCACGCTTTGAGGAGAGCTCGGGGGTTCCGGAGGGCGTTTCTTGAACACGAAGAAG
TCGGACCCCACGGCTCAAGAATCCGAGATCCAGCACTCCGAGGGCAGCAGCAGCTGGGATACGTCCACCACGTCTGGATC
TGATGTCTCCTACATATTCAACAACGGCGACTTCTTCCAACAACCGCGTATGGGGACACAATCGCATATGGGGGCACGCA
ACGACATGCTCCTGTTATCCATGGACAGATGCGGGGCGCAAATCCGCTCTACGACGTGATTGCGCCGCTCCCTTTGTAAG
GTTAACCGGCAGTTCATCCTTGGCTATCTTTCACTACTTTTTGCAGTGCCTCATTCTGGTCAGATATCAATCTTAGTTTT
TGTTATTTAGCTGTGGAGATTGCAGATGAACTCATCTTTGTGTAAGATATTGAAAA
>Contig337
TTCACGAATTTTCGAATTTAATAGTTTTTAGGAGTTTTTTCTTTTGTTTTTGGCATCAAGGGTTAAGAACTTAAGAGTTG
GGTATCAAAATCGGTAGCCGCGAAACTCCAGTTTCCCGTTTGATTAGATTCGAGGCGAGAGAGAGATGAAACCAATACCA
TTACCGCCGGGCGAGGAAGTCGCACCCAAGCTCGTTCGACTTCTCTACTTTGTCGGCGCCGGAGGTACACACTATCTTCA
CTTATTCTTCAATTCATGTACACTTTCTCTACTTTTAAACTGGCGACCTTTTTTCCTTAAGTTGTGTGCACTGCCGCGAT
TAACAAGTGGAAAGAATATGTAAAAATCCATGATTCAGAAGGAACAACAAATGAATGAATCGTCTCCGGAAAATTCGTCG
GCTGTTGAATGAACTTCAGTTTTGTTTCCTTCTTTTAATAACAGTGAGTTGTTTGGATTGTGGAACCTCAGATACATGGA
AACTTTTATCAAGTATTTTTGTAGTTGCTAGGAATTCATATCAACAAACGTAATGAAAGAAATTGTTGGTTCACTGCATA
CCTTTTGGGGGCAAGTATTATAAGAGAGGAAGTCGACTCAGAACTCCAATCCTCACTTGTGTTCCATTTGATGCGCACCA
ATCGAAAGCTTGGATTCTGTTTCTGGTTTAGTTTCGTTTATAGTTTTGTTAGAGTAAATATCTGATCTAAAAGGTAGTTG
TAGTTTTCTTGTCTTGGTTATTATATTAGTGAGGTTGATAGAATGAGCTTGTTGTTCTTCATCATGAATTGCAAAGTTGC
TGGCTATAGC
>Contig338
AGCTGTGTTCTGATACTAGTCACCTCCCCCCCTCCCCCCCTCACCATTTCCCTGCAACGTGGTTCTTGAATTTTCTCTAT
AATGTAAAGAGAAAGATAATTATCTGCTGCTTTTGATCACTTGTGCATAAAGTTTTTTGTTCTGGGGTGCCCCAAGATTT
GATTCTTTTTTTTTGTTTCTTGGTTACTGGGTTTTTGTTTTTGTTTTTATTTTTTTCCCTCATCATTTGATGGGTGCACG
AGCAGACGAACTGATAAAAAAGTTGGAACACAGAGTGCCTAAGAGAGAGAAAAGGCTGCAAAATGATTATTATTACAGCA
TGCAACACTGTGCCTCTTCTTGGGATTGTCTGTTTTCATGGGAGTTTGCCAGCCATTTCTTGTAGCAACTGAGAGAAACA
CAGTTCACACACTCCCTCTCTCTCAATTTCTCTAAGTAATAATTAAGTAGAAAGACACTATTTTTTTCTCTGTGCCCATT
ATTTCCAAAGCATGAAGAGACTCAGCAGTTCTGATTCCTTGGGTGGTTTGATGTCCATTTGTCCCAACTCAACAGTTGAT
GTGGATGAACACAACCATGGCGGCAATCCGATGTACACGAGAGAGTTTCAGACAATGTTGGAGGGTTTGGAGGAGGAAGA
ATCTGGGCAGATTTCGGAGAAGAAAAGGAGACTGAGCGTGGATCAAGTGAAGGCTTTGGAGAAGAATTTTGAGGTGGAGA
ACAAGCTTGAGCCAGAGAGGAAAGTCAAGCTGGCGCAGGAGCTAGGCTTGCAGCCGCGGCAGGTGGCCGTGTGGTTTCAG
AACCGCCGTGCGCGGTGGAAGACCAAGCAGTTGGAGAGAGATTACGGCCTCCTCAAAGCCAACCACGAAGCCCTCAAGCA
TAAATACGAGTCCCTCCACAGAGAGAATCAGTCTTTGCTCAATCAGATTCGGGAGCTTAACGGGAAAATCGGCGTGAAAG
AAGAGGCGTCGGTGTTAGAATCCGAAGAAAAATGCGATGTTGAAATTCACGAGGGAGGAGGCGCGATGGAGCATCAGGAA
AACGAGATGATGGGCGCGGTATTCGGTGATTTTAAGGATGGATCTTCGGACAGCGATTCAAGCGCGATTCTGAACGAGGA
CAACAACAGCCCCATCACCTCCTCCGGCGGGATCCTCCACCACCACAGCCCTCACGGCGGATTCTCGGAGGCCAAGGCGA
GTGTTGTTGTAGACGCCAGCAACATTTACCAAACGCGGTTCGTCAAGATCGAGGAGCACAATTTTTTCGGCGAGGAATCC
TGCAGCACTTTGTTCTCCGACGATCAACCTCCCACTCTTCATTGGTACTGTAATGACGAGTGGAACTGAAGATTGAAAAA
CTAAGACAAAATCATTTTTCGTTTTCAACTCATCCATCTTCTACCAAAATAAGCCAACGCCCACCACCAATTTAAGCCCG
TCACATGCCAATTTTGTATAGTAATGTGCAATTAGTACATGTGAATTCAAGAATAATCGAGGTTTTAAGAGACAAGGGAC
TGAAGCGTGTGGGCAATGGTGAAAGCTAGACTTGTGTTGCAGGAATAATGATTAGTGGTGGTGATGTCGATTAATTAATT
TTAAAATTGAAATTGAAGTTTT
>Contig339
TCTTCTCAATATATCAAAAACCATGACAACTCCTTCAACCTCATCTGTATCATCTTTTCTTGAATGCTTCGCTCAAGAAT
GTGAAAACCACTCTTCGATCACCAACGTTATCTACACTCCAACAAACCCTTCTTACACCTCTGTTCTTCAATCCACCATC
CGAAACACGAGATTCTTATCCGAATCCACACCGAAGCCGCAAGTCATCATAACCCCAGAATCCGAAACCCAGATCCCACC
CATCATCCGATGCGCCAAGAAATGCGGTCTCGAAATCCGAACCCGAAGCGGCGGCCATGACATGGAGGGACTGTCCTACG
TCGCAAAAGTGCCGTTCGTGATCATCGATTTGGTCAACCTCACCGAAGTCACCGTCGACGTCGAGGCGAAGACGGCGTGG
GTCGAGGCCGGCGCAACCACCGGCGTCGTATACTACAAGATCGCCGAGAAGACCCGCACTCTGGGCTTCCCCGGGGCTAT
CTGCACCACAGTCGGCGTCGGCGGGCACGTACGGTGGGGGGGGCTACGGCACCCTCCTCAGAAAATACGGCCTCGCCGGA
GATAACGTCATTGATGCGAGAATCGTCGACGCCAACGGCGACATCCTCGACAGAGAGTCAATGGGCGAGGATCTGTTCTG
GGCGATCAGAGGCGGCGGCGCCGCCAGCTTCGGCGTGGTCACTGCTTGGAAGATACAGCTCGTCGATGTTCCAGAAACAG
TCACTGTTTTCTCAATCGTGAGGAATGTGGAAGAACAGAACGCGCCGAGCTGTGGCACCGCTGGCAATACGTGGCGCCGC
AAGCCGACAAGGATTTGTTCGTCGGAGTCATCGTGTACAGAGTGAACACGACGGTGTTTGTGAATTTCTTCTCGGCTTAC
CAAGGCGGCGCCGACAGTTTAGTTTCATACATGCAAGAAATCTTCCCTGAGCTAGGGTTAGTGAGAGAAGACTGCACTGA
GATGAGCTGGATCCAATCCACCTTGTTCAGCAACCAAATGCCGATCGATCCACTTGATGCTCTGCTCAACCGGACTCAGC
CCGGCCTCAGACAGCTCAAAGCCAAGTCGGATTATGTCCGACACCCATTCCTTTGAACGCGATCGAAGGCATGGTGAGTA
TGCTACGTGAACCAGAAGCAGACGAGACCATTTACTACATGGTTCCATACGGTGGAAGAATGGATGAAATATCAGAATCA
TTCACACCATTTCCTCACAGAGCTGGTGCGCTCTACAAACTCGCCGGCTTAACTTACTGGCAAGACTCCGAGGCTGCCGA
TGCGGACAGTTACTTAAGCTGGAGCCGCAGGTATTACGAATACATGACTCCTTATGTCTCGAGCTCGCCCAGGGAAGCGT
ATCTCAACTACAGAGATCTCGACATCGGAGTGAATAACGTTGTCGGTGAGACGAGTTACGAGCAAGCCAGTATTTGGGGG
AAGCCTTACTACAAGGATAATTTCGATCGTCTTGTTCAGGTGAAGACCGCCGTGGATCCGGAGAATTTCTTCAGGAATGA
ACAGAGCATTCCGCCGGTGGCGACGACCGTCGCGGATATTTAAGTATCTGGGGTTTTAGATATTTTTGTTGACTAGTTTT
GAATAAGGCTATTTAAGTATGGAAATTTTGGTATTTTTGTTTATGTAGTTTTGAATAAGTATCCTTACTAAGCCATTTTT
TGTTGTAATAGACGAATACTTATTTTCTTATTGCGGAGTTTTTTTCACTAAGTTTTTCTAAAAAGATTTTTGATGAGGTT
AAGCTTTTAATCATATTTCTTGTGCTTTCATGAGTTGTTAGCTTTTTTTCTTATAAAATCTTATTTATAT
>Contig340
TTTTTCTATGATGTTGGGAGCTTTGATCAGTGCTGTCATTGCCCAAATGGTTGCTCTGGAACTTGTATCTGCACCAGCTA
TAAATATGTTCATCAGTAAGGCTTTGATGCTATTCCAATTGAGATCAATGGGAGAAGACTTGTCTTCTTTAAGCTTGATC
AAAGTATCAAGAATATTTTCCTCCTCCTCCTCCTCCTTCTTCGCCCTCCTCGGATCGAGATGCTCGTCGATGAGCTCCTG
GTAGAATGAATCGTGATTCTCGAAAATCCTATCGAGCCTCTTCATCGATCCAACCAGTTTATCCACCCAACCGAGAGCAG
GAACGTAATCAGACACAAAGAAGACGAGTGAGATCGCCACAAATTCATCTAGAAGATTTTTGAATCGCCTCATTTCGTGA
TTGTTGTATCTCTTACCGAAAGCAATTCTGCATATCAAACTGCAGCTGAGAGCCGTCGCCATCTCACTCAAATTCACAAC
CTGATGAGAGGAAGCAGACTCGGAGATCTTCGCGATCATAAGAGAGATTTCATCTTCGCGAATGGGGCGGAAAGATTGAA
CCTTTTTTGGTGCTGAAGAGATGAATGGATGTGATTTTTCTCATCTCTCTCCAATTATCGCTGTATGGTGAGAAGGCTAT
ATCTGAGTATTGGTATGCTAGTTTTTGCATAGCAAAGGATTTTGGTCGGCTACAAAATGACAAATCTTGAGTTTGGAGCA
CTTCTTTTGCCAATTTTGGTGAGGAAACAACAATTAGGGGGAGAGAGCCTAATTTCATGTGAATGATAGGAGAGTTGTAT
TTCTTGGAGAGGCGCCATAGGTAAAAGTGTAGGTCGCCGGCGGTGGCGAGCTGGTGGAGGTTTCCGATCAACGGCAGCCG
CGGGGGACCCGGCGGGAGGTTTGATTTTGTTGTTTTTCGAGTTTTGTGGAGAAGGTAGAAGAAGATTATGGGAAGAAATA
TGGATAATAGAAGTATCATTGTGGATTTTGTGCAAGAGATTTTAGATTTGAAGAGCATGAAATGGAGTATAAATACTTAC
AATGTTGCTATAGTTACCAAAAAAATAAAATTTCCCCTAATTTAAAGTTTAATTAAAAAAGTTATTTGCTTGTATGTGAA
CATAGTTTGAAG
>Contig341
ATCTCATATTTGATTGCACTGTCTTTTTTATGCTTACATAGGCTTGGCTTATATCTCCTTGTACTACTTTTCAGAGTTTC
TAAATGTTGATGACAATAACTTGGCTGACATGGATAACTCTTTCAAGTTCAGAGTTTCTAAATGTTGATGACGATGACTT
GGCTGACATGGATGATGACTATATGCCCGATGCTGAAGACACACGACATAATGAGAACACCGGGTGGTCTTCTCGTACAA
GAGCGGTTTCCAAGTATCTACAATCTGCATTTCTTAAAGAGGCAGAGTGTGGAAGGAATGCTCTCTCCTTGGACAACCTC
TTAATTGGCAAGTCACGCAAGGAAGCATCGAGGATGTTTTTTGAAACACTGGTCCTGAAAACAAGAGACTACATCCATGT
GGAAGAGCGGATTCCATTTGGCGATATCACCATAAGACCACGAACGAGGCTGATAAAAGCCGACTTCTAAACCACATCTG
TGCTGGAAAGTTTCAGAAACATAATCAGGAATGCACAGGAGCTCATCCTCTGCTCTCACTCTCTCTCTCTCCTCTGTTTC
TCTCTCTGTATTTATTTTGTGGAAACTAGATTCATTTTTTCCATGTGATGCTCTCAAGGATGGTTAGCTGGCTAATTAGG
TTGTTGTTGCATGTAACTGTTCAACTCAGTAGATTGTTTTACCCAATCATACTATATTTTGTATCATATATTTATATGTA
TATATTTATATATCTTGTAATATCAAAGTTTTGCAGCAATTAAGGTTGCTTTTCGATGGTTCTGCCTGTATGAG
>Contig342
TCATACTTCACTTAATATGGCCGTTTAATTATGCTACTGACATAGCATTAGCTGTGCCGCAGCTCGCCAATCTCACCAAA
CTTAAACTGGATGGTAGATGTCCAAATGTCCAATGCGAGTATGTTCCCTCCAAATCTTTCTCACCTGACGTTGACGCGAA
CCTGGCTACGTGATGATCCGATGGCAGAGCTGGGTAAGCTTCCAAAGCTTTTATTTCTCAAGCTACAGGATGCAGCTTAC
AGGGGTGAAACGATGCTAGTTTTGTGCGACGGGTTCCCCTGCCTCGAAGCCCTGGCTTTTCGAGATTTGATGACTGAAGA
GCGTCTTCATAGAAGAAGGTGGAATGCCGAAGCTCAAACATCTCCGAATCCGTCATGCCCCATCTCAAGACTAGGAATCT
GCCGCAACACATCAACATATTTACTCAATAAACTGATCAACTTTACTTACTCATCTTCTGTTATTCTTGTGTCTATGTGT
AACAAGAAATGGAGTGTCTTGT
>Contig345
TAATCCCTTGTTTCCCCAAACACGCCCCCTGCTCCGCCGCATGGCCTGTCGGCCGGAATGTTTAGCTCGATCACTTTGAT
AGGCTGTTCTGCTGCGGAGTTCGAATTAGCCCGCGTTCTCCACGCTTGCTGATTTCGTGTGTGTGTGTGTTTGTGTGAGT
AGGGTTTGTGGTAGGAAAAAAAAAATTGAGCTTGGAGTTGGGGGGAGATTTGGGGAAACAAAATGTACGTGGTTCCTCCT
CCGAATCGGGCCGATCCGTTAGCTGGATCCACTAATGGCTCCGACGAGCTCATGGTTTATCAGACTTGGAAAGGCAGTAA
TAAATTTTTTCTCCAAGGAAGGTTTGTTTTTGGACCAGATGTAAGGTCGCTGGCTCTAACTATATTCCTGATTGTGGCTC
CTGTAGCTGTTTTCTGCATCTTTGTTGCTCGAAAACTGATGGATGATTTTGTTGATGACTGGGGAGTATCAATTATGGTT
ATTGCCATCGTGTTCACATTTTATGATTTGATTCTTCTATTGCTAACATCTGGAAGAGATCCTGGCATCATTCCTCGAAA
TGCACATCCACCTGAACCGGAAGGCTATGATGGGAGTGTAGAAGGAGCTCAAACACCACAGTTACGCTTGCCCCGCATTA
AGGAAGTTGAGGTTAATGGTGCTACAGTGAAGATCAAGTATTGTGACACCTGCATGCTTTATCGACCTCCCCGTTGCTCC
CACTGTTCCATTTGCAATAACTGTGTCGAACGATTTGACCATCACTGCCCTTGGGTTGGGCAGTGCATAGGACTGAGAAA
CTACCGGTTCTTCTTCATGTTTGTCTTCTCAACGACTCTACTTTGTATATATGTCTTTGGTTTCTGCTGGGTTTACATCA
AGAGAATCACAGATACTGAGAAGACATCAATATGGAGGGCAATGATCAATACCCCTGCTTCCATTGTCTTAATCATATAC
ACCTTTATAGCAGTTTGGTTTGTTGGTGGTCTTACGGCATTCCATTTATATCTAATCAGTACAAATCAGACTACTTATGA
GAATTTTAGATATAGATATGATATCCGTGCCAACCCCTATAACAAAGGAGTAGTGAACAACTTCAAAGAAATATTTTGCG
GGCCTACACCTCCATCAAAGAACAATTTTAGGGCTAAGGTACCCAGAGAACCTGCTTTACCAGCTCGATCTGTAGCTGGT
GGTTTTGTAGCCCTAATATGGGTAAAGCTGT
>Contig346
AGATCACATTTTGATTAATTAGCTGTCTATTGGAGAGAAGAAAGGTGATTCTAGTATGCTGCGTCGTCGGATTTCTCGGT
CTGCTATCTGCTGCGACAGGCTTTGCTGCGGAAGCTAAGCGGATTAAGGTCTCGAAACAGCTGAGTGCTCACTTCAGAGA
TTTGGAGCAGCTCACTACGTTTGACTTTTTAGTGAAGATATAGATTGAGAAATTCAGAATATTTAAGCTTTTGCAAGATT
GTTGGGTGAGCTTCAATACAGACATCTCGTGAGCTTTTATCAAGATTTGCTAAAAGACTGCCCCTGCTGCTTCTCTTGAG
GAGGTCGAGGCGCTAAGAGTTGAAGTGAATGCTCAGGCTACTAGAGGGAACGAACTCGAGGCACGTCTGCTGGAGCAAGA
TGGCACCATTAATGATCTCAAGAGTATGGTGGCGCAGTTGATGGCAAATATGAATAAGGGTCATAATTGATACTTTTTAT
GAAGTTTGAATTTGGATTTATGTAGTAACTATGGAGTTAGAACTTATGATATTTGATATTTAGCTTAATTTAGGTATGTT
GAATTTAGATGTTTAGTAAGTATGTTTGACTTTGGATTGTTTA
>Contig347
ATCCCAAAGTTGCAATCCATTTTAGTGAATAACCTTACTATTTTTATCTATTAAGGCTAATCCTCAAAATTAATTCCCCT
CCTTGTTGATTGGTTTCTAACTTTCTAGTATTCTCAGGAAACAGAGAAAAGATGTACATGGATAAAGGAACTGGTATTTT
ATTCATGTTGATGAAACACAAACATACATAGTAACATAGCAAACTCATACATAGATAGCTAAGGGCCTTGGACTAAAAGC
ATTAGCCTGAACAACTCTAGCAAAATAAACATAATAACAACACATACGTAGCGAATACTCCCATTAGAACTTACTTATTC
TCGTAAACCCCATCTTTCAGATACTCCACAAACTTCTTCAAATAACTATGGTTGAATTCTTTATTTGCGAAAATCCCATC
AGCAGCTTCTTTTGTTCTGGCTCTTAGTGCTTCTCCTTCCTCAGCGACCATTGCCTTTTGCAATGCATTTGCTATGCCAT
TTCTCGTAAAAGATCCATCTTCAGCTCGTTCAACCTCTATTGCCAAACCCTTCTCAACTAGAAGCCTTGTCTCCAACGGT
TGAGTGATGATGAATGGCAACAGCACAAGGTAGTTTCCATGTGCCATATTTTCCAGACTAGAAAGCCACCCTGCTTGAAA
CAACGAACATCCTATGGAAGGATGGGCAAGGATTTCCCTCTGGGGCGCCCATCCAATCTGCACGACTCCCCTCCCTGCTG
TCCGGGACTCGAATCCTGGGGGCACTACTTCATCATCTCACCACCACCCCAAAGAGGCTTTGCCAGTATAAATATGAAGG
GAAGCCCGGATAGTTCAATCCCATATGCTATCTCATGAATCTCCTCCCTCTGCAATTTGCATTCACTCCCAAACCCAACA
AACGCTACTGCTTTTTGGCTTTTGTTTGTCAAGCCAATCAAAAGACCCTACTCCACGGTATAGTTCTCGTCTCCTCCACG
TTCCGAGGTGGAAGACATCCCATTGGAATCACCGGCTTGCCAGTGATTTTTGAGTATAGTTTCAAATAATCAGCTTCGAG
TTCCAGGCAAGTGCGTAAAGCAATGCCTGGCATCCTTGG
>Contig348
CTATTCCACGGTGCTCTCTCTACTCTTTGTGTACCCTGTCAACTCTCTCTCTCTCTCTTTCAACTTCATCTGTCTCTCTC
TTCACATTTGCAACAGAGAGTGAATCTCATCCCCAACTATCAAATCCCAAATCCCCTTCTTCTAATTTCCGGCGAATAAC
CAGAACGGTTTGTTGTCTCCATCAATCAGCCGTCCGCCTATATCTCACCGCCGTTCCCTATCGTCGACCACTCTCCTCAG
CTCGGCCCGACAATCAGCAGCTAAGAAAACTGCGCCGATGCCGCCGACCAGCACTCTCAACACAGACAACAACTCAAGAA
ATTGAGCCACAACTCAGCCAAGGCTGGTCGTTCCCAATCGTCAGCACACCTAAGCTGCTGCCGATGCCAACGCCGACCGG
CACCCTCAACGCAAGCAACAAAGCAAGAAACCCAGCCCCAAGACAATAGTTCTACTATGTTGTGCTGTGGTCAGTTTTGT
GAAAAAAT
>Contig349
CAGATGCAGCGAACAGCATGGTGTACGAAGCAAACGCTAGGTTAAGGGATCCCATCTACGGCTGTGCGGGCGCCATTTGT
CATCTCCAGAAGCAGATCGACCACCTTCAGATCCAACTAGCCACAGCGCATGCTCAAATACTCAACCACTGAGATATGGA
GATCGCAAGAATTAAAGATGCAGTCGAGGGAGGAGGCCGAGATCTGGAAGCTAGGGCTGGGCGACGCCGTAGTTTGAAAC
TCGGACGGCGGCGGCTGGATAAGGGCTGAGCAGAGGGAGGCAGCGGCTCATTTATCGTCGTCGAGGAGAGAGGCGACACC
GCGTGGAGCGTCGTCTAGATGTGAGGCCGGAGTTGGTAGTTTAGGGATCTAAGGGTTTTCGGACCGCGGCTTTGCCGTGA
AACGGTTGCAGGTTTTTCTCCGGCAGAGGGAGAGAGAAGACGATAGAGAGCACGTTTGAGCTTCTCGCCGACAGCGGCGA
AAGGTGGAAGAAAGTCGGCAGAGGGTGAGGCAGAGGGAGAGAGAAGACAAGGGAGAGCACGTATGAGCTTCTCTCCGGCA
GCCGCGAAAGGTGGAAGAAAGTGGAAGGTTTTAGACTGGGAGAATAAATGAGCGAGAAGAAGCGGCGCT
>Contig35
CTATTCCACGGTGCTCTCTCTACTCTTTGTGTACCCTGTCAACTCTCTCTCTCTCTCTTTCAACTTCATCTGTCTCTCTC
TTCACATTTGCAACAGAGAGTGAATCTCATCCCCAACTATCAAATCCCAAATTCTTCTTCTTCTTCTTCTTCTTCTTCTT
CTTCTTTCCGGCGAATAACCAGAACGGTTTGTTGTCTCCATCAATCAGCCGTCCGCCTATATCTCACCGCCGTTCCCTAT
CGTCGACCACTCTCCTCAGCTCGGCCCGACAATCAGCAGCTAAGAAAACTGCGCCGATGCCGCCGACCAGCACTCTCAAC
ACAGACAACAACTCAAGAAATTGAGCCACAACTCAGCCAAGGCTGGTCGTTCCCAATCGTCAGCACACCTAAGCTGCTGC
CGATGCCAACGCCGACCGGCACCCTCAACGCAAGCAACAAAGCAAGAAACCCAGCCCCAAGACAATAGTTCTACTATGTT
GTGCTGTGGTCAGTTTTGTGAAAAAAT
>Contig350
TGCCATATACACCCCCTCCAATCTTTTCTATATACAGATAAAATCTTGTAGAGGATGAGGGAGTGTGTCCCACTATCAAT
TTTTGTAATTGTTTTTAAAGTTTTGTCAATTTCAACATATATAGTGTGATTTAGTTTCATTTTATAATTATTACTACTAT
TAACTAGGATTCACTAATTAAATTATGGCTTTTAATTAGTTTTTCACATTTAATTTGCAAGTTTTTAAGTTAAAGCATGA
TTATTTGGGTTGAATATTTCGAAATCAGTATATATATTTTTAAAAAAACTTTTTTGTAGGAGTAGTAAATAAGTAACATT
TTATTTTTAAAATAAATATTAATTCAATAGAGAAACTAATAGACAATAGTAGGAGACAAATGGTAGGGTTTAATTATTTA
TCAAAATTTAAAACATGAACTTTTATAGTATATAAGTATATATAATAGCACAATGTTTAAAAATCACCCCACTGAAAATA
ATCAGCAACCCTTTTGATCTTTTGTTTTTATGTCGGAGCTATCTCCTACTTCTTTTTTTGTTAATAATGAATGGGCTCAA
ACTAGTGAGGGCCCAAGTCAAGCCCAACAATCTTATCTTCCCCAAATAGTCAGAGAGAGGAAACATAACTAGGCTAAAAA
ACTAGACTTATTTACTAGTAATCAATTTTGCCTAAAAAAAAGAATTGAGCTTGAATTTTTTATTTATTGAATCTTCAAAG
CACACGAATTTATTTGAAACTTACTTTAGCCTAAGAGAACCTTTTAGATTTAAATATTAAATATTTTTTTAAATATTATT
TATTCTAAAAAAGCATAATATTTTTACTTAGATTAAACAAATTTACTTAGATATACAAGGGCTTAGCTAGACATGATATA
TAATTGATAAGTGTAAGATGATTATAACAACCTAATATCTTATTTACTTCAAAAATTAAAGACTTTCCATAAAATAAAGG
AACATTACCTACCATTGGTATCTTAGTGAATCTAAATCAAGCTGTACACAAATTTGCTAAGAGAAGTTTTCATCAATTTA
GAAAGATTGTATATATACATCTTTATAACAACAAACAACGAATTCCAATGTAGGTATACAGAATTGGGACAAAGGATTTC
ATCCGAAAAAGAGGAGCGTTTAAGCAACACTCACTCAATTTCCTCTACACGTAATGTACAAAAATTAAAAAAAAAAAATT
AGACCACTATCTTAGGATAATTCGTAAAAATAACTCTATTCTTTTGAATTTACAAAATTTGATCAATTATTTTAAATTTC
GACGAAATTTAAAATAATTGATCCAATTCTGCAAGCTCGAAAAAAAGTAGCTTATTTTTGCAAGCAATAAATCGATCTAC
TTAGCGTAGTTTCCAGTTCAGTCAAGGTAGGCCTTTCCTCCGTCCGTACACTCTTGCATCTTGCCGCCATGGCGGCAACC
TCCGTCACATAAACTACTTCCGACGCCGCCAAATCCTCCGACAGCAGC
>Contig351
TTCTCATTAAACTTGATTGTCAAAGAGTTCCAGGAGATACATCAACTTCTTTTTCAGTATTTGCAATTTTTGATGGACAT
AATGGTATATCAGCTGCTATCTTTGCTAAGGAGAATCTGCTGAACAATGTTCTTAGTGCTATTCCTGATCAGTCACTTGG
TAGAGAAGAGTGGCTTCAAGCCCTTCCGAGAGCGTTAGTAGCAGGGTTTGTGAAAACCGACATTGAGTTTCAGCAGCGAG
GTGAAACTTCTGGAACAACAGTTACATTTGTTGTGATTGATGGCTGGACTGTGACGGTTGCATCTGTTGGAGATTCTCGG
TGCATATTGGACACACAAGGTGGGGTTGTCTCACTCTTGACGTGACCATCGGCTGGAAGAGAATGTTGAGGAACGGGAGC
GTGTAACTGCAAGTGGTGGGGAAGTAGGGAGGCTCAATCTTTGTGGAGGAAGCGAGGTTGGTCCACTACGTTGCTGGCCT
GGTGGATTATGTCTTTCTAGGTCCATTGGTGATACTGACGTTGGCGAGTATATTGTCCCGGTTCCTCATGTGAAGCAAGT
CAAGCTTTCAAATGCCGGAGGAAGACTCATAATAGCCTCCGATGGAATATGGGATGCTTTGTCATCGGATATGGCCGCTC
AATCTTGTCGGGGTTACCTGCTGAGCTTGCTGCAAAGTTGGTTGTTAAGGAAGCCCTCAGGTCAAGAGGTTTGAAGGATG
ATACAACATGCTTGGTTGTTGATATTATTCCTTTTGACCCTCCTTTTTTGGCCCCAACGCCTAGAAAAAAGCATAATTTG
CTTTATTCACTTATATTTGGGAAAATTTCTCAAAATTCTAACAAAGGAGCTAATAAGCTATCTGCAGTTGGAGTTGTTGA
GGAATTATTTGAGGAAGGTTCTGCAATGCTTGCTGAGAGGCTGGGCAAGGACTTCCCTCTGGAGTCGAATTCTGGGCTCT
TTAGATGTGCGATCTGCCAGATTGATCAGCTCCCCGGTGAGGGCTTATCCGTTAACTCGGGCCCATTTTTCTCTCCTGGA
TCCAAGCCTTGGGAAGGTCCTTTTCTCTGTGTAAGTTGCCGCAGGAAGAAAGACGCCATGGAAGGGAAGAGGCCTATGAC
GCCTGCAGTCACTGCATAAATCTGGTAACCTAGCAAATTATTGGTAAATATCTTTCTGTGATACTATGAGCGTGCTTCAT
TTTACCTCTGCGAGGATCATTATGTGTGTGTGTGTGTGTGT
>Contig352
GATCCCAAACCATAATAATCTCTTCTTCTCTATCTTCTCTTTTTTCAAGAATTAATTTATAATTCATTTTTGGAAAAGAA
AAAAAAAGAGAGAAGAAAATGCCAGGAATCGCTTTCGGCCGTTTCGATGACTCGTGCAGCGCCGCCTCCATCAAGGCGTA
CGTCGCCGAGTTCATCTCCACCTTGCTCTTCGTCTTTGCCGGTGTCGGCTCCGCCATTGCTTTCAGTTAGTATCCAACCA
CTTAAATTCACCTGTTTTTAATTAAATAATTTTTTAGTCAAATTTGATTCTGCATGCATTTGCAAATGAGATTATTTCAA
TCAGAATATTATAGGATTTTACGAAATTTGGAGACAGAATAGGCCGTCGCTGATCGCCAATTTTTTGCAGTGATATACTG
CTGTAACAACTACATTTTTTTGCTGTAATTTAGCGTGTATATAATCTCATATTATACATTATAGGAACTAATTTAAGTGA
AATTGGTTTCTTTTTCCTTGGATTAAAATTTTGAAAATGTAAGTCTTCTTTATCCTTTTTTTCACCAAAAATCTTTAACC
CTAGATCCATGCATGCACATGCACTAATTAACCTGTCATATTTTATTTAATTTTTTTTAGTTCAAGTATATTTTTCTGAT
GGACTGAAATTTGTGGCTTTTCAACAGACAGTTTGACGGCCAACGCCGGCCTCGACCCGGCCGGGCTCGTGGCGATCGCC
GTTGCCCATGCATTCGCTCTCTTCGTGGCTGTTTCCATCGCCGCCAACATCTCTGGCGGACACGTCAACCCTGCCGTCAC
CTTCGGCCTGGTTGCCGGCGGCCAGATGACCGTCATCACCGGACTTTTCTACTGGATTGCTCAGCTTTTGGGTGCCGTTG
TTGGTTCATTCCTGCTCTCTTTCGTTACCGGCGGTTTGGCTATTCCGATCCACGGCGTGGGAGCCGGAGTGGGAGCCATC
CAAGGGGTGGTGTTCGAGATCATCATCACCTTCGGCCTGGTCTACACAGTCTACGCCACCGCCGTGGACCCCAAGAAGGG
CTCATTGGGAACCATCGCCCCCATCGCCATCGGTTTCATCGTCGGTGCCAACATCTTGGCCGCCGGCCCATTCTCCGGCG
GATCCATGAACCCCGCCCGCTCCTTCGGCCCCGCCGTTGCCAGCGGTGACTTCTCCGGCCACTGGATCTACTGGGTGGGC
CCACTCATCGGCGGCGGCCTCGCCGGCCTTGTCTACAGCAACTGCTACATCCACCACGAGCATGCACCACTCGCCACCAG
CGACTTCTAGATTTGTCTGGGGGTCGTTGGATTTTTTTTTCTTCTGTAATTTCACATTTGTTTGTGGTATGGAAAAGTTT
GGAATTTCTTTTGTAATAAAAGGAAGAGAGGAGAGGGGAAATCTATTTTTCTCTTCTTTTTTTCTTTTCCTTTTTTCTTC
TTCTTTTAAAAATGTTTCGAGAAATTTGGTGGGCTGTTTGTAGCTGTAAATGCAATTTCTTGGTGTAATGGTTTGTTCTT
TCTGAAAAGGATGAAATTGTGAA
>Contig354
GATCCCAAACCATAATAATCTCTTCTTCTCTATCTTCTCTTTTTTCAAGAATTAATTTATAATTCATTTTTGGAAAAGAA
AAAAAAAGAGAGAAGAAAATGCCAGGAATCGCTTTCGGCCGTTTCGATGACTCGTGCAGCGCCGCCTCCATCAAGGCGTA
CGTCGCCGAGTTCATCTCCACCTTGCTCTTCGTCTTTGCCGGTGTCGGCTCCGCCATTGCTTTCAACAGTTTGACGGCCA
ACGCCGGCCTCGACCCGGCCGGGCTCGTGGCGATCGCCGTTGCCCATGCATTCGCTCTCTTCGTGGCTGTTTCCATCGCC
GCCAACATCTCTGGCGGACACGTCAACCCTGCCGTCACCTTCGGCCTGGTTGCCGGCGGCCAGATGACCGTCATCACCGG
ACTTTTCTACTGGATTGCTCAGCTTTTGGGTGCCGTTGTTGGTTCATTCCTGCTCTCTTTCGTTACCGGCGGTTTGGCTA
TTCCGATCCACGGCGTGGGAGCCGGAGTGGGAGCCATCCAAGGGGTGGTGTTCGAGATCATCATCACCTTCGGCCTGGTC
TACACAGTCTACGCCACCGCCGTGGACCCCAAGAAGGGCTCATTGGGAACCATCGCCCCCATCGCCATCGGTTTCATCGT
CGGTGCCAACATCTTGGCCGCCGGCCCATTCTCCGGCGGATCCATGAACCCCGCCCGCTCCTTCGGCCCCGCCGTTGCCA
GCGGTGACTTCTCCGGCCACTGGATCTACTGGGTGGGCCCACTCATCGGCGGCGGCCTCGCCGGCCTTGTCTACAGCAAC
TGCTACATCCACCACGAGCATGCACCACTCGCCACCAGCGACTTCTAGATTTGTCTGGGGGTCGTTGGATTTTTTTTTCT
TCTGTAATTTCACATTTGTTTGTGGTATGGAAAAGTTTGGAATTTCTTTTGTAATAAAAGGAAGAGAGGAGAGGGGAAAT
CTATTTTTCTCTTCTTTTTTTCTTTTCCTTTTTTCTTCTTCTTTTAAAAATGTTTCGAGAAATTTGGTGGGCTGTTTGTA
GCTGTAAATGCAATTTCTTGGTGTAATGGTTTGTTCTTTCTGAAAAGGATGAAATTGTGAA
>Contig355
AATCACTTCTTGCATTTGCACAGAGGTACAAAAATGAATTAACAAAGGAGGACAAAGATGATCTCAACACACTAGTTGAA
AGGCAAAGACATAAACTAGTTACACCTGAAATACTGAGGGAACTAAATAATAGCCGTAACCGTGGGGAGAAGGATAGTGA
TCCTATGTCAATATCAACCCATTTATCTGTAGTCAACAAAACAATTCAAGAAGACAGGTTTGATATTCCAGATGTACCAA
TGGAGGAGGATTAGATTTACTGCAGCTACACTTTCTTTTAGTAAAGGTGGTTCAAATTTTTTTGAAACGAACTTCATTAA
ATACTTATTCCTTATTGGGGTTCAGGTGGTGGTGGAAGAAAATAGTGTGATTATAGCAGAAGCTTCCGCTTATCAAGCGA
CAAGCTTCAAGATTTTGGTAAATCGGTATATGTTTGTTGATTGCAGTTTTCATTTTTGATTGGTGCTGTGCATACGTGGA
ACTTGCTTTCCTTCTTGCAGTATTCCATTCACTTGAAGATCTGAGATGCAATTGTTAGGCTAGTTAAAATCTGAAATACA
GTATGTAATTCTATGGACTCTTGAGAAATTACAGTGGCAAATTGATATTGTAGTTTAAATTAACTCCAGAGGAATGTTAT
TCTTCAAGTTATGTATTTAACCATAGCAGTAAGACTTCTCACGTTGCCAGTTTTGAAGTGTTTATTTGTTTTAAAGCCTT
CTTGGAAGATGAATTTTGCTCTCTTTTATTTTTTGGAGGGAAAATGCATGA
>Contig356
TATATATTCCTTCAAGTTTGATAAACACTTCTTTGCTTCTTGATTCTTGATTCAATTTCTCAATCACTATGAGTCCAAAA
CTAGCCTTTGCCATTGCAACAATCCTAAGCATTTCATGCAACGAAATAATTCTTGTGTTTGGCGACATTGGGACAGCGAG
TTCCTACAGCCCTCCTTACACACCTACTAGGTGCAATGGCAATAGAGGCGACCAATTCCCCTCGGGCAACCTGTTTGTGC
AGGTGAGCGAGGGGCTATGGGATAACGGCGCCGCTTGCGGCCGCCGTTACAGACTCCGGTGCCTCAGCGGCAGCAACCGG
CCGTGCAAGGAGGGCACGGTGGACGTGAGGGTAGGTCGATTTTTGCACCCGACGGCCGTGCCCATCGACTATAATGATGT
CGACCGATGCCTTCGCCGCCGTCTCACGATCCCCAAACGCTAAAATCAACATTGAATTTATTGAGTACGTTA
>Contig357
TCTGTATTTTCCGTTGGGAATAATTTGTTATTCCAAGAAATTAGTCATAAAATCTTTTTCCGACTGTGTTAATTTTTCCA
AGAAATCCATCCTTTATTTTAACCGCCATCAGACAGAAGAGTGGAAGGGATATATGCAGGCAAGGAGATGCTCTATCTTA
TGTGGAACTACGGTGCCGTTACAAACTCCGGTGGCTCAGCGGCAGCAACCGGCCGTGCAAGGAGGGCACGGTGGACGTGA
GGGTGGTCGATTTTTGCACCCGACGGCCGTGTCCATCGACTATAGTGATGTCGACCGATGCCTTCGCCGCCGTCTCACGA
TCCCCAAACGCTAAAATCAACATTGAATTTATTGAGTACGTTA
>Contig358
TTTCTTTTACTTTAAAGCAGAAGAGAACACACATGAAATTAAAATATAAGAAGCACCTCATCTATTCTCAAAATACTAGG
ATTAGCTCTGAAGTTTGTATGTGATTGGGCCTGATTCTCACTTATCTCTAGAATGTAGAATCATTGAAAATGAATTTGCA
GATAATGAGCAATGGCATATTCAAGAGCCCAACACACAGAGTTGTGACAAATCCAGAAAAGGAGAGGATGACTTTAGCTA
TTTTCTTTGGCCCTGACGCAACGACTGAAATTGGAGTTGTAGAAGAATTAGTTGATGAGAAAAGGCCAAGGCTGTACAAA
AGTGTGGTGGACTATCCTCGCAACACTTTTTCCGTTTATTCAGCTTGGGAAAAAGCCTATTGACCTTGTTAGGCTCTGAA
CACCAAATTCTTGCTTGTTTCAGCTTGGGAGTATATTTTATGATAAACTCAATTCTAATGTAATTAATATACTCCATGTA
CCCCCCTNAACAAAAATATAATCCATCTATTGGATTAGGTAC
>Contig361
AATTTTTAATCTTCTTCCTGATGAGGTTGTGGAACATAGCTATTCTTGTGCACTTGAGAGATCATTCTTGTATCATGGTC
GGATGTATGTATCAGCATGGCACATTTGCTTCCATTCGAACGTTTTCTCCAAACAAATGAAGGGGAACCGACTCTAGATT
GGACGACGAGGAAGAAGATTGCAGTGGGAGCTGCAAGGGGGCTGCTGTATCTCCATGAGCACTGTGATCCCAAGATAATC
CACAGGAATGTGAAGGCTGCAAACGTGCTGCTAGATGAGCACTATGAGGCCGTTGTGGGTGATTTCGGGCTTGCAAGCTG
CTGGATCATGGCGAATCCCATGTGACCACAACAGTTATGTTGTGTTGAGTTTGGATTTATGTAGTTACTATGGTAGTTAG
GATTTATGATTACTTG
>Contig362
TTATGTGATTCAACAATCTGTTAATCTATATGTGCTGGCACTGATAATTGGGGGTAAGATAAGTGTGCGTTTGGATGCTT
CACAAATTTGTCCTAAGCTCACTCACAAGTTAGTTTCTACGGCCGACTTCTTTGCTGCTCATGTTTCTCTTCTTCAAGTG
GACTGGGTTGGTGGAGAATGTGATGGTTGTTTTGAGTAGCTTGGCAACGATTGAGATAGGGCAAGAGGCGATCATTAAGG
AAGGCGGGATACCGATTGAGGATGAGAGCAACAAAAGGAATGAGTTCGCAATATGTAATTGTTAACTTTGTTTGTATTTT
TTTTCTTCTTTTCAAGCTAAAAAGGCTTCTTGGGTACTTACAAGACAAGAAGCTTCTTCTTCTTCAAGCCCATAAATGGG
GCGAGGTATTATAGATGACTTATCTTTGCACTATGCTTTTGCGATGGCTTACTATTGACTGTATATAGCAAGTATTT
>Contig365
AGTTTATTTATAGTCCAAACACCCCCTAATTGAAGTTGGCGCTAGGGTTTTATTTCGTTATCCTCTCTTTGCCTCTTTGC
GCTCACTCTCTCCCTCCACTCTTCTACTTCACATTTTTGCAGAGATGAATGTCGAAAAACTAATGAAGATGGCCGGTTCG
GTCCGCACTGGTGGGAAGGGTACAATGAGAAGAAAGAAGAAGGCCGTGCACAAGACGACCACAACAGACGACAAGAGGCT
TCAAAGTACCTTAAAGAGAATAGGAGTGAATGCTATACCTGCAATTGAGGAAGTTAATATCTTCAAGGAAGATATAGTTA
TACAGTTCGTCAACCCCAAAGTCCAAGCATCTATTGCAGCCAACACCTGGGTCGTTAGCGGCACTCCTCAGAACAAGAAA
TTGCAGGACATTCTTCCGCAAATTATCCACCAGTTGGGTCCGGATAACTTGGAGAACTTGAAAAAGCTAGCAGAACAATT
CCAGAAGCAGGCACCGGCCGATGGCAGCGGCACAGCTTCTGGTGCAGCAGAAGATGATGATGACGACGTACCAGAACTCG
TTGCTGGTGAGACGTTTGAAGCTGCCGCAGAGGAGGGACACGCCCCGCCCTCTTGAGGATTCTATTTTCAGTTTTGGAAC
CAGTGCTTACATTTTCCATGTTTTTGAAAGATCTGTTACATTACTTTGTCTGTGATGAACCGTACTTGAAAGCTAGGTCT
ATGTCTCGATTAATAACTCGCCGTGCTTTACCCGATTCGTACATCAGTGTGGTTTGAGTGAACCTTCCATGATAAATTTT
CAAGTATGATCTGATGTGTAATGAGTAGAATTCATGTCTTCTCATTCTTGTGGTATTCTGCAGCCTAGAGATCTTTGTGG
ATTAAGATCTTTGTATATGTATATATTGTGTAGTTGAAAATATGTGTAGGGTCTCATGTTCGAATTCTGTTAATTTTGGA
TTAT
>Contig366
CAAGAACATCTCCTCCGCACCCTCAAAAACCTCATTTTCTGTGAACCCAAGAGCTTCCCACTTGCGCTCTTCTTACCTGA
AATCCAAGTCCACTAGTTTTGTCGCCGCCGCTGCCGCTGCCGCCACAGAAGTAGCTCCGGCAGAAACACCCGCCGACGCC
GAACTCGTTCCACAACCGCAGGTTCAATTAGTTTTCAGTATCTCAATTATTTCTCGCATCCACAAATGGGTACATTTATT
ATTATAGATTACCAAGAATGAAATGCACATAGTTTTGGATATATGACAGACAGGTGCAGTGGGTGCGCGTCTGGTGTTGA
AGTTCATATGGATGGAGAAGAACATCGGTCTGGGACTGGATCAGAGCATACCGGGGCACGGCACAGTGCCTCTCAGCCCT
TACTTCTTCTGGCCCAGGAAAGATGCATGGGAAGAGCTCAAGGCAACTCTAGAGAACAAGCCATGGATCTCTCAGAAGAA
GATGATCATTCTCCTCAATCAGGCCACAG
>Contig368
CTGACATATCTAATACTATACATATAATTATTGTGGGGGCTCAATGACAACAATTAATGCAGAGCTCATTAATACAAAAC
TTAAGCCATCAAGATACATCTTTATATATCTCTCACCAGCCATATTCTTCTGCATCTTCTTTTCTCCCTCACCGGCCACT
TTTCTTTCGGCACTATCTTGCTTCACCTTGCCTTGCTTCTCTTTCTTTTTCCATTTTTCTTTCGGCACTTTCTTGCTTCA
ATGTCAGCACTCTTTCTATTTTGCTTCTCTTTCTTATCTTTCTGTTCTTGCTTCTCTTTCTTTCCTCTTTTTCTTTTGTC
AGCTTCTTGCACCTTCTTTTCTACATTTTAATGAGCAGCAACTTCTTTTTCTATCTGTAATATTGGCATATTCTTGCTCT
TTTCTCTAAAGCTTCTTGCTTCCAATTTTTATATTTTTTTTATTTCTACCTAAACTTTTCATTTCTACTCTAAGCTTCTT
TCTCACAACTTCTTACATCATTTTCTTTATTTTCTTTCTTTTTTATATTTTAGCTTTTTTTGTTTCTATTTTATATGTTT
CTTTCTATTTTACATATTCGTTCTTTTCTTTCTTATATCTTCAGTTTAATTTTCCATCCTATTTTATGTGTTTATTTCTG
ATTAACTACAACTTTAGATTCTTTCTTTCTTTATTTTTTTATATCTTCAACTATCTTTTCTTCCTATTTTATGTGTTTAT
TTCAGTTTTACATCTTTAGATTTTTTTTCCCCCTATTTTCTGCACTTCTAAGCAAAAATAGAGCAAAACATTATTATAAA
TTTATAATAATGTTTTTCAGGCAATTTCCTTTTATTATAGATTTCCTATACACTATTTCCTTTTATTATAGATTTCCTAT
TTTTTTCAGTCAATTTTTTATTCTAAATGATTCGGAGTCTCTTCATAACTTAGTAGAAGGTAAATTATTTCTACAAAAAA
GTATATATTATTCGAGTTTTCAGACTAAAGTAAAAAAAATCATTAACATAAGCTACATAGATGACAAACAGTAATTTTTT
TCTAAAGAAATATGAAGAAAACAGTAACATATGAAAAAACAATAATCAATACTTAGCTTTGATAATACTTATCTGTAACT
CTCAAAATCTGAACTATGTTTTTTGCTAGATATACCAGAATATCAAAATCTGCAGAGGTTATGAGAATATCAAATTTCAA
AGAGTCAGCAAGATATATTCGAATTGACTGCTAAGTAATTTACAAAGTCAAACCAAGGCGGATTTCGCCATTTCGGAGGT
AGCAAAAAAGAATGGTCTTTTTTTTTGGTCCTTTTTTCTTAAGCAAAAATAATTTCAAAGAGGCAGCACATATTTTAAAT
GGTTTTGAGTTAGCAACAAGGAATGATTTTTGCCTTTTGGTTCTTTTTTGTTTTCGGAGATAGCAACAACAAATGGTTTT
TTATTTTAAATGTTACTGATAAAAAAGAATAGTTTTTTTGTTCTTTTTCTTAAGAAAAATAATTTCAGAGAGGAAGGCAG
CACATATGAAGAAAGCTAAAAAAATCAACTCATCTCTAAGCAGCAAAAAAAAACCGAAAGAAAACAAATACTACAAAATA
TGACACAAATGAGAAAACAAAAATCAATACTTTGTTTAGAAAACAAAAATCAATACTTATATGTAAGGTTTTCAAGCTTT
GGTGTTATAATCTTCGGCTGAGCAATAAAAAACAAAGTCAGTAACAATTTCACAAAGTAAGAAAATTTAGTGAGTAGCAA
TTTCGCCTGGGCAATACATGTTTGGTTTTCCAAACAAAGAAAAGGGAAACAAATTGAATGAAACTAAGGAGAATAGAAAA
TTTAGTCTGAGCAATTTCACAAACACATTACCAAAACTTAATTCCTAAAAGTTAATCCCTACCAAAAAAAAGAACTAATT
CACCAAGTGAATGTCGATGAGAGGACGGCGAAAGCGGTGAGAGCCACCACGACAGGAAGCAACGCAGAGAGAAGAGGAAT
ACTGGAATTGAGATGCAGACGAGGAAGGAGGGGCTGGAATTGAGATGCAGACGAGGGAATAGAGGAATTAGAGGTGATTT
CTATCGTCTGGGAAAAGAGGAGATTTACGGCTGGAGACGTGGGCGGCGCAGTTGATCTTTTGTGTGTAAACCCTAAATTG
AGTAGAGATGTGTGGTTATACCTGCAAAAT
>Contig37
TTTCTATTTCGACCCACGTCTCTTTTAATCATATTGTGTGGAAAAATTGTTGATTTTGCACTCTTCAGTTTATTAGTTTT
CTTCTGATTTTATTTGTCTTGGTTATGTTTGAATCAATGCCAGGTATATTCCTAAAGGGATACTTTTTTATCTTCTTTGC
TTGGAACCAGAGAGACCTTGGAACTTGACTGTATGATCTATCTTTACATTACTCTGATCAATTTTCTTACTGTTATTCCT
TTAGCCACTATTTGATATATACCTATTTCATATTAGTGCTTATTATGGTATGGAATCAATTTGTTGGTCAATTTTTTGAT
GATGTTAGTTTCTACATTTGCTAGTTTGTATAACATAACTTAGTAGCTTCTTTTAAATGGATATTAGTGAACCTGAAAAA
AGAATATAAATTTTGTTTGGAGCTTCGAACTAATTCTCATATTCGCTTGATTTGTCTGAAGTTTATTGAACTAATTTTGT
TTATTTAAATTGTGCTTGGATAATCTAGTTGTGTCTACTACAGCCTGGGGTCTCATTCCTAAGCTGAATGTACAAATAAA
ATTTTGATCTCATTGAGCCTGAGTCAACTTTTATAAACCTTTTGTTGGATTTAGAACTTTCAAGATACCTGCTGTATTTC
CGATATATTTTGTGGTAGAGAACAAGTGCTTTGGAGAAATCTCTGAGGGAAAATGCTGGTTGGCAGAAATTGATAAAGAG
AGGCACGCACACTTTGAAGAAGCCACAATACGAGTAATGCTATATTGATCCTGGAATTGCAAGTGAGAAAGAGTTGGAGG
AGCTCAAGGACATACAAGAAGACATCAGAGAAGAGAAGCAGCAGATGCTCCACACAACTCATTTTTCTACTAAGTGTTGA
GATCATGTGTTGGATTACTTTTTGATAAGAGAGATTTACATCTTGCAGAAGACAGTAGAGAGTT
>Contig370
ACAGAGAACTCGAACCCAAGATCTTTGGCCTTACTGCTTGGCCAACACACGCACACCAGAGCTTATAAACCTTTGAAACT
TATAAGATGTAGTTTCTTAAGAGCTTATAAATTCTCAAATTGTTTGGATAATTGAACTAATAAGTTAGAGAGAGAAAATC
TTTATTCGAGAAAGAAAAACTAAGAGAGATAAAATTAGAATGATATAAATGAAAAATAAAAAAATCATAGTTGAATTATT
TTTACAAAATAAATGTTATTTATAAGATAATGAGAAAATAAGTTGGATAGATGAACTTATTTTTAGGAGTTTATAAGTTA
TTAGAGCTTATTTTTACAATTTATAAGATTTTGAGGAGCTTATTTTGTCAAACGCTTTGAAAGAGATTATAAGCTCAGCC
AAACACCCTCTAAAAAGTGAAGCATCTGTTTTTTTTTATAGAAAGAAATTAAATTAGAAAATAATATAGAAAGTGTTCGG
ATGAGCTTATAAGCTCCTCAAAATAGTTTATAAGTTGTTCGAAAGTTTATATATAAGCTATTAAATAGTTTATAAGTTGT
AAAAATAAGCTTCAATAACTTATAAGTCATACGAAAAAAAATAATTTTTTTACTCAATTTATTGTTTCATAATGCAGCAA
TTTTATAAATATTTATTATTTTATAATTTGATAATTTCATTATATACCCTTTAAATTCATCTTTCTTTGAATTTCTCTAT
CTGACAAAGATTTTTCTCTCTCAATTATCCAAATATTTATCAACTTAAACGTTTTTTAGAAGCTACTACATGTTTAAATT
AAGTTTAGCCAAACATCGCTCAATCAATGCCTATGTCAAACAAAAGCGACTAAAAAAAGACTAAAGTTTAAAGTAGAACT
TAAACTAGAAATAAAGTTCTCGCTTCATCCACAAAAACTCTTCTTCAATGAATTGGACACGGATTTAAGAAAAATAATTG
TTTATTTTGTGAGTGAAGAAGATCCGACAAATAAAAAAAATGTGATAATTAGTTATTTTATAGTATAATTTATTAATGGC
ATGTGTTTATTTGTGAGAATTTGAAGAGTGATAATTGGAGTAGTATGCAAGAATTTTTGTAGAAAAAAAAAAGAAGTAAA
AGTTATCCTGGAAAAAGTGGTTACCTGTGACAGCCGATGAGTGGAGAAGGAGTGGGAAAAGTGGTGGATTCTTCTCATCC
CGATTTCAGAAAGGGAGATTTGGTTGCGGGCATAACTGAATGGGAGGAATACAGTCTTATTAAATCTACAGCCTTTATTC
GCAAAATTGATGAGCAGGCTGGTGTGCCTCTCTCCTACCATCTCGGAATCCTTGGGATGCCTGGGTTGACTGCGTACGTG
GGTTTCTACGAGATATCATCTCCAAAAAGAGGGCGAAACAGTGTTTGTTTCGGCTGCATCAGGAGCTGTTGGGCAGCTTG
TTGGCCAGTTCGCTAAGCTCTCCGGCTGCTACGTCGTTGGAAGTGCAGGCACCAAACACAAGGTCGATCTCCTCAAGACC
AAATTCGGGTTCGATGATGCATTTAACTATAAAGAAGAAGCTGATCTAGATGCAGCTTTGAAAAGGCATTTCCGAGGAGG
GATAGACATATACTTTGATAACGTGGGAGGGAAGATGCTGGACGCGGTGCTTCCCAACATGAATTTTAATGGTCGGATTG
CGACGTGCGGCATGATCTCGCAGTACAACCTGACAGAGGCCGAAGGTGTCACAAACTTGTTTTACATTATGGCCAAACAG
ATCCGGATGCAGGGCTTTCTGTGTTATTATTACCGCCATCTCTATCCAAAGCTTTTCGATTTAGTTGTGCCGCTTCTCAA
ACAAGGCAACATTGCATACGTCGAGGACGTCGCCCAAGGCCTTGAAACTGCGCCCGCTGCGCTGCTCGGCCTCTTCTCCG
GCCGCAACGTCGGCAAGCAGCTCGTGCGTCTTGCCTCCGTCTAGCATCACTATTCTATATCACACCGCGCGTGAGACGCG
CTGTTGCAATAATTGCTCCGCAAATTATGGAATCAATTGTGATGTCTTATCTATATATTTACAA
>Contig371
TGAGTTCAAGGTTTTTTGATTATCTAGAGGGGACTGTTGCTTGCAATCAAACAAGGGAGATTATTGATAACTTTGTTGAA
GAGTGTCAAAAATTTGACCTGGCCAAGGCAGAGATTCTTAATATTGTGAATATAAGACCAAGAAGTGAACCTGAGCTTTT
CCCGTTCATAGAGGAATGTGAGTCGGAGCCACGTATGGAAGATAAGGCCGAAGAGCTCATAGAGACCATCACACGGATTT
TGCCACCTCATCCGTCTCAGGTGGATGAAGCGAACGAGAAGCTGCCGGAGGGGGAGGAGGCGAACGAGGAAGCTGCTGGA
GGGGGGACGAAGAGATTGAGCCTAGAACCAAATACTACATAGGGTTATCAACATTAGACAT
>Contig373
TCTTGGGGTTCTTCTTTAATAGACATTTTTGGAAGTCCAATATCATCATTTCTCAACATTGGTAATGGATTCTTGCATTG
TTTATTTTCTCAATTTTACCAGTTCATAGAGGAATGTGGGTCGGAGCCACGTATGGAAGATAAGGCCGAAGAGCTTGTAG
AGATCATCACACGGATTTTGCCACCTCATGCGTCTCAGGTGGATGAAGCGAACGAGAAGCTGCCGGAGGGGGAGGAGGCG
AACGAGGAAGCTGCTGGAGGGGGGACGAAGAGATTGAGCCTAGAACCAAATACTACATAGGGTTATCAACATTAGACAT
>Contig374
ATTTTTGCTTTAGTAGCCAAATAATGCAAGTGCTTCTCTCTCACTCCTCTCTTCACTTTTAGCAGCTCAGAACCACCGCC
GCAGCCACCCTTCCTCCGCCGCGAGCTCAGCCACCCTCATCCAACAACATGTTTTCTTCTGGGTTGACTTGAAAATCTGT
CTTTTTCTCTGAAAATCCCCAATTTTATAGATTGGAAATCAGTGAGACAGGACTCTTAGGAACCATTAGCTTTCTTGGCA
TTACAGACATGGATAACGCCGAGCAAATCAAAGTGGATTTGGGCTTCAATGAGATTATGAATTTGATGAAGGCATCCTTA
ACGTCTCCAACTCCATTGTCGGACATCGTACTAAATAAAACAACACAGATTTACTCTACACTCATGGTGACTCAACCACA
CACCGGAAACGAAGAGAATCCCAATAACTCTAGGAATTTAAGTTGAAAGTGATGATACAACAATCTACTGGTAAGCTTTT
GTATGCTCAAGCTAAAAACAGTTTGTAGAGTTTTCTGTTTAGTTTCCTCTACATCCCATTGGAGGAGTTGAGCATCTTCT
TGCCGGTAACACTTGTGTTAAGGCTATAGACATCTTATATGGGAACACATCCAACCTTATAGATAGCAATCATTTCATCA
CCCCGGATACGAAACAGAGGCTAATGAATCCCACTCTACCTCATGGCTATGTTTCGAAAGACCACATTTTCCCCCTCACT
GAAGAATCCTTGCCTGCTGACTATAATAATGGTACATACAATTTTTCTACTGTTAAGTTTCCCAATGGGCAGGGAAGTTA
TCTAAAAGGATCCCCAACTTATCACGTGGCGGATGATTTAACTGTTACGCCTTTCTGCTTTGCCTCGACACTTTCCTCAC
TTAAAGAGCAGAAAATCTCGATATCTGATGTCAAAGAAGTGGAGATGCAAATAGGGCTGAAAGAGGCTTCAAGCATACTG
AAAGCCTCTCTTACTTCTTCTACTGCTCTCACTGATGCTCTCTTGACTCACAAATCGCTCAAACAGCCAAAGACAGAAGT
GTGATCCATCCTTCCTATATATGTTGCTAATAATGGCTTATATTAATAGTTATGGT
>Contig375
TCACGCTCTAAACGTTACAAGGACAACGTTTGATAATCTCTGGTTGGCCATACTGATAAGGAGCCTTTTTCGACTGCTCC
CTATTGGGATTCTTTTCTTGATACCCAGTACAGATCCTAACGTGGCTATTCTTCCAACCGACATGTTGAGATCAAAGAGA
GATGAGGGCTTATCTGAACCTAACAACACTGAAATGGAATCTCTCATCAGCAGGACTGATCATAGCTCACCACACTCATG
TAAGTATTGGAGCCGGCTACTTTAAAAAAAAAGAATAAGAAATAGATTGATCCATGGCCACTTGAGCACGCTTTTCTCTA
GTCGAATACGGAAGAGGATAGATACACAAGCTGGAGAGTGGTGGCTGTAACTATCATCTGCTTAAATTTCATATCTCATA
GCAGTTCCTTTAGCCTTCACCTTCTGTGAATTTTGCCAGATAACTTTGATTTTCATTTAGATATTAAGCGAGACGTCAGA
AGCTCTAACATCGAGACATGCTTTATAGGCATAAAGAATTCGAGAATTCAGAGATTCCCCTTGAAAAATTTATTAACATC
ATTTGTGGTGAACATGCAGAAACAATTGCCTT
>Contig376
ATCTATCAAATTCCTCATTCCTCAGATTCCTTTCAAAACCCACAAAGACTTTCTCTCTTTCGCAAGCAAGCACCACAACA
ATGGCAGCCAAAGGAGAGAAGAAGCCCGCCGAGAAGAAGCCCGCCGCCGAGAAATCTCCGGCGGAGAAGAAGCCCAAGGC
CGGGAAGAAGCTGCCGAAGGAGGCCGGCGCCGCCGCCGGAGACAAGAAGAAGAAGCGCAACAAGAAGAGCGTGGAGACCT
ACAAGATCTACATCTTCAAGGTGCTGAAGCAGGTGCACCCCGACATCGGCATCTCCAGCAAGGCCATGGGCATCATGAAC
AGCTTCATCAACGACATCTTCGAGAAGCTGGCGCAGGAATCGTCGCGGCTGGCGCGCTACAACAAGAAGCCGACGATCAC
CTCCCGGGAGATCCAGACCGCCGTGAGGCTGGTGCTGCCCGGCGAGCTGGCCAAGCACGCCGTCTCTGAAGGGACTAAGG
CTGTTACTAAATTCACTAGCTCTTAAATTGAATGGTTTGTTAGGTTTTTATTTTTGTGCTCTTCAGTATTTAGGTTTAAA
TTAAGGCTTTGGATTGTGTTCTGTTGGTGTAAAAATGATGAATTTGATGAACTGAAGATGCAATTAG
>Contig377
CCTCATCATCATATACTCTGTTGTAGAAATTGGTGGAGAGGTTGATGAATGTCTGGAGGCCGAGCTTCTCGTAGAGATTG
GTCTCGTCAATGGCGAAAGACGTCGTTCGTAGACACCCCGCCTCCACTCCGAAGCCTTCTCTTGGAGTGTCTGCATCTTC
TCTCTCTCTCTCTCTCTCTCTCTCTCTCTCTCTCTCTCTCTCTCTCAGCTCTCTGCCGCCCGTCGCCGCCCCCTGATTCT
CGGCGAGCAGCGGTTACAAGGCTGCCACCACCGCGATTCTCGGCCGCCTGAGGTCGAGCAGTCCATCGCCGGAAAAAATG
GCCTCTCTTACCAAACTCTCTCTTTCTCATGCTCGATCTCCAATTCAGATCTAAGCTCCGCTAGCCCCTCCACGCAGCGA
CAGAGCTGGTCCGCCACCGGGTCACGCCGCCTTCCACCACCTTCGCCCGGTTCCGTCCCCACGAGCAGAGCTCTGATACA
AGCTTCAACGCCGACTTCTTCGACCGAAAAAAATGGATCCTCTCTTACATACTGAGATTTGAGCGAAATAGAAGTTGATC
TACTGAGATTTGGCGAATTGGTGATTTTAGTGAGGAGTTTTGTTGATTTGATGGATCCTCTTACTATTGTAGGAATTCAA
TATCGAGAAGCTGCAGTTGGTGGAGGCTGAGAAGAAGAAGATCAAACAGGAATACGAGCGCAAGGAGAAACAAGTTCAAG
TGCGCAAGAAGATCTAAGATTTTATGGTTTCATTTGAATTAATCGATGTATAGAAAGCACGCAGATGCCCGCATGAACCC
CTGCAGCTAGCTAGAAAGCTTAGCTTTTCATTCACGAGAGA
>Contig378
CGACCTTGGCTATCACTCATTTTGAGCTCGCTAATTTCTGCTGCTCTCAGTCTCAGTTGCGTATTCAAATCTTCATTTCT
CGAACCTTCGGTAGCAGATCGGAGTACTAAATCGAAATGGCGGAAGGAGAGGATATTCAACCCCTTGTTGTTGACAATGG
TACCGGAATGGTCAAGGCTGGCTTTGCTGGTGATGACGCTCCAAGGGCAGTTTTCCCTAGCATAGTAGGTCGTCCTCGAC
ATACAGGTGTTATGGTTGGGATGGGTCAGAAAGACGCTTATGTAGGGGATGAAGCTCAGTCTAAGAGAGGTATTCTCACG
TTGAAGTACCCGATTGAGCATGGTATTGTGAGCAACTGGGATGACATGGAGAAGATTTGGCACCACACCTTTTACAACGA
GCTCCGTGTTGCTCCTGAAGAGCACCCTGTTCTGCTCACTGAGGCACCTCTCAACCCAAAAGCAAATAGAGAGAAAATGA
CTCAAATCATGTTTGAGACCTTTAATGTGCCGGCAATGTATGTTGCTATCCAGGCTGTCCTCTCACTTTATGCTAGTGGT
CGCACAACAGGTATCGTGCTCGACTCTGGTGATGGTGTGAGCCACACAGTTCCTATCTACGAAGGTTATGCGCTTCCCCA
TGCTATTTTGAGGTTGGATCTTGCTGGTCGTGATCTCACCGATTATCTCATGAAGATACTGACCGAGAGAGGTTACATGT
TCACCACAAGTGCCGAGCGAGAAATTGTCCGTGATGTAAAGGAGAAGCTTGCGTATGTTGCACTCGATTTTGAGCAGGAA
TCAGAGACATACAAAAAAACAGCTCTTCTGTGGAAAAGAGCTACGAGCTTCCCGATGGGCAGGTCATTACGATTGGTGCT
GAAAGGTTCCGCTGCCCAGAAGTGTTGTTCCAGCCATCGCTGATTGGAATGGAAGCTGCTGGAATCCACGAAACAACATA
CAACTCCATCATGAAATGTGATGTGGATATCAGGAAGGATCTCTATGGTAACATTGTGCTCAGCGGTGGATCTACTATGT
TCCCGGGCATTGCTGATCGTATGAGCAAGGAAATAACAGCTCTTGCTCCGAGCAGCATGAAGATCAAGGTGGTTGCGCCT
CCTGAAAGAAAGTACAGTGTCTGGATTGGAGGATCAATCCTAGCATCTCTCAGTACTTTCCAACAGATGTGGATAGCGAA
GGGAGAGTACGATGAATCCGGTCCTGCGATTGTTCACAGAAAGTGCTTTTAAGCTGTTGATCATGGTATCTTTAAGTTTT
TCGTGTCGACTAAAGTTTGGCTGCATGCAGTGTGAGTTTGATTGCAGTTTTGAGCTTATGAAGTGTTTTTCTAAGGTCTT
GGCCCTGGTTTGGCATGTCTAGAGTATATTTATCTTTTTTATTTCTTAGGGGAAAAAAAATTGTTATGTTTCAGTAGGAG
TCCTTCATTGTACCTCAGCACTGTAATATTTTGGCTGGCGCTGAATTTTTTACATCTTTCTCTGCTATCATGTCTAGAAT
GGAATGGATTTATGCAATTGCT
>Contig379
CTCACCGAGGCTCCACTCAACCCCAAGGCGAACAGAGAGAAAATGACTCAGATCATGTTTGAGACCTTCAATGTGCCGGC
CATGTACGTTGCTATCCAGGCCGTTCTCTCACTTTATGCTAGTGGTCGCACGACAGGTATCGTGCTCGACTCTGGTGATG
GTGTGAGCCACACAGTTCCTATTTACGAAGGTTATGCTCTACCCCACGCTATTTTGAGGTTGGATCTTGCTGGTCGTGAT
CTCACCGATTATCTCATGAAGATACTGACTGAGAGGGGTTACATGTTCACCACAACTGCCGAGCGGGAAATTGTCCGCGA
CGTAAAGGAGAAACTTGCGTATGTTGCACTTGATTTCGAGCAGGAAACGGAGACATCGAAAAACAGCTCTTCTGTGGAGA
AGAGCTACGAGCTTCCCGATGGACAGGTGATTACGATTGGTGCTGAAAGGTTCCGCTGCCCAGAAGTGTTGTTCCAGCCA
TCACTGATTGGAATGGAAGCTGCTGGAATCCACGAAACAACATACAACTCCATCATGAAATGTGATGTGGATATCAGGAA
GGATCTCTATGGTAACATTGTGCTCAGCGGTGGATCTACTATGTTCCCGGGCATTGCTGATCGTATGAGCAAGGAAATAA
CAGCTCTTGCTCCGAGCAGCATGAAGATCAAGGTGGTTGCGCCTCCTGAAAGAAAGTACAGTGTCTGGATTGGAGGATCA
ATCCTAGCATCTCTCAGTACTTTCCAACAGATGTGGATAGCGAAGGGAGAGTACGATGAATCCGGTCCTGCGATTGTTCA
CAGAAAGTGCTTTTAAGCTGTTGATCATGGTATCTTTAAGTTTTTCGTGTCGACTAAAGTTTGGCTGCATGCAGTGTGAG
TTTGATTGCAGTTTTGAGCTTATGAAGTGTTTTTCTAAGGTCTTGGCCCTGGTTTGGCATGTCTAGAGTATATTTATCTT
TTTTATTTCTTAGGGGAAAAAAAATTGTTATGTTTCAGTAGGAGTCCTTCATTGTACCTCAGCACTGTAATATTTTGGCT
GGCGCTGAATTTTTTACATCTTTCTCTGCTATCATGTCTAGAATGGAATGGATTTATGCAATTGCT
>Contig380
ATTCAAGAATCAAATTCACATCTCACTCCACATCTGCAGACTACCCGTCACCACCTTATTCTCACCTATCGCCGCCGCCC
CTGAAACTCCAGCGAAAGCTGCCGCCGGCAAGCCACGGCCACGACTTCTGTCTCGACCCCCATCTCCATCTCTCAGCCCC
TAATCTCCCTCCTCACTCCCAAAGAAGCCCTAGATCCCCAAATCATCACCGCCTCTTCGCGATTTCCAGCGACCACGACA
GTCACCCCATCACCGTCGACCGACTTTTGTCTCGATCCTCATCTCCACCTCTCAACCCCTAATCTCCATCCTCTCTCCCA
AAGAAACCCTAGATCTCCAAATCCTCACCGCCTCTTCGCAATTTCCGGCCACCACAGCAGCCATGGCCGCCGCCGCTTCG
ACTCCCCGCAGATCTGCCCCCCACATGGGATTAAAGTAGAAGCTTAAGATTAGAGCTGAGATCAGAGGAACTTTGCAGGG
ATCTCTCCAAATTAACTTTCTTCGCAAACTACATGTTTATATAAATGCACGCACTCATCTATTTTATGTATAGTTGTCTT
TCTTTTATGCTTCTTTATTTT
>Contig381
AATAATCAAATCACCACACCACTACAGCGACACAAACTCATCAATATATTGAAGCTCAATCACTCACACAAAAAACCCAA
ATCGAATTTTAATTTCTATGGGTTTGTTTCGGACAAGAAGGAACTTGTATTTACTTTTGCTTGTAGCATGTATAGCAATT
CAAGAAACCAGCAGAGGTGAAACTCGGACAATTCCCTTCCGACAGCAACTAGGTAACATCTTGTCTTGTACCTTCCCTCT
CTCTCTCTCTCTCTCTCACTCTCATGCTGTGTTGATAATGATGATGAACAGGACAAAAACAGAACATTTGCAACACTAGG
ACTGGTATGCAAGTGCTGTAATGGTGGAGAAGAATCGTGTACAGTTTCATGGAAAGGATCCTGCTCCAAACTTCAGTGTC
TGCCTTGGAAATTTCAATAACATTTGGATATATATGTATAGTTTTTATTCAAAGGGATCTACAAATTTTGTATTGAAATG
ATGAGTGTGTGTATATATATGTATATAGGTTTATGTGCTGAGTTCTTCTTGTCCATCTTATTTC
>Contig382
ATAGGTATTGAAGCATTTGAAGATCAGTCTGATGCACAGAAACCATTTTACGGCTCAAACAGGTGGCCATCTGAAGATAT
TTTACCCGGATGGAGGAAAACTATGGAGAAATATCACCAAGGGGCACTAGAGGTAGCAAGATCCGTTTCGCGACTGATAG
CCCTTGCGCTAGGGCTAGATTTCAACTTTTTGTCAACCTGGAATTCTTGGAAGATCCATTGCAACACTGCAGCTGCTACA
TTATGAAGATCAAATTTCTGAACCCACCAATGGAATTTTCGGAGCTGGTGCGCATTCTGATTTTGGTTTAATTACTCTTT
TGGCTACCGATGATAACTATGGTCTTCAGATATGTAAAGACAAAGATGCTAAGCCTCAAATCTGGGAGTACGTACCACCA
TTAAAAGGGGCATTTATAGTTAATATAGGTGATATGCTGGAGCGCTGGAGCAACTGCGTTTTCAGATCCACGCTGCATCG
AGTATTGGGCAATGGCCAAGAAAGATATTCAATAGCTATTTTTTGTGAGCCTAATCACGACTGCATTGTTGAATGCCTGC
CAACGTGCCAATCAGAGAAGAATCCTCCAAAGTTCCTTCCAATCAAATGCGAAGATTACCTTCTACAGAAGTATAAAGAT
ACTCATGCCGACCTCAGTTCCTACAAATGATATTTATACATACAAAAACTAATGCTCAGGAAAAGCTACTTATGTTGAAG
GCTAAGGGAGATTCCATGAACATACCTGTGATCAAATCTTTCGCTTTCAGTTCTTCTACTTTACGAATTTATACATTCTT
GGAGATGTTATACGAATCTATACCAAGCTGCTATACGTGTGTGTGTGTGTGAATATAGGATGAAGTAGAACCATCTTTTG
GCATAAATGGTGAAGCTTCTA
>Contig384
CATCACATTAATCATGAAAGGGAGAAATTCAGAGTATCACACGATTTGGCCAGAGTTTGGTATCATTGATTTCTCTTGCA
ATAATTTCGGAGGAGAGATACCAAATGCAATTGTGATCTTACCTCACTTCATCAGCTCAACTTCTCCCACAATGCCCTCA
ATGGAAGCATCCCAAACTCATTTTGGTCAGTTGAGGAATCTCGAATCACTCGACCTCTCTGTAAATCGACTCATCGGGCC
AATACCAGTGGAGCTTGCAGGGCTCACATTTCTTCAAGTCCTGAATCTGTCCTACAATAAGCTGGTTGGAGAGATCCCAA
ATGGCCGTCAGTTTCAAACATTTTCAGCTGATTCCTTCAAAGGAAATGCGGGGTTGTGTGGTTTCAATCTCAACATAAGC
TGCAGTGATAGTGATGGCAGTGATCATTTGTGGCCACAAGAAGATGAAAACGGGGAAGAGAAGAGTGAGATCGAGTGGGA
GTATGTATCTTCTGCGCTTGGTTATGTTGTGGGATTAGGAAGCATTGCATGGACGCTTTTATGCCGCAGAAGCTTCAGAG
AAAGATATTTCGAGAAAATAGAAGAGATTGTTGACAAGATTTTCTACGAGAGAGCGAGGAGAAGAAGACATGAAAGAAGA
AGAAAAAGAGTAGAGATGAGAAAAGAGATTAGGAGACAGCACTGAAGTTGATGATAGTGTTTAGTGTTTGATGTGAGTGT
GAATGTTTTGTTTTGCTTGTTTTTGTTTTTTGTTGTCTTTGGGAATGTAAAAGAGATTCTGTGTGTTGTTAACTGTCATT
TAA
>Contig385
AAAAAATCATAGAGCTTGCTCCTTGTCCATCACCGCGTCCAGATCGCCGACGATATGCCAGGAACCGCCCGGGGGATCAC
CGCCGGAGCGGCCGCCATCGCCGTCAACTGCGCCTGCATCATCGGTGGCGGAATCATCACCACTGCCATGCCGAAACCTA
TTTTATTCGAGAATTACGATATAACTTAGAACACAAGCAGAGCTCAGTCATCTTCATCTTCTTCATAATCACATCACGGT
ACCCCAAAGTTTCCATCTTTACTTCATTATTCCCACACTATTCTTTCGTTCTGATGAACTTTGATGACACATGAAACCAA
CAAACAAGAAATATACGAATAAAATTCTGCTGATTTAAAAATCATCATAGACAATACCATCCAAACTTGTGCCTTGACAT
TTACACTTTGAACTGGACTCTTGTGAAGGAATTGAAGAAACACAGAGAAGAACGAACCCTTAAAATTTTGATAAAACTTC
AGTCTTTACAGCTTCGATCTTGCTGCGCTTGATTCTTGTTGTGTGTGTTAGTATGGCGTGAGTTCAGTCGGGGCTAGGAG
GGGTTGAAGCAGGGAGAGCGGCGACAGGGGCTGAAGGGCTGCTGCTGTCCGGATCGAAGGAGAAGGGGGCGGCGGCAATT
TTTGCCGTTCGCCGTGGGAATAGAGAGGGAGACGGGATCGTTGATGGTGAGAATCGGGAAGGCGGCGGAGGCTGCTGCCC
GTTCCGATGAGAGAACGAGGGAGATGGAGATGGTGGAGGGCGGCTGGGCGGCAGTGACAGCGGGCCTGGTGGCTGATGCT
GTTGTCGCCGGATGAGAGTAGGGCGGCGATTCTCGCCGTGAATCGAGGGTGAAGCGGCGGCAGCCGTTGGCTGTTGTCGA
GTGACAGGAAAGGAGGGGAGTTTCAGAGAGACTTAGGGCTGAGATTATGGGAGGAAGGTTTCTGAAATTTGGGGGAATTG
TGGGTGAAGGGTCTGAGAAGAAATAGAGACGGAGGAAGGGGTAGCGCCGGTCTGAGGAAGTAACGGTGACGGCCACCGGT
GCTGTCTGTGCAGTGCGGCGGAGAAAGGAGACACAGAGAGAGGGGCGGGCGAAGGAGAAGGATAGAGAGAGATGAGGGCG
GCGGTGGTGATCGCCGGAGACGCGCCGCCAGATTCGTGGGAGGCGGCAGGCGGCGTGGAAAAGGAAAATGGAAAGATGGT
TTAT
>Contig386
GTGAGCTTTGATGTATAAATAAACTCAGACTCATCTTCTTCAGCTGTACTAATCTGATCCCTCTCTCTCTCTGGATCTCT
CACATATCAGAAAGTGAAAATGGTGAATATTGTGGAAAACGTGAAGAAAGGCATAAGTAATCTTGTTGAGATTGTATCTT
GCGGCAGCAGAGGCAGTAAGACTCTCTTGTTCTATTTGCTTCTTTATTGCTGTATATAACGCGCATTAATTTCATTTTCA
TTTTCAATTAATGTTTCAGCAAAGGAAAGTGATGTTGAAGTTCCAAAGATGAAAGTTCAGGTATATACTTTCATTTATCT
GTTTGAATTCTCACGCCAAAAAATATCCCTCCATTCACAAAAATTGTGAATAATATATTCGGACCCAAACAAACATGAGT
TGTATTTTAGGCGTCCCATAAAACTTGTTACGTTTTCTTTATACATTTTTTTCACTTTTTCACATATCACACTTAACACA
TTAAATACTATTTTCTTAATCTTTGATTTTGTGATTGACAGACTAAATTACAAGCGACGACAGCAAGAAGTGCGGCTCCT
GAAGACAAACCCAGTGGTCCTGGGGTTGAATCGAGTTAGAAGATGAGGCGATTAAAGAAACACAAAAATTCGCCATAGTA
GTTATTCATTGTACTTCTATTTCTATTTCTCTTCTTTATTGTTTCAATTGTTTAAGTATCTATGTTATGTAGCGTTGCCA
GATTTGCACCTTAATTAATATGAAGTATTTAATTTGTTATACTCACCTCTTCCACCAAAAATGTGTCTTTTCGATGTTA
>Contig388
GATTTTCGGCTTGCAATCTTTCTCTCTCTACTCTTGGTTTCTTTATTGCTTCTTTATGCTATTTTAATTTTACTGTTGCT
ATTTTTTCTTTCTATTCTGTTTAGAGTTTTTGCTGTATATTAGAATTAGTTTCAATTAAAACTAAGATACAAATTTATAC
ACTTTTTTCTACTTTACACACAAAGTCTAAAAATGTAGCTAATATTTCTGAATTTTTGCAGCAGATCAAAACCGCAGAAG
ATTAAGACTGAATCTTTCCATGGAAGTATTACCACTGAGATCTGCAAAAGGCACAAGTAAAAGTTAGCATAGAAAATTTA
TATTATATCATTTTTATAAGAGAAAGTATATAGGTTGAAATATGATAACATTATCTATCTCATTTGTGGAGATGGCAAAA
ATCATTTTACCGTAAGAAGTAAGTACGATCTAAATTGTTGTTAGATATTGATGATACCTTTATCAAGAGT
>Contig39
GTGAGCTTTGATGTATAAATAAACTCAGACTCATCTTCTTCAGCTGTACTAATCTGATCCCTCTCTCTCTCTGGATCTCT
CACATATCAGAAAGTGAAAATGGTGAATATTGTGGAAAACGTGAAGAAAGGCATAAGTAATCTTGTTGAGATTGTATCTT
GCGGCAGCAGAGGCAGTAAGACTCTCTTGTTCTATTTGCTTCTTTATTGCTGTATATAACGCGCATTAATTTCATTTTCA
TTTTCAATTAATGTTTCAGCAAAGGAAAGTGATGTTGAAGTTCCAAAGATGAAAGTTCAGACTAAATTACAAGCGACGAC
AGCAAGAAGTGCGGCTCCTGAAGACAAACCCAGTGGTCCTGGGGTTGAATCGAGTTAGAAGATGAGGCGATTAAAGAAAC
ACAAAAATTCGCCATAGTAGTTATTCATTGTACTTCTATTTCTATTTCTCTTCTTTATTGTTTCAATTGTTTAAGTATCT
ATGTTATGTAGCGTTGCCAGATTTGCACCTTAATTAATATGAAGTATTTAATTTGTTATACTCACCTCTTCCACCAAAAA
TGTGTCTTTTCGATGTTA
>Contig390
GTGAGCTTTGATGTATAAATAAACTCAGACTCATCTTCTTCAGCTGTACTAATCTGATCCCTCTCTCTCTCTGGATCTCT
CACATATCAGAAAGTGAAAATGGTGAATATTGTGGAAAACGTGAAGAAAGGCATAAGTAATCTTGTTGAGATTGTATCTT
GCGGCAGCAGAGGCACAAAGGAAAGTGATGTTGAAGTTCCAAAGATGAAAGTTCAGACTAAATTACAAGCGACGACAGCA
AGAAGTGCGGCTCCTGAAGACAAACCCAGTGGTCCTGGGGTTGAATCGAGTTAGAAGATGAGGCGATTAAAGAAACACAA
AAATTCGCCATAGTAGTTATTCATTGTACTTCTATTTCTATTTCTCTTCTTTATTGTTTCAATTGTTTAAGTATCTATGT
TATGTAGCGTTGCCAGATTTGCACCTTAATTAATATGAAGTATTTAATTTGTTATACTCACCTCTTCCACCAAAAATGTG
TCTTTTCGATGTTA
>Contig391
GTTGTGTGAGAGTGTTTGTTATGCAATGATTTTCTATTTTAGGAAGTGATTTACTGAATAAGAAAATATATATAACCTAT
TGAATTGGGACAGAGAGAATAGTCGATAAGATTGAGCAAAGAACTAAGGAAATTTACATTTATGACCTTATTAATTATCC
TGATAAATGCATATATACAACTAATTACCATATTCTAAAAAATGTATGAAGAACAACTGTACTCTCAAATTTTGAAATAA
GACACTTACTCCCTCCGTCCCGGCTTTTGGTATCCAGTTGAGAACGGCACAGGTTTTAATAAAGTGATTGATATGTTGTG
AGTGGAATAAGAGTCCCACATTTCATGCGAGAGTTAAAATAATTAAAGTGGAGTAAGGGCTCCACCTACTTTTACCAAAA
ATAGAAATGAATACCAAAATATGGGACGGCCAAAAAAGGAAAGTTGGATACTAAAAGCTGGGACGTAGGGAGTAGTTATT
ATGATCTCAATGACATATTACTAGTTATACACTTTTTAGCACATTTTTAATCCCATTTTTTCTATTTCGAATTGGGAATT
TAAATAGTGGTTTTGGGCTTATTCTTCTTTGAAGGTTTATGTATGAAAATCTCATTAGATATTTTTTTGAAACTGAAAAG
TGGTTAACGAATTATTGAA
>Contig392
GGCGTGGAACAAAAAGTTGCAGTGAAAACTTTTTGGGAAGGAATTGCTGATGAGGACAAAGTCACGGCTTTTAGGGATGA
GCTTGCATTGCTTCAGAAAATCAGACATCCGAATGTTGTACAATTTCTTGGCGCTGTAACACAGAGTAGTCCGATGATGA
TTGTGACAGAATACTTACCTAAGGGTGACCTCCACGAATATCTGAAGAAAAAAGGTTCGCTTAAACCTGCAACGGCTCTC
AGATTTGCAATGGATATTGCCAGGGGAATGAACTATCTACATGAAAATAAATCCGGAGCAATTGTTCACCGTGACCTTGA
ACCTTCGAACATCTTGTTGGACGACTCTGGGCACCTAAAGGTTGCCGACTTTGGAGTTAGCAAGCTTCTTAAACTTGCCA
ACAGAATCAAAGAAGACGCGCCTCTTTCTTGTCACGATTCTTCTTGTCGTTATGTAGCTCCAGAGGTCTTCAGAAATGAA
GAGTACGACACGAAAGTAGATGTATTCTCGTTTGCATTAATTTTACAAGAGATGATTGAAGGAAATCCGCCATTCTGTTC
AAAGCAAGACCACGAAGTTCCCAAATATTATTGCGAAAAAGAACGCCCTCCTTTCAAAGCCTCATCCAAGTTTTATGGCC
ACGGATTGAAACATTTGATCGAGGAATGCTGGAGCGACAATCCAGCTGATAGACCGACGTTTAAGCAAATCATTCCCCGA
CTGGATGCCATCTACAACAGATTTGGCCACAGAAGGAAATGGAAGTTGTTGGATTTAATACACAGGTGATGAGGCCATTG
AAATGCTTCCAGAGTTCAGATTGGATGAGAGACGGTTCGAGCCGAACGCATTCGACTCGGTCGTCGTGAAACTGCAGCAG
CGTTTGATATGCAGTTGAATTTGATGTTTGAAGATAAACTCATGTTGTTGTTGCTTATAGTGAAAGTGAATACTCTGTGC
TGTTTATTGTAAGTGCCCACGTTGTATTAGAGAAAGACGTTAGAATGAGTTGATCTCAGCTTTCATGTCATTCTTTTTAA
ATTAGTGGTAAATGTGATGTTACAAGAATATTGTCCATGTATACATAAATTTACCCTCTCTCTGACGAAACATGTCTTAC
AAGATTGAAGGTTGAT
>Contig393
CTTGATCTCGATCTTAACCGGTTCCAGTTTCTACAGGCGTGGAGCACGCCATGATTATGTCTCTGATTACTTGCCACCAT
CCCCTTCTGAATTCAGGAGAGTCTATGAACCACAAAGTTGGATTGACGCTGCTACCAATCCTGTGGTTCTGTCGACTGCG
GAAAATGGAGACATTGTTAGAGGTCTTGCTGGAATTCCTTCTGAAGGACCAGTACTATATGTTGGTTACCATATGATGCT
CGGCTTTGAAATTGTGCCTCTCGTGTCCCGTTTCTGGACTGAAAGGAACATTCTCTTGCGAGGAGTGGCACATCCAATGA
TGTTTACCAAGTTGAAAGAAGGGAGGATGCCAGATACATCAGCCTTTGACACATTCAGGATCATGGGAGCAGTTCCCGTA
TCAGCAACCAATTTCTACAGGCTTCTCTCTTCAAAATCGCACGTGCTACTCTATCCTGGAGGAATGCGCGAGTCTCTTCA
TCGCAAGGGTGAGGAATACAAACTATTCTGGCCAGAACAACCTGAGTTTGTCAGGGTTGCGGCTAAATTTGGAGCCAAAA
TCGTGCCTTTTGGTGTTGTTGGAGAGGATGATATTGGTCATTTACTCTTGGATTACAATGATCTGACACGCATTCCATAT
ATAAAAAATGCTATAGAAGAGCTAACGGAGGAGGTGGTGAAGTTGAGGAGCGATGCTATAGGAGAGGTAGCAAACGAAAC
GTTCACCTTCCAGTCATCATACCCAAAGTTCCTGGCCGTTTTTATTTCTTATTCGGGAAGCCTATAGAAACGGAAGGTCT
GTGTATTGCATGCTCAAATGCAGCAGCTTCTATGTTTCTATATGATTGTTTTTGGTTGTTTGTTTGTGTAGGAAGGAAGC
AGAAAGTGAGAAGCAGAGAAAAAGCTCAAGAATTGTATTTGGAAGTGAAGAGTGAGGTTGAGAAATGTCTTGCTTATTTG
AAGGAGAAGAGAGAGAATGATCCATATAGGCACATAGTTGCTCGTCTAACTTACCAAGCAATCCATGGATTTGATTCCGA
GGTACCTACATTCGACTTCACCACCAAAACTCATCCCTGATATATACGAGATTCTGTATTACATATTGTATTGAAATAAT
ATACTTGC
>Contig396
CTTGATCTCGATCTTAACCGGTTCCAGTTTCTACAGGCGTGGAGCACGCCATGATTATGTCTCTGATTACTTGCCACCAT
CCCCTTCTGAATTCAGGAGAGTCTATGAACCACAAAGTTGGATTGACGCTGCTACCAATCCTGTGGTTCTGTCGACTGCG
GAAAATGGAGACATTGTTAGAGGTCTTGCTGGAATTCCTTCTGAAGGACCAGTACTATATGTTGGTTACCATATGATGCT
CGGCTTTGAAATTGTGCCTCTCGTGTCCCGTTTCTGGACTGAAAGGAACATTCTCTTGCGAGGAGTGGCACATCCAATGA
TGTTTACCAAGTTGAAAGAAGGGAGGATGCCAGATACATCAGCCTTTGACACATTCAGGATCATGGGAGCAGTTCCCGTA
TCAGCAACCAATTTCTACAGGCTTCTCTCTTCAAAATCGCACGTGCTACTCTATCCTGGAGGAATGCGCGAGTCTCTTCA
TCGCAAGGGTGAGGAATACAAACTATTCTGGCCAGAACAGTCAGAGTTTGTTCGGATGGCAGCTAAATTTGGAGCAAAAA
TCGTGCCTTTTGGCGTTGTTGGAGAAGATGATGTTGGTCATTTGCTCATGGATTACGATGATCTGAGGCGCATTCCATAT
TTCAGAAATTCTATAGAAGAGCTAACCGCGGAGGTGGTGAAGTTGAGGGGCAACGCAGTAGGAGAGGTAGCAAACCAAGA
CGTTCACCTTCCAATCATCGTACCCAAATTCCAGGCCGGTTTTATTTCCTATTCGGGAAGCCTATAGAAACTAAAGGAAG
ACAGCAGGAATTGAAAAGCAGAGAGAAAGCTCAAGAATTGTATTTGGAAGTGAAAAGTGAGGTGGAGAAAAATCTTGCTT
ATTTGAAGGAGAAAAGAGAGAGTGATCCTTATAGAAACATATTTGCTCGTTTGAGTTACCAGGCAAGCCATGGGTTTGAA
TCTGAGGTACCCACTTTCGACTTCAGCGACAAAATGCACACATAATATTAGGTCAGACCAGATCCTCTATTGTTATACCT
TCACTACTTATCGAGAATGTAATTTATATATTCATATTAGTACTAGTTATTTTGAATATTTGTACATGTACATTAATTTG
ACTTTGA
>Contig398
ACATTCCCTTTTCTCGATAGTCAAAATTAATCAGTCTCGCTAGATTCGCCACCTCTCCTCCTCCAGCTTCGGATTGTTTC
AGCTGATTGTTGGAATTCTAAACGATGGCTGACGAGGAGCCTGTAGATCCAAAGAGGGAACTTGAAGACCGTTGCAAGGC
ACCATGGCACGAGGCCACTTAAAGAATATCAGGCCTGTTCTAAGAGAATTCAAGGTGATGAATCGGGACACAAGCACTGT
ACGGGACAATATTTTGATTATTGGCGCTGTGTTGACAATTGCGTTGCTACTAAGTTGTTTTCGCATCTCAAATAACAATG
ACAAGACCTCATTGGTATACTTACCAACTTACGCTTGTTTCTTTCCTAGAGCCGATTGTACCCGTTTTGTTGTGCTCTTG
ACGCTCGATTCTTTCCAAGAGCCGGTTGTTCCCTTTTTGTTATGCTCTTGATGTTACTAGCTGTACATGAGCAACTGCTG
ACCCGAGACTGTGAGATATGGTTTGCTCTTCGGATTAATAAATAAACTAGAACAGAGTTTTATAAAATCCAGCATGTTAA
GATTATCATGTCTGATGTAAAATTAATAATTGGTATTGTGTTCCTTGCTAGCAACTATTTT
>Contig399
ATTGCTTCCTTTTCTTTCCCTACCCAACAGCGTAACATCCCTCTTTTCCTCTGCTCACAATTTTCATTTTCTTTCACCTT
ACAAAGCTTCAAGAAAATATTTTGAATCACCCAAGACTCATCGAAGAATATATATCAAGGTTCGAGTGGCAGTGTAGAAT
GAACAAGCAAGGACTTCTATTTCATTAAGCGTATCAGGTTAAGCTGTGATGCAGATGGAAGCAAGCAGAGCAAAGTCTTT
GATGTATATGTATTAAACCAGGCTCAGGATTCCATGTCTTCATACATGTAATCCACATGAATTATTCCGCTGCAACACTT
AGTCTATTCTACTTTATTGATGTGTTGTACATATTTTAAATCAATAGCGTTGAGAATTATGTCACTTGAAAGTTAGACAA
CTTGTCGTTGTGTATTGTAAGTTGTCTACTCATGAGTTTTAAAAGTGATTGCCTATAATTACCAAATATTAAAGTAAATC
ATCGTTAAAGCGGGTTCATTATTATTATTGAAATCTCTTTTCTTTTGCATTTTCTTACTCCCTTTCCCAGTCACACCTTT
CCCCGGCTTAACTATACACTAGCTTAGGCCGGGCTGCGACA
>Contig4
AATTCCGGCTTCAACTATTTGGACGATGACAGCTCTAATCAAAGCTCCCAAAGTTATGAAGAAACTGCAAAATGAAATCA
GAAGTTTGGTAGGCAGAAAAGGGCAAAGTAGATGAAGATGATTTGCCCAAACTTCCATACCTAAAAGCAGTCATCATGGA
GTCTTTCCGACTATACCCTTCTGCCCCACTTCTTATACCAAGAGAAACAATCAAAGAGAGCATTCTAGATGGCTATGAAA
TTCAACCCAAAACAATCGTGTATGTTAATGCATGGGCAATCTCAAGAGATCCCGAGTACTGGGAAAATCCAGAGGAGTTC
GTGCCCGAGAGGTTCTTGAATAGCAATATTGACTTAAAAGGAAAAGATTTCGGGCTCACTCCCTTTGGATCGGGCCGAAG
AATCTGCCCCGGTATGGTTATGGGGATTGTGAATGTGGAGCTTATTGTTGCAAATTTGCTCTATAGTTTCGATTGGGAAT
TGCCATTGGGGATCCGAGCAGAAGATGTGGATACAGCTCCAATGACTGGACTCGCAGTGGCAAATACAAATGAACTTCTT
CTTGTTCCTCAGAAATATGGTACTGTTTAGGAAATTGTCTTGTGTTCATTTGTTAGGGTTCGTTTGGTACGCAGTACAGA
ATAAGATACAATATGTTTGATTGATATGTCGCTTACTACATACTCCCTTCCGTCCCTGAAATAAGTTCTCTTTTTCCATT
TTGGGACGTCCCCCAAATAAGTTCCTCTTTCTTTCTTTCTATTTTTGGACAACTACCCCACCACTAATAATACTTTATTT
ATTCTTACTTTTCACTTTTTCACCACTCCCAATACTAATTATAACACTTTTTCACCTTTTCACCACTCCCAATACTAATT
ATAACATATTTTTTTTTCCACTATCAATACACTTTACCATTTTCCTTAAAACCCGTGTCGTCCCCAAAGAGGAACTTATT
TTGGGGACGGAGGGAGTATAAAACTCGAGCCACAGTACATTAGCAAAAACAACAACCAACCAAGAGGACAATGCACACAC
CGAAGAGATGGCAAGCTTTGCGGACGCGATCGAGGCCCCAGAGAAGGTTGAGTTGCAGCTGGAGAAGCTTCTGCGGGTAA
TAAAAGGCGAGAGGAAACAATTTCTCGCCAACTAAGGCTGCAATTAAGTAGTAAGCCGACTTCCGTTGATTATCAAAATA
AAAGTAATTGCACTTCTACTCAATTTCCTAATGATTATCACACATCAAAAGTATAAGCAATAAAAAAAATACAACTAAAT
CATCAAAAAAGATAAAAAATAATAACGTAACGTAGCACCACTGTTTTATGAAGACAAATAATGCATTGAGACCTTAAAAG
AGAAAGTAGGCTTACTTTAGAGAAAATGAACCGCATAGCTCAAGATACCACTTAAAGAGAAAACCACGTGCGCATAGAAT
TAAATGACACTTACAGTCCAAAATATTAGTCGTTGAACCACATAATTCCATTGGTTTCTAATTTTAATTGTACAGAGTGT
CAGATAAAATTTTGAATAGTAAGATCAAGTTAAGTGAAAAGAGGTGTACCAGCAGACGAAAAAGAGCGGATACCGATACT
GAACTGTAGACACCCCATAAGTATAGTTAGAAGAAGTGCAGATGGTAAGATATATTAATAATACAGTTTCTATACCAACC
TTTATCTTAGAAGAATCACCATGAATGCCATTAACTAATGGGAATGATGTTGGCCTTTTTATGCAGTGCTCGAAGACCTT
GTTGGTGATGTGTTCGGAGATCTCAGCCACGGCAAAACAGGGAAGTAAAGCAATCGCTTACTTCCAGCCAAAAATCATAG
CCGGCCGTGGAGCCCTTCGCGACTGCCGTAATCTGTAGGTAGGGGGAAGCCGGGAGGGCAGATCGTCGGGGGGATGGAAA
TGGAGGTGGTATCGGAGAAGGTGGAAGGGGCAGATTGAATTCGCCACAACTCCCAAGGAAGGCGGCGATTCGCCGTCCCC
AAGGAAGGCGTCGAACTGTGGTGTGTGCGCATGAATTGGATCGGCAAGAAAAAGGATCGACAGGAATTGGGGCGGAGCGA
TGGTGCTGCGAACGGCAGCGTCGGCGATGTGGCGAATCGCGGGCAGCTGGGCCGGTGGGGCGAATCGGGGGAGGGGGATG
GAGGTGGCATATCTCTGCGGTGGCCGGCGCGGCGAAGGGAAATCGGAGAAATCGTCGGAGAAATCGGTGGAGAGTAGATC
GCAGATTTCATTTTGACGGAGAAATATGTGGAGTGGAGATGAATATTTTTGTGTTAGTAT
>Contig40
GCATCAGTTAAATTTTTAGTATTACATCAACCATTTAATTTTCAAGAACAGTTTTTTCTGGGAGAGGGAGAGGAACTTTG
ATAGACAAGAATTGAAGTCCCAAATCATTTTGGATGGACGCCATTGAAGACATCTTCGATTCTTCGCTAAATCTTGAGGA
TTCCCACTTGAGAGAAGGCTACGACGAGGGCTACGCCGACGGCATAATCTCAGGCAAGGGAGAGGGCCAACAAGTCGGGC
TGAAAACCGGGTTCGAAACGGGCGAGGAATTGGGCTTTTACCGCGGCTGCGTCGCCGTCTGGAGCTCCGCCATCCGGGCC
GACCCGAATTTCATGTCTGCCCGAATTCAGAAGACAATCAAGCAGATGGATGAATTGCTTCGGAATTACCCAATGCTCGA
GCCGGAAAACGAGTCCGTCTCCGACGCCATGGATGCTTTGCGCCTCAAATTTAGGGTTATTTGTGCTAGCTTGAATCTCA
AATTGGAGTACAAGGGTTATCCCAAGGCATCCGATGCTGGAGATATTGGGTTTTGATGCTTACCGCCAACTGTTTGATGT
ATGTCCTACGAGAGGATTTTGATGATTGCTTCATTGTGAAGTTGCATTATACTATATGTCTACCTATCGTTTTACATTTT
GTGTTCTGCTCTGATTTGATACATAAGCTTTTCATTTGAGGAGTGATGAG
>Contig400
GTGCTTAAGGAGATCGCTTCCGACAACAACATTCAGTTCCCTGTGTCAGACCCTCTACTGGTACATACTACCTCCGTCCA
CGAAAAAGAGTCATACTTACTTCTTTTTTTTCCACGAGTCATTTAATTTTTCGAACCATTACATTATATATTTTCTCATA
TATTTAACTATAAATTATACTTTAATTTATTCCATTATTTAACTATAATATACTCCCTCCGTCCACAATTTAAAGCCCTA
CTTGCTCTTAATTTTTTGTCACAAATTAAAGCCCTATTCTGTCTTTTTGTACTTTTTTACTCTTCTTCTTTTCCTATATT
TACTACTCTTTGCCACTAATGGACCCACCTTACAACACATTTATCACTTTTATATTATATATTTACTACACTTTATCACT
AGTGGACCCACCACACAACACCTTTAACACTTTAGTCAACTACTTTATCACTTTAGTCAACTACCCTTTTATTTCATCCA
CATCACCATTTTTCAGCTTTCTTAGTCTCCGTGCCCACACCAAAGTGGGGCTTTAAATTGTGGACGGAGAGAGTATTTTT
ATTCAACTTTTTTTGTACTAATCCTACCCTTACAAATTATACATTTCTTCTACTTACAATAACTTTAACAACTTTATTAA
AACTCGTATCCACCTTGAAACGGGACTCTATTTCGTGAACGGGGAGAGTATATATTAATCGCGCTAATTGCACCTAAATC
ACGGACTTTCACCCAATTCTTATTCTACCT
>Contig401
CAATAGATAGATCCTTGTATTATTATATTTTAATTAAAATATCTAGCTAATTAAATTAGATTGAGTAAAATTCATTAACG
GGAGATAGTACAAACCACTAACAAATTTTGCGTCGTGAGTCAATGAACCTATATGCTACTCCCTCCGTCCACGAATTAAA
GCCCTACTTGCTCTTAATTTTTTGTCACAAATTAAAGCCCTATTCTGTCTTTTTGTACTTTTTTACTCTTCTTCTTTTCC
TATATTTACTACTCTTTGCCACTAATGGACCCACCTTACAACACATTTATCACTTTTATATTATATATTTACTACACTTT
ATCACTAGTGGACCCACCACACAACACCTTTAACACTTTAGTCAACTACTTTATCACTTTAGTCAACTACCCTTTTATTT
CATCCACATCACCATTTTTCAGCTTTCTTAGTCTCCGTGCCCACACCAAAGTGGGGCTTTAAATTGTGGACGGAGAGAGT
ATTTTTATTCAACTTTTTTTGTACTAATCCTACCCTTACAAATTATACATTTCTTCTACTTACAATAACTTTAACAACTT
TATTAAAACTCGTATCCACCTTGAAACGGGACTCTATTTCGTGAACGGGGAGAGTATATATTAATCGCGCTAATTGCACC
TAAATCACGGACTTTCACCCAATTCTTATTCTACCT
>Contig402
TCTCTTTCTCTCTCTTCCCAAAAACCCAAACCCTTAAAACTTTGGCCTCGCCCCGCTCGCTCGCTCTTTTGTGGCGGCTT
TCCCTCCCCATCTCCTCCTAGGGTTCTTTCGCTCTCTCACTCTAAAAAATCTATCCCTCACTCATGGCCGCCGTTGCACC
GCCCGCAGATCAGGCTGCAGATTTACTGCAGAAACTGTCTATGGACTCGCAAACAAAGACTATTGAAATTCCTGAAGCCA
CTAAGAAGCCATCAGTTGATTCCGGAAACGTGGCCAATGGAATACAAATAGATCGATCTGTCACACCTCAAATTCCAGAT
TTTATGGATCCTACGGTGTGCTACGTTCCAAATTATCCATCTACTGCTTACTACTATGGTGGCTTTGAGGGTAATGAATG
GGAAGATTACACTAGATACATGAACCCAGATGGAGTGGAGCTAACTCCGGGAGCTTATGGGGACAATGGATCACTTATGT
ATCACCATGGTTACGGCTATTCTCCTTATGGGCCATATTCACCGGCTGCTTCCCCGATTCCAACATTGGGTCATGATGGT
CAGCTGTATGGACCTCAGCATTATCAGTACCCAACTCCTTATTTCCAGTCATTGCCACCCACGAGTGGTCCATACACCTC
ACCTACTGCCCCTGCGAAAGGTGACATAGCCACCTCTGTGGCTTCTGATCAAATCCTTTGCCGGTGGATTCTTCAAATTC
GAAATCAAATGGCATTCCTAATAGTGGGGCCACAAAGGGAAACAATGGTACGGTGATGGCAAGACCGACATACCAAAATT
CATCATTCAATGCTAATGGCTCGTATGGAAGAGGTGCTTTGCCTGGGGGAATTCCAGCCTCTGGTTATCAAGATCTGCGA
TTTGCTTTTGATGGTTTACATTCACCTATTCCGTGGTTGGAGAGTCCATATTTTTCAGATGCCCAACAAAGGCCTATAAC
TAGTTCATCGATGACCTCTGCAGTTGGGAATGGAAACAGTGTTCCTTCGTCGAGGAATCAGAATTACCGGCCTCACCTGA
TGGGTTTGAACCACCCAAGGCCAATGTCCACCATGAACAGTGCTAATGGATACATTAATCGAATGTATCCAAACAAGTTA
TATGGCCAATATGGAAATGCATACAGATCTGGTGTGGGCTATGGGTCTAATGGTTATGATACACGATCGGGTGGACGTGG
CTGGATGGCTGTTGATAGCAAGTACAAGCCCAGGGGAAGGGGAAACGGATTTTACGGTTATGGCAACGAGAACATGGATG
GTCTCAATGAATTAAACCGAGGGCCAAGAACCAAGAGCACCAAGAACCTAAAGGGATTTACACCAGTAGCTTTGGCTGTC
AAAGGTCAAAATATCCTGTTGGCTGAAACAGCTGACAATGAGAAGTCAAGTGTGATTCCTGATCGAGAACAGTACAACAG
AATAGACTTTCCTGAAACTTATCCTGATGCCTAAATTTTTTATTATCAAATCATACAGCGAGGATGACGTCCATAAGAGC
ATCAAGTACAATATGTGGGCTAGCACGCCAAATGGTAACAAAAAGCTTGATGCAGCTTACCAGAGTGCTACAAACAAAAA
CCTGGAAGCTGTCCCTTATTTTTCCTTTTCTTTTCAGTTAATACGAGTGGTCAATTTGTTGGTGTTGCTGAGATGGTTGG
TCCTGTCGACTTCAATAAGAATGTGGATTACTGGCAGCAAGACAAATGGATTGGTTGTTTTCCTGTGAAGTGGCATATTG
TGAAGGATGTACAGAACAGTTTGTTGAAGCATATTACTCTCGAGAATAATGAGAACAAACCTGTAACTAATAGCAGGGAC
ACCCAGGAGGTTAAACTTGAGCAGGGGCTTCAAGTGCTCAAAATTTTTAAGGATCATATAAGCAAGCAATGCATCTTGGA
TGATTTTGAATTCTACGAGGATAGACAGAAGAAAATCCTGGAGAAGAAAGCCAAGCAACAGCATTTCCACAACAAGACTC
AAGTCTGGGAAGGCAAAGTAACTGAAGAGAAAGAGAAGAATAAGGAGTGCAAGGTAGGTGTAAATGCTGCATCAGCTGTA
GAGAAAGAAGTAGAGAAAGAAACTGCATCAGCTATTGTGGCGAATGGGAATAGCAATGTCCCAGAAAACATCTCTCTACC
AAATTCCGGTGATGCTCCGATGAGTGTAAAACCTGGCGCTCCTATTGCAGAGAAGAAAGTCGTGGCTAATGGGGTTGCAA
ATGGATGTTAGATTGGGTTGTGGGAATACAGTAGTAGTAAAAGCCATGGGGCTGCCCTGCCGCGCCAGCTCTACCGACTC
CTGAGTGCAAGCACAGGAAGAGTTGTTCAGCTAGCAAGCCGCTCCATTTTTCCTGTCCTTGATTGGTCTGGGGTTTTATT
TTTCTTTTCTTTTTAAGGAGTTATTGTGGTCTTTTTCTTTGTTGTTCTAGTTTTTATATTTTTTCTCCTTTTTTTGTGTC
TTCGTTTTAATTTTGTGGTGTAAGTATTCCGTATTCTTGTTTAATA
>Contig403
TATGAGTGTCACCTTACAAGCTGGCAAAAGCAAGCTCTTAACAGAAGTTTTAGAATTGAGCTACCAAAGGCTGCCAGATG
ACTTGAGAACATTGTTTTGTTTACTTGGGTGTATTTCCAGAAGATTATGAGATTCCAGCTAAGATGTTGTGCGGGCTGTG
GATTTCAGAAGGGTATGTACTTCCGAGAAACGGGAAAAGCTTGGAGGAAAGCGCTGAAGATAATATGAATGATTTCATTT
GCAGGAACTTGTTAAAGGTCGAGAAAACTAATCACATGGGCAAAGTTAAAACGTGCCACGTTCATGATATGATACGTGCG
TTCTGCATAAAGATATCCAAGGACGAGAATTTATGTCACGAGATTAAAACATCCAAGACAGGCGCACTTGAACCTCCAGT
TTCTGAGGTAAAAGACTCTCATCGTCTTTGTTTCCGCTCCAATCTCTCCAAGTTCCTGCAGGAAAGCCCGTGTGGTCCAC
ACGTTCGTTCATTTTTGTGTTTCTACGAGCGGCCTGTGGAGTTGGAGCCACAATACATAACAGTTATACCAGATGGCTTC
AGAAAGCTTAGGATTCTGGAGTCCAAGTGCATCATATTCAACCAATTTCCAGCAAAGATTACCAAACTGATTCATCTTAG
GTACCTCACCCTATATATTGAATCTCTGAAAATTCTTCCAGAACCAATCACCCAGCTATGGAACCTACAATCTCTTGTAG
TCGAGACCAAGTCTCGTTCCATTACAATGAAAGCAAATATGTGGAGAATGGTGCGGTTGAGGTATCTCAAGACAAGAGCA
GCCATTGTCCTCGACAATAAATGGAAAGGTGATGCTGGGCAGAACCTTCATACGTTGAATAGATTGGCACCCGAATGTTG
CACGGAGGCCGTCTCCAAAAGGGCTAAAAACCTCAAGGCCTTGGGGATTTCTGGTAAAGTGGCCATTGTTTTTGAAAATA
AGTTCCTAGAAACCTGCATCATCTGGAAAAGTTGAAGCTGGTGAATAGTGTAACTTATGAACAGACATCCGAAGATAAGC
TG
>Contig405
CATTTACTCACGCTTAGGGTTTTTTGATCGAGCCGGAGCCGGAGCAGCACCCATCCTATTGTCTTCCTTCATCGCAGCCG
AAAGCCATGTCGAAGAGAAAGACTAGAGAGCCCAAGGAAGAGAATGTCACACTTGGACCTGCTACTAGGGACGGAGAATT
GGTCTTTGGTGTTGCCCACATTTTTGCCTCATTCAACGACACCTTCATTCACGTGACCGATTTGTCTGGGCGTGAGACCA
TGGTCCGCATTACAGGTGGTATGAAGGTCAAAGCTGACAGAGATGAATCATCTCCCTATGCTGCTATGCTTGCAGCACAA
GATGTTTCTCAGAGATGCAAGGAATTGGGTATCAATGCTCTTCACATTAAACTCCGTGCTACTGGGGGCAACAAAACTAA
GACCCCTGGTCCTGGTGCTCAGTCTGCACTCAGAGCCCTTGCACGTTCGGGCATGAAGATTGGTCGGATAGAGGATGTGA
CTCCGATTCCAACCGACAGCACCAGGAGAAAGGGTGGCAGAAGGGGAAGGAGGCTTTAATTTGTCATTTGTTGTAAGGAT
TCTTGGGGATGTGGTTGAGATCCTTTTTGTGAAGTTGAAAATTCTGTTGGGTTTTTGAACAATTTTTGTGTGAACATGAA
AATCTTATGTTTGACCATCTGGACATCAACAGTGATCACTTAGACACTTATCTTTGTCTTAA
>Contig406
GATAGAAAATTAAACTTGCTCTCAAACACACACACACACAGAAGAGAAATGAGGATTCAAGTGATTGCACAAGCAATTTG
TATCCTTTGTTGGGGCTTTCAATTTCATCATCCAATTCGAATGATACGCCTCTAAGGACGGAAGTATACGAAGGTGGTGA
AATACTTGACATCAGTCACAGGTTCACAACTAACACGCCCGTCGGCATTTACCCTGAGCTTGGAATTGGGCAGTTTCTGA
GGCTGCTGAGGAGCATGAAGAATGGCTCCGACTACAATTTCTCCGAGTTGAAGCTGCCGGCTCACGCCGGAACTCATGTC
GACGCGCCGGGCCATTTCTACGAAAACTACTTTGAGCGAGGCTTTGATGTCGATTCCCTTGACCTCAGAGTACTCAATGG
TGCTGTGTTGCTTGTAGATGTTCCCAGAGACAAGAATATTACTGATCAAGTTATGAAGTCCTTAAACATTCCCAAGGGTG
TGAAAAGAGTACTTTTCAGAACACTGAATACTGATAGGGGCCTTATGTACAAAAGGGAATTTGATTCGAGTTATGTGGGA
TTCACGAAAGATGGAGCACAGTGGCTTGTAGATAACACTGATATCAAACTTGTGGGAACCGATTACTTGTCCGTTGCTGC
TTCCGATTATTTAACTTCTGCTCATCGTGTTTTTCTTAAAAGCAAGGAAATCATCCTAGTTGAAGGACTGAAACTTGATG
ATGTTCAAACTGGATTATACACTGTGCACTGCTTGCCCTTGAGATTGGTGGGTGCTGAGGGATCGCCCATTAGATGCATT
CTGATTAAGTGATGTGATCAAAAGCATCTCGAGAAGGCATTTATTTTGAGTGATAAATTATATGCATGGTAAAATATAGG
ATCGAATATGTGACCTCACAATTGCTCACTCCAACAAAATATGTTGTGAATTCTTTATATTGTTTTCTGTAATCTATTTT
AAGCTATCG
>Contig407
GATAGAAAATTAAACTTGCTCTCAAACACACACACACACAGAAGAGAAATGAGGATTCAAGTGATTGCACAAGCAATTTG
TATCCTTTGTTGGGGCTTTCAATTTCATCATCAAATTCGAATGATACGCCTCTAAGGACGGAAGTATACGAAGGTGGAGA
AATACTTGACATCACTCACAGGTTCACAACTAACACGCCCGTCGGCATTTACCCTGAGCATGGAATTGGGCAATTTCTCA
GGCTGCTGAGGAGCATGAAGAATGGCTCCGACTACAATTTCTCCGAGTTGAAGCTGCCGGCTCACGCCGGAACTCATGTC
GACGCGCCGGGCCATTACTACGAAAACTACTTTGAGCGAGGCTTTGATGTCGATTCCCTTGACCTCAGAGTACTCAATGG
TGCTGCGTTGCTTGTAGATGTACCCAGAGACAAGAATATTACTGGTTGCCTTACTACTTAACTTTTGTTCTTGATATTTA
GATCTATATATATATGTGGTGGAATGGATTATTGGTTTGAGTAGATGGTCCTCTCTCTGCTACTTGTTTCATAATTCTTT
AATTCCCACTTTTTCCGTTTTTTAGTTTTTGTATTTCAGATCAAGTTATGAAGTCCATAAACATTCCCAAGGGTGTGAAA
AGAGTACTTTTCAGAACACTGAATACAGATAGGTCCTAGCTTCCATATTGTCTCACCGCGCTACCTTCTTCGTCTCTAGT
ATGCAATCATGTGATCTTCGAGTGAATGGATCTCATTTCGGGTGAGGAGAATGCGGACCAAGGCTGCGGCCCGAACTCGA
CGAGAGGGAACCAGCCTGATGCGTAGGAGCGCAGCTCTGATTCGCCTTGTTCAGCTCAGGCTTGAAAGTGTTAGCACGGC
CGCTGCTCTGGTCATCAATACGGTCTCTGCTGTGA
>Contig408
CTGAGAAGTGAGAAAGAAATACACAATATAAATTGTTTGACGAGCTAAGTAAGAAAATTGTTTTGAGCTATACTACACTT
CCCTTGGCATGTACCAAATACGTGGAGTACAAGATTTCTTCTGAAATCTTCTGTGTAGTATCACCCAGAAAACAAACAAA
ATAACAATAATAATGAAAACAACAATTTGTCTATCTATTCTTTCAATTCATTCACTTCCTCAAGGTTTGCATGATGTACT
CGGCGTAAAGGTCCATGGAGTGCTGGATGGCTTCTAAGGCAGTATCTGAAGGCAAAAATGCATCAACTGCTACCTCCTTG
TTCTCATTCTTCTTATAGTCTTCAAAGAAGCGCCGGATTTCAGCAAGACGATGAGGTGGGAGCTGGCTGATGTCGGTATA
GTGGCGATACTCAGGGTCATCAGCACATACTGCAATGATCTTATCATCTTTCTCTCCCTGATCAATCATCGGCATCAGGC
CTATGGCCCGGGCTCGTAGGAAACAACCAGGAACTACAGGTTCCTGCATAATGACTAAGACATCCATGGGGTCATTGTCT
TCACATAGAGTTCGAGGAATGAAACCATAATTGTGAGGATAGACAACAGATGAATACAGTATACGATCAACCTTGATGAG
ACCAGTTTTCTTGTCAAGTTCATATTTCACTTTACTTCCTTTTGGAATCTCAATCACAACATTAATAATTTGCGGTGCTC
CAGGTCCAATCTCTAGATCATGCCAAGGGTGAGCAGCAACTGATCTTCTTGACAGAGATGAGAGGATCCTCTCATTCAAT
TTTGGAGTTGGCTTCTTTTTAGCTGAGGTCTCGCTTCCAGTTTGGTTGCTCATATTTTCCAGGAAAAGGAGAGTGAAGAG
CGCAGAAAGTGAGAGGAAATTGAAAGAATTTGAAGGCGTT
>Contig409
ATCCACTTACCCATTTTCCTCCTATTTCAAGATGATTCATCATCGTTTCTAATCACCCTCACAGATCTTACTCCAATTCG
ATTTCACTATGAAACTTCTTCACAATTTTCCAGCAATTCTCTTGCCATCAAATCCCAGCTTACTTTCTTCACTCCCAATT
TGAAGAACAACTTTCGCAATCCCTTCAGAATTTCTTGCAAAGTCGAATACCATCACAAACATCAATTTACAGCAACCCAC
TCCCACCATAATCTGGAGAAATCAATTTATCTCACAAGAGGTAAACTAACATCCACATACACCCAGATAACCATTAAAAA
GGAAAATCGATGAATGATATAGAAATCAATTTCAGGAAATGTATATATACATGCATATTTATACATTGTTTA
>Contig410
TTTTTAAATATAGAAATTTATTTCACTTAATATATCAATATATATGTATATGTGTATATAAATAAGAAATAGAAGAAAAA
TATAATACATTATTTATAGTATATCCAACTATCCATATTAATTCTTTGAAATTGTACATTGATTTGTTACATTTATGTTA
TTTTTATCTTATTTTTTTTTCTTAATTAATTTTTAATGTTGAATTTGAGTCCATTCTAAAGTTAAAAGTAAAATAACTAA
TTATTAACAATGAAAGTTAGTTTATTTGTTTAGAAAATGAAATATATTTTTTTAAAAGAATGCATAAAAGTATTGTTTTG
TATACTTTCAATCTACTTGATGTTGAATTAATTGAATTGCAAACATATATCTATTATATTAAGTGATTGTTAAAAAAATG
CATGAAAATAAAGTGTACGAAATGTTCAAAAAAATTTGCTTCGTGGGCTCCCGCCCCCGAACCCCCGTGTAAATGTCTAC
ATACGTCGTAGATCAATAAATTCAGCCCCCCCTAACCTCAAATCCT
>Contig411
ATTCTTTCGAGTTTCGATCCTCCCCTATCTCTCTGTGAATCTCGCATATATTCTCTATCTTCTTCGGCGGCAGCAACAGT
CACAGGTAACCACGGCCGCCGCCGTACACACCATCATCTCTCTAGCCTCTCGCCCTCTGTTTCACTTCTCCTTCACAAAT
TCTGGCGCGGCACAAATTTGCTGTTACAATAGCTCGGCGCCGCCGTCGGCTCTATTTGGCCCACTGATTTCGCCACCTCA
TTGGGACTAGTAC
>Contig413
TCGTTGATTGTGACACATAGGCATAGCAAGAATGCTTAGTTTTGTTTTGGGTCCATCAGATATGGTAAACATAGCTACAA
AGTGCACTGTGCAAACTGCAGGGGGGGGGGGTGGTTAAAAAAATGAATTTTCATTAAGCATAGCAAATCCCTACTATTAC
ACCTAAAATAGAAAAATACTCCCTCCGTCCATGATATCGTTTCCACTTTGTGGACCGCACGAGTTTTAAGGAAATTGGTG
AACAGTAGTTGATGATAATATAGTGGGTATTGTTGTATATGGAGTTTGGGTCCCATTATTATTATGAGTGGAGTCTGTGG
ACCCTACTGTTATTAATGGAAGTGGAAATAATATTATTGGACAGACCAAAATGACAAAAATAGAATTTAGTGACGAGAAT
ATTAATTGGTGCGGTTTTTGTGGTGCAGGGTGAGGGGAACATGAATTTGGAGGAGACCATTTTGCAGGAGGAAGTCTACG
TTGTGTTTGTTACAGAATAAATATTATGATCAGCAAAAATAAATAGTTTTTGAATTTAACGTAGGGGTAAAAAAAGTAAA
ACTTTCCCATGACTGTTAGTTTGAGTCAGTGAGTATTTGAATTTGCAGTTTTACAGTGCTACTTTCACTTGTGATGAAAT
GGTGAAATTTGTTTCAACGTAGTTTATACGTGTAAGAGTAGTTAAGATTCAACTTATGTTCACATTGATTTAAGCTGGTA
ATAACGCTAACAAGTTCGAATTAATATCATCCAAAAATTGGTATGATT
>Contig414
ATAAAATGTGTAGTTCTTGACCTCCCACATGTGGTGGCCGGCTTGGAGAGCACCCATAAATTGAGGTATGTCGAGGGGAG
ACATGTTCGAGGCTATCCCTGCCGCCGATGCTGTTCTTCTCAAGTGGATAATGCACGACTGGGACGACGACAAGTGTCTC
AAAATCCTCAAGAGATGCAAAGAAGCCGTCGCAAGCAACAGCACAGGAGGGAAGGTGATGATCATCGACGCAGTCGTGGA
TGTCAACCGAGAGGATAATAAGGTTGTCGAAGATCAACTCTACCTCGATATGACAATGATGACTTACTACAATGGGAAAG
AAAGAAGTGAAAAAGAATGGGCAAAGCTGTTCTCTGATGCTGGCTTCACTAGCTATAAAATTACGCATGCATTTGGGGTT
AGTCTCTACTTGAGGCTTATCCTTAGCACAGAGGGCTCTAACACTTGTGCTCTATCTATCGTCTATTACCACATATACGT
GTGAATCGAAGCCACACTCTATCAAGATGTATTTCACCA
>Contig415
TTTCGTTCTTTATGGTTCATTGATTTTCGTTCTTTAACGGTTCATGATGAGTTTTTGGTAGATTGTGTATAAATCATTTT
ATTACCATTGTGTTTTTGGTTCCTGCTTTAGCTTTTGTTGGTGAATTAATTTTTTTTTGAAATTCTTACGATGAATTTTT
AGATTCGACTGCAAAACCTGAGTATATGTACCGAATAATTGAGCATTTTGCTCTTGGTTGAAGAAGGCTCAAGCTTTTTG
GCGAACAGCATAACATTCGTTAAAGCTACTAGTTAACAGTAGGTACAAGACTTTCATCAAATTTCAATTCTAAGGTATGC
GCCTCTTCTTGTGCTGACGACACCAAAAATAGAAGCTCTTCGGCCTAAGTCACCGATGAAGAGAAGCTCTTGCCGTCGAG
AATTGCCAAAGAGCCGTGGGTGGT
>Contig417
CTTTCTCGCTCTAAATCTCTAAACAAAGAAACAAGATGTGGATTTTCGGAAGAAAAGGGCCGTCTGGATTTTTCAGGCAG
CTCTACTGCAGAGGAAGTTACTCAAGGAATCGATGGCTCTGCCCTCTCCGCCATTGTCACTGGAGCATCAAGTGGCATTG
GAGCAGAAACTGCTAGAGTCCTGGCATTACATGGTGTTAATGTAATCATGGCAGTGCGTAATGTGGAGAGCTAGACAAAA
AAGTCAAAGAAACAATAATCAAAGAGTTCCCTGAAGCTAAAATTGATGTTATGGAACTCGATCTTGCCTCTTTTGCATCT
GTGAGGAAATTTGCATCGGAATATAACTCTTTGGGGCTTCCCTTGAACCTCCTCATTAACAATGCAGGGATTATGGCTAC
ACCCTTCATGCTTTCACAAGACAATATAGAACTGCAATTTGCCACTAACCATCTAGGTCATTTTCTATTGACCAATCTTC
TATTGGAAAATATGAAGAAGACTGCACGTGAAAGTGGAAAAGAAGGAAGAATTGTCAATGTTTCATCAGAGGCCCATCGG
TATCCATATCGTGAAGGCATCCGCTTTGATAAGATCAACGATAGTTCAAGTTACAATAGCATACTCGCATATGGACAGTC
CAAGCTGGCTAACGTATTGCACGCTAATGAACTCACGAGGCTCTTTCAGGAAGAAGGGGTCAAAATAACTGCTAACTCAC
TACATCCGGGAGCAATCGCCACCAACCTTCTGCGGCATCATGGCCTCATCGAAGGCTTAGTTAACTGGGTTGGTAAGTAC
TTCATCAAAGATATTCCTCAGGGAGCAGCGACGACATGTTATGTAGCTTTGCATCCAGCAGTTGAAGGAGTGAGCGGTGA
GTATTTTTCGGACAGCAACGTCGGGCAGCCGACGAAACTGGCCACGGATGCTCAGCTGGCTCAGAAACTGTGGGACTTCA
GCTTGGAATTGACAAGCCCTAAATAGTTCCACTTTTGACTCCACGAATTCTTGTTTTTATGGTTGAATAAACAAATATTT
AAAATCCGTGTTATAGTGGATTCGAACCTAAGACCTTTAGGTTCATCACATGCTACTGTTGTAAGAATTTTCATATAAAT
TCACATGT
>Contig418
CTTTCTCGCTCTAAATCTCTAAACAAAGAAACAAGATGTGGATTTTCGGAAGAAAAGGGCCGTCTGGATTTTTCAGGCAG
CTCTACTGCAGAGGAAGTTACTCAAGGAATCGATGGCTCTGCCCTCTCCGCCATTGTCACTGGAGCATCAAGTGGCATTG
GAGCAGAAACTGCTAGAGTCCTGGCATTACATGGTGTTAATGTAATCATGGCAGTGCGTAATGTGGAGAGCTAGACAAAA
AAGTCAAAGAAACAATAATCAAAGAGTTCCCTGAAGCTAAAATTGATGTTATGGAACTCGATCTTGCCTCTTTTGCATCT
GTGAGGAAATTTGCATCGGAATATAACTCTTTGGGGCTTCCCTTGAACCTCCTCATTAACAATGCAGGGATTATGGCTAC
ACCCTTCATGCTTTCACAAGACAATATAGAACTGCAATTTGCCACTAACCATCTAGGTCATTTTCTATTGACAAATCTTC
TATTGGAAAACATGAAAAAGACTGCATGTGAAAGTGGGAAAGAAGGAAGAATTGTCAATGTTTCATCAGAGGGCCATCGG
CATCCATATCGTGAAGGCATCCGCTTTGATAAAATCAATGATAATTCAAGTTACCAAACCCTATATGCATATGGACAGTC
CAAGCTGGCAAACATTTTGCACGCTAATGAACTTACGAGGCGCTTTCAGGAAGAAGGGATTAAAATAACTGCTAATTCGC
TACATCCAGGAGCAATCGCCACCAACCTTCTGCGGCATCATAAAATCATCGAAGGCCTACTTATGTGGTTTGTTAAGTAC
CTCATCAAAACTATCCCTCAGGGAGCAGCCACGACGTGTTATGTAGCTCTGCATCCAGATGTTGAAGGAGTGAGCGGTAA
GTTTTTCTCGGACAGCAACGTCGGCCAGCCGACGGAACTGTCTGCAGATGCTCAGCTGGCTAAGAAATTGTGGGACTTCA
GCTTGGAATTGACAAGCCCTAAATAGTTCCACTTTTGACTCCACGAATTCTTGTTTTTATGGTTGAATAAACAAATATTT
AAAATCCGTGTTATAGTGGATTCGAACCTAAGACCTTTAGGTTCATCACATGCTACTGTTGTAAGAATTTTCATATAAAT
TCACATGT
>Contig419
GCACCTCTTTCTCTTTTGTTTCTCTTCATCCCCATCGAAGATCTCCATCAAAATCTCCATCATTTTCGTTGAGCTCATCA
AGAGATATTTGAAGCTTTTCTGGTGAAATTTCTGTTGGGTGTCTGCTGTATTAGGTGATTGTTTTCTAACCTGCTCCTCC
TGTCCCTGCTGTGTTAGGGGACTTGCTTTCTCTCCTCCCTGCTGTGTTAGGGGAGTTTTTGTTTTGTGATTTGTGATATT
GTGCTATTAGATTTGAGTTTGCTGAGAAAGTGTGGCTAATGCATTTTGTGAGTTTGCTGTTAGGGGAAACTAATCCATGA
AAACATTTGTCCTAGAATATTGAACAAATTAATATTCCCTTTACTTGCATGATGATATCGTTGGACACTTCAAATGATAC
ATAACCTAAATTAAGAAAGCATAATAGTCTT
>Contig420
GGAATTCATTTTAATATTTTTTAAAAGTGTTTTGGTGCATGTTAAGGGGGTCTAGTCATGAATCTCATGTTTGTATTTGT
GTATTGGGTCTGTCTCCTTGATTTACGAACTTCTGACAGCTTGTAAACTGTATGTGTTTTGGTTGTTGAAGGGGTTTGAC
AGAGTCAGATGTCGAGAGCTTTGTTGAGGACGTACTAGTGAGTGGAAAACCTTGGCAGTCTGGAGTAGAGCAGGAGTTAA
ATGGTTCGTTTGTGTTTGTTTGTGCTCATAACAACCGAGACAGGAGATGTGGTGTTTGTGGCCCACCTCTAATTGAAAAG
TTCAAAGAGGAGATCGGATCCAAAAATTTGAGCGACCCAGTCTTTGTGGTTGCTTGCTCACATATTGGAGGACACAAGTA
TGCAGGAAATGTGATAATCTTTAGTGCCGATTCTGATGGAAAAGTTGTTGGCAACTGGTACGGGTATGTCACCCCTAGCG
ATGTGCTTGAGTTGCTTGATAAACAAATTGGGAAGGGAGAAGTCATTGAGCGGATCTGGAGGGGGCAGATGGGTGTCAAA
GAAGCTGAAAAGGTTGAGGAACCAAAGGCTGCTAACGGAACAAGCACAAACAACCATGAGCAACAGCCTCAAGATATTGG
TACTGGAGAAACAACAACAAAAACGGGAGGCTGTTGCCAAGGTGCTAATGGGGTCTCGTGCTGCATGGACGAGAATGTTG
AGAAGAAAACAGACAAGGGAGGTCTGTGTGGCTGGACTGGGAAATGGGAGCAGCGTCATGTCCTCACAAGTGTTGCTGTG
GTGGGTGCGGTGGCTACTGTCGCCGTGGCATATGGTGTGTATCGTAGAGCAAGATGAAGGCAGTATTTTAGCCTAATATC
GAATAGAAAGTTGCACGCCCACGATTTCTATAGAGATGCTGAATGATTATATGAATAAATATCAGAATACATGTGATTAC
ATTAGCCTCAAAACATAGTTGTCTGAGATTGCTGGGTTGATACCAATACTGGGTTGCCCAGCCGTATAGAATTTGTATTG
CGGTTGGCTATATTACCGTCTCCAACCCATATAGTTTGTCCTGCTTTTTGCGGAGTGGCGTTATCGGTTATATACGATGG
CTATGCTTTTGTTGTTTTGCTCAAATTGCTCACTCCCTTGAGAATTATACTTGCATAA
>Contig422
GGATCTGCTGTTTTTCCTTGGAGAAATTGGTGCCCAAAGAACTTCTGAAAGATGGCGACACAACGGAAGAAAAACTCCAC
AAGATCTTGACGACAATGAAGTACCTTATTGTATTGGATGATCTGTGGAGTAAGAAGGCTTGGGACGACATCAAGAAAGT
ATTTGGCAACCCTCGTAAGCGTGATGGAAGTCGAATCGTGATAACCACAAGGAATGAGAAAGTGGCCTCTCATGCCGACT
CTACGAGCCGTCTTCAGAAGATGGATCTCATGGATGAGGCCAATAGTTGGGCTCTGCTCAAGCACAAGGTGTTTCCAAAA
GAAGAGTTCCCATCCGATTTGGAGGCCATCGGAAAGGATGTTTCCAAGAACTGTGGAGGATTGCCCCTTGCAATTGTACT
TATTGCAGGTATCTTGTTCAACGTGGACAAGACTCGGACTGCGTGGGAGGAAATTGCGAAAGACGTCCGTGCTGCTGTTG
AAGGAAAAGAGGAGTTCGGGAAGATAATCTCCTTGAGTTACACCCACTTGCCTCTTAATTTGAGGCCTTCTTTCTTATAC
ATGGGTGGTTTCCCAGAAGATCACGAGATTCGAATCTCCAAGCTTATGAAGCTATGGATAGCTGAAGGATTCGTTAAAAA
TGAAGTGGAGGCTGAAGAGTATCTGAACAATCTCGTGACGAGGAATCTGCCAACCGTCACCACCAGCAAGTCCGACGGAA
AATTTAAAAGCTGCAATGTCCATGATCTGGTGCGTGACATGAGCAAAAGGATGCTCTAGATGAGAACTACGAGCGGCGGC
TGAGCATTGCTCATCGTGATTTAACGCGTCTGGCTAGATCTTACGCCTCAACAATCCGTACTGTTTTGAGCTTCCAGCCC
AATGAGAGCTCATTGAGCGGCCTGCGAAAGTTCAAGCTGCTGAGGGTGTTGGATGT
>Contig424
AGTGCTTGTGTTATCCACGCTCTCTCCCCATCGTTAGGGTTTATACATTTTCTCTCTCTACGTTTCAGAATCTGTGAAAA
TGGTGAAGAACTACCCAGCTGTGAGTGAGGAGTACTTGAAGGCTGTTGACAAATGCAAGAGGAAGCTCAGGGGTCTCATC
GCTGAGAAGAATTGCGCTCCTATCATGCTCCGTCTTGCATGGCACTCTGCTGGTACATTTGATCAGTGCTCAAAAACTGG
AGGTCCTTTCGGAACCATGAGATTCGAAGCTGAGCTTGCGCATGCTGCCAACAGTGGTCTTGATATTGCTTTGAGGCTCT
TGGAGCCCATCAGGAAGCAGTTCCCCACTCTCTCCTTTGCTGACTTCTACCAGTTGGCTGGAGTTGTGGCTGTTGAAGTT
ACTGGAGGACCTGATGTTCCATTCCACCCAGGAAGGCCGGACAAGGCTGAGCCACCTGTTGAAGGCCGCTTGCCCGATGC
TACCAAGGGATCTGACCACCTGAGGGATGTCTTTACCAAACAAATGGGTCTGACCGATCAGGATATCGTTGCACTCTCTG
GTGGCCACACTCTGGGAAGATGCCACAAGGAGCGATCTGGATTTGAGGGACCATGGACTTTCAACCCCCTCATCTTCGAC
AACTCTTACTTCACAGAGCTTCTGTCTGGAGAGAAAGAGGGGCTTCTGCAGTTGCCAACAGACAAGACTCTTCTCACCGA
CCCTTGCTTCCGCCCATTCGTTGAGAAATATGCTGCGGACGAGGATGCGATTTTTTGCGGACTACGCTGAGGCTCACATG
AAGCTCTCCGAGCTGGGATTCGCTAATGCCTAAGCTACTCCGTGGAGTGATGACCTATTTTGCTCAGATTTATCTTGTGC
TCGAATTTATGTTATAATTCTGGGAAAAACATGTTGGATCTGCTTTGTGCTTGTTTCAGTGAACGTATTGGTTTTTGTCA
TCGATAAATGATATACGGTCATCTCCCTGCTTTAGAGAATATTATCATGTGTCAATCCTCCAACATGCCTTTTGTAGTTC
GTTTGAATTTATTTCGAGATTATTCACTTTTAGTCGTTTTTTTAATGTCACAGAAAAATGTGGAATAAAGCATTACACAG
CTCACATGATACGTTTCGTATGTTCTACTTCAAAAGTGTATTTTAAATTGATAATGAGTAATGAGTAT
>Contig425
ATGTTCATGGAGAACGTTCCAACATTCAAGTTCGGAGGGCTAGCTTGGCTCTTCCTCGGAGTGGCCAACAGCGACAGCCT
ACTCTACGATGATGAGTTCTCCAAGTATCTCAAGGACTATCCCGAAAACTTTAGGTTCGACCGTGCCCTCAGCAGAGAAC
AGAAGAACAAAAACGGAGGAAAGATGTATGTCCAGGACAAAATCGAGGAGTACAGCGACGAGGTCTTCAAACTCCTGGAC
AATGGGGCGCACATCTACTTCTGCGGGCTGAAAGGGATGATGCCGGGGATACAGGAGACCTTGAAGAAGGTGGCGGAGCA
GCGGGGCGAAAGCTGGGAGGAGAAGCTCTCGCAGCTCAAGAAGAACAAGCAATGGCATGTTGAAGTCTACTGAGTACCGA
AAAAGGTTTTCCTCATTTAGATTATCCTTCATTGTTGTGGAATATTTGTTGCACTCTTGATTGTTGGTAGTCAACATGTT
TGTGGAGAGAGGGGGAAAAATCACCTCCAACATAATTCATTATCTTGAGTGTTTCAAATATGCTGCATCATATTTTATCT
TCTGTTCTTCCATTTCTGGAAATGTTCTTAGATTGTTGTTGATGAGTGCTGGAAATAGTATCGGATCTGTTGTTAATTTC
TTGTTCATTTTCTTTTGGGGCATTTATCTTCAAGAATTCTTGAAAAAAATGATTCACGAGTTTAAGTGAGATATGTTTAG
AAAAAAAAATTCTTGATGTTGTTAGCTTGAATTTTTTACTGCAATGCCATGTACCTGGAGATTTATTGCAGCTTGTA
>Contig426
CGTATAAAAAGACTAAGATATATCTTTGGCCAGCTCCTACACAATCAGGGATTGAAGGCAGGCAAAAACTGTGGAGTTGA
TTCTTAACTTAGCTGGTTACAGGAATGTGAAATCAAAGGTTGTTGGTTCAAGGAATCCCCACAACACTGTGAAGGCTCTC
TTCAAAGCATTAAATGCGATTGAAACTCCCAAAGATGTGCAAGAAAAGTTTGGCCGAACTGTGGTTGAATCATATCTACT
GTGATAGGTTACATTGGTTTACAAAGAAACAATATTATCTATGGACAGATTAATCTCTTGAGCATTTGGGATGACCAAGC
TGATATTTTCTGAATCGAGGTTACATAATAGGGAAAACAAACGACGCAGTGCCGGTGGCAAAAAAGATGCTGAAAGGAGA
ACCACTTTGCTTTTCTTTTTGAAATGTGGAATCAAAATTGCTGAAATTGAGGAGCATAATCAATAAAATGCTTTTAGTTT
TGCATAGTGAACTATTCATACCAAAATCTATTTTTCTGATGCAGTTGCATTATTTTAGTTGATTATGGTTTTAGGCTTG
>Contig427
AAGTTCTAATTTTATTCCAACTAATATTCTAGTTACAATAATGAGTTGTAGAGAGAGAGATGTTCAATTAAGAATACTAA
ATGTGTTGAGAATTGGTAATTCGTACGAACAATTGTGAACAAGTTATTTATTTTGATGAGCAATCGTTTTGGTCCGAGGT
TCAAATTCTGGAGGTGACGAAATATTTAAATAGATACGTTTGTTCATCACTTGTATTGGTATGTTCGACAAACTTATCGA
TTTTGTTCATTATACTTATTTCTTACGAAAAATCAAATTCCAAATAAAATCTAACCCTATAAATCAAAATGGATGCAGGT
TGGGTATAGATATTTTGCGGTAGTGGAAGATTATTTCACAGGTTTCAATCTGCATTGTGAGGGCTGGATTTCTGTGTATC
TTGATCCTTCAAGGCCATGCTTCTTGGGATCATCTCCTTTAAGCCTAGGCGAAATTCTCATCCAAAACACGCGATGGTTT
CTTGGATTGGCTCAGGTTGCTCTGTCCAAATATTCTCCCATGTTCTACGGGGCACTGAGAATGTCGATTTTGCAAAGCAT
GATCTATGCAGAGGTAGCATGTTATGCCGTTTACTTCCTTCCCGTTTACATTCTAGCCCTCGTTCCTCAGCTCTGTCTCG
TTCGCGGCGTCCCTCTCTATCCTGAGGTTTCGAGTCCATTCTTCGCGGTGTTTGTGTTTTGTTTTCTTGTCGTCGCAGCT
GAAACACGCGCAAGAGGTGTTGGCGTCGGGGGATTCGATCAAGACTTGGTGGGCGGAGCAGAGGGTGTGGATGATGAAGT
CATTGACATCTTACCTCTTTGCTGCCGTGAACGCGAGTTTGGAGAAGATCGGATTGAACAAGGCTAGCTTTGTCCCAACA
AACAAAGTGACAGACGATGAAGCAGAGAAGCTCTATCAAATGGGGAAATACGACTTCCAAGCACCACCTCTCTTCATGCT
CATACTGTGCTCCCTTTACTTGCTTAATCTTGCTTCCTTCGTCGTCGGATTTGTGAAGATTTTGCAGAATGGGAAGATGA
TGAATGCGATGGTGATGCAGGCTTTTCTACCATTGTTTGGCGTAGTTCTGCATTTGCCTTTGATGGAAGGGATGGTGTTG
AGGAAGGATAAAGGCCGAGTTTCGCCGCCGGTGTCGCTTCTTTCAGCTGTAATTTCCTCTCTAGCTTTGGCTTATGCAGC
CCTTGCTCATTAATATCATGCTAGCTTGTGTATGTCTTTGTTTATTTGTTGTGAATAAAGGTATCCATAGTCAACTATGG
AGATCTTGTTGGAACAAACTGTGAATTGTATCTCTTTTTCAAAGTTCTGAATAGTA
>Contig428
CATCTCGACCCCAAACTCTCCGAGAATCTTGCATTTGTGCAGTTCCCACAAAGATTTCACAACATCAGACGCAACCCTGA
TATCTACGATGGTGCCATGAGGTGTTTTATGGACAAAATGGGAAGGCTTCGATGGTCTTCGAGGGCCAGTCTTGTCGGGG
ACGGGGTTTTATATAAAGAGAGAAGCACTCTATGGAACTCGGAAGCTTCAATCAAATGTTGATCTCAACGAGCTCAAGAA
GTATTACGGTTCATCCAACGAGTTCATCAACTCGATTTATAGAAATCACAAACCAAATAGTCGAAGCAATGCATTGCTCA
ACGATGAGGCATTCAAGAAAGAGGTGCAATTGGTAGCTTCTTGCAGCTACGACAATGGCTCACAATGGGGGGAAAGAGGT
TGGGTATAGATATTTTGCGGTAGTGGAAGATTATTTCACAGGTTTCAATCTGCATTGTGAGGGCTGGATTTCTGTGTATC
TTGATCCTTCAAGGCCATGCTTCTTGGGATCATCTCCTTTAAGCCTAGGCGAAATTCTCATCCAAAACACGCGATGGTTT
CTTGGATTGGCTCAGGTTGCTCTGTCCAAATATTCTCCCATGTTCTACGGGGCACTGAGAATGTCGATTTTGCAAAGCAT
GATCTATGCAGAGGTAGCATGTTATGCCGTTTACTTCCTTCCCGTTTACATTCTAGCCCTCGTTCCTCAGCTCTGTCTCG
TTCGCGGCGTCCCTCTCTATCCTGAGGTTTCGAGTCCATTCTTCGCGGTGTTTGTGTTTTGTTTTCTTGTCGTCGCAGCT
GAAACACGCGCAAGAGGTGTTGGCGTCGGGGGATTCGATCAAGACTTGGTGGGCGGAGCAGAGGGTGTGGATGATGAAGT
CATTGACATCTTACCTCTTTGCTGCCGTGAACGCGAGTTTGGAGAAGATCGGATTGAACAAGGCTAGCTTTGTCCCAACA
AACAAAGTGACAGACGATGAAGCAGAGAAGCTCTATCAAATGGGGAAATACGACTTCCAAGCACCACCTCTCTTCATGCT
CATACTGTGCTCCCTTTACTTGCTTAATCTTGCTTCCTTCGTCGTCGGATTTGTGAAGATTTTGCAGAATGGGAAGATGA
TGAATGCGATGGTGATGCAGGCTTTTCTACCATTGTTTGGCGTAGTTCTGCATTTGCCTTTGATGGAAGGGATGGTGTTG
AGGAAGGATAAAGGCCGAGTTTCGCCGCCGGTGTCGCTTCTTTCAGCTGTAATTTCCTCTCTAGCTTTGGCTTATGCAGC
CCTTGCTCATTAATATCATGCTAGCTTGTGTATGTCTTTGTTTATTTGTTGTGAATAAAGGTATCCATAGTCAACTATGG
AGATCTTGTTGGAACAAACTGTGAATTGTATCTCTTTTTCAAAGTTCTGAATAGTA
>Contig429
ATGGCGATTAATTGGGACGATATGTAGGGTTTTCAGATTGTTCGATGAAATTTACACACCCATTTACAGATTTTCGAGTA
TGAAATCTCTTATTTTTTATTGTTCATTGTATTTTTTTTTTTGGTTACTTTGTAGTTTCTGTTCGACGATTTGGAATAGA
GGTTTACAGCTTGAAGTCACGGCGTCTTTTGAAACCGAACAGATCCATGGATCAACCGGATCTCTCAACCGTCGGAGCGC
CGCGCCAAATCTGCCTTGCAGCTGTCGAAGCTCCGCCAACTACTGCGGCGGCGTAGCCATCCCTCAACTCTCTCTCAAAA
TCGTCCCTTCGTCGACCAAAATCTCGACTTTGATTTATCAGACAGTAACTATATCAAGATCCATGAGCATATGTGTAATT
ATGCTAGTGTTCAGTGGTGTTTTGATTCGAGTCAGATGGATTTTGATAAATTTACATTTTAAGTCTCCATCGTGATGGTA
TTTCAACATTGCAACTCAGTTTTTGTATAAGTTTTATGCACGCTCTTTGTTTTTGTTGAATGTGGAATAAGTCTCTTATT
TGGATGGAAAATCTTAACGAGGATGGTTTGTATGTGAGG
>Contig430
CCTCAACATTCTCAACCCTTTTCTCTCTCTTAACCAGATCTGCCACCGCGGTTCTACCTCCGGCGGCCGCAGCGAGCCAC
GGCCGCTGCCCTCTTTGATCTCCTACGAGCAAAAACAGACGGCCACAACCGCCATCCGCCGACTCCGGCCTCAACTCCCT
CAACCTATATCTCTCCCCGCCGACCTCAGCAACAAGGCCCCGCCTTGCCGCCTCATCTCTTGGCGACGACAAGGACGCCG
CCACCTCCCTCTCATTCCCCTGCTTTAGACAGCTAACGGTGGAGCCGCCAAAAGAACCACCACCAGAACAGCACGCTCTC
CTCTCTCAGAAAACAGAGCACGCTCACACACAGACGACAACGACTCCCACCCGACAACATCAACGACTCAAACACAAACA
AGTTCAAGACTCCGACTTTTCTCTTTTTTTCAAAAACATGCTTCAAGACTTCTCCTTCTTCTTCGATTTTAAATCGATTC
ATTTCATAATATAAAACTCAATGCCCTTTGTTTAATCACTTATGCGTATGTTCAGATGGAAAGAATCTTGATGATTTTCA
CATATGCACATGTATATTATATACAATACGTATGT
>Contig431
CCTCAACATTCTCAACCCTTTTCTCTCTCTTAACCAGATCTGCCACCGCGGTTCTACCTCCGGCGGCCGCAGCGAGCCAC
GGCCGCTGCCCTCTTTGATCTCCTACGAGCAAAAACAGACGGCCACAACCGCCATCCGCCGACTCCGGCCTCAACTCCCT
CAACCTATATCTCTCCCCGCCGACCTCAGCAACAAGGCCCCGCCTTGCCGCCTCATCTCTTGGCGACGACAAGGACGCCG
CCACCTCCCTCTCATTCCCCTGCTTTAGACAGCTAACGGTGGAGCCGCCAAAAGAACCACCACCAGAACAGCAATAGGGC
CGCCCGCCGGAGCTCTAGGCTCAGCCTCCCCTGACTGACTCTCTCCTCTCTCAGAAAACAGAGCACGCTCACACACAGAC
GACAACGACTCCCACCCGACAACATCAACGACTCAAACACAAACAAGTTCAAGACTCCGACTTTTCTCTTTTTTTCAAAA
ACATGCTTCAAGACTTCTCCTTCTTCTTCGATTTTAAATCGATTCATTTCATAATATAAAAACNTCAATGCCCTTTGTTT
AATCACTTATGCGTATGTTCAGATGGAAAGAATCTTGATGATTTTCACATATGCACATGTATATTATATACAATACGTAT
GT
>Contig432
CACAACCTTGGACCGCCATATCGGCGGATTCGAGATCCCGGCGGCGTCCCTCACCGTCTTCTTCGTCGCCAGCATCCTTC
TAACTGTCCCGATCTACGATCGTATCATCACCCCGATATGTCGGAAGTTGTTGAAGAACCCCCACGGGCTCCACCCCCCT
CCAACGAATTGCCGTCGGTCTAGTTCTATCCATCGCGGCCATGGCGGCGGCCGCGTTGACTGAGGTTAAGCGGCTCCGGG
TGGCCCAGTCACACGGCAGCGAGGCCACTGTGCCGCTGACTGTCTTCGTCTTGGTCCCACAGTTCCTGCTTGTGGGGTCC
GGTGAGGCGTTTACGTACATCGGGCAGCTTGATTTCTTCCTGAGGGAGTGTCCTAAAGGGATGAAAACAATGAGCACGGG
TTTGTTTCTAAGCACATTGGCATTAGGGTTCTTTTTGAGCTCCACATTAGTCACCATTATCCATAAGGTGACTTTGAAGA
AACCGTGGTTAGCGGATAACCTTAACCAAGGCCGACTTTACGATTTCTATTGGCTCTTGATGATTCTGAGTGTCTTCAAT
TTGGCGATATTTTTATTTTGCGCAAAAAGGTATGTGTACAAGGAGAAGAGACTTGCTGACCAAGGAATTGAGTTGGAAGA
AGGTGATGACCCAGTTTGCCATTAAATGGTTTTTTTTTCTTTTTTTTAATAAGTTAGTTGCACTTCAAGGAGAAGAAGTG
TAGGGTTTTAATTTTTGATTGCTTTTGTATAAAAGGGGTTGTGGAAAAGAGTCACCAATATGAAAAGTAAGTGACCTTTT
CTGTTTACTTTTTCTTTATCAGTTGTTTTGGTTGTGAAATATGTAGGAGGCCAAAATAATAATAAGAGTTGTTTGGATAA
TATGCATGCAGAAAAGTCGAAGGATGAAACTTCGGCTACTGTGAAGTTTATATCGGAGGAGGTTCAAA
>Contig433
AATATCTACATGCACGAATCGGTTGGTGGGACGGATTATGTAAATTCAAGGGAAATATCGTGCGAAATGGTCCTCGATCC
GGACCCAAAAGGCTACACTATCGTCCCCACAACGATCCACCCGGGGGAAGAGGCACCCTTCGTTCTTTCCGTCTTCACCA
AATCATCAATAACACTTGAAGCCTTATAGCACTCAAGTCCGGAACGCGCAGTTGTGTTGATGGAGGACCTGCGCTCCCGC
TCCCACTCCCACGTCAACAGGTGGCCGTGGTGGCGGTCGCGCGCACAGTGGCGCGCAGGGAGTTGGAAGGGGGGGATTGG
TGGGGTGAGAAAGTTGTACATGAATTTAGGTGAATTTGTAAATGAGCGGTAGAGGATAAAGGGTTGATAGGGATAGGGAT
AGGATAAATAGGAATAGGGTTAGGTGTAGAGAAGAAGAAGAAATAGCAAAGGTTGCTGTAGCATATTTGAAGCTTCAGCT
CCAATTTTGTTGCTTTCAGCACTCAA
>Contig434
ATCTCTCTCCCTCTCAGTTTCAGTCTTTCAGATTCACGTCTCTCTCTCTCTCTTCCTTTAATTTTTTTAGACGTTTAAAA
CAAGTAGAGTAATTATTGTTGGTTGTGCGGTGCGTGTGTGTGTGAGTGTGGTATCCGCGTCGTTTCTCTCTCCTGCCACT
CAACCAAAAAAAAAGGTAGAAAAAGCGACTGTGCCATGACTAGAAGATGCAGATGATCCTCTGTAGAGCTGCGCCAAAGG
CCATGGCTTCCTTCCCCCGCTCCAGGCCTAGGAAGGAGCTATGTGTATGGCCCGGAATGGGACAGCTTTGCCTAAGAAGA
ATCTTTTGTATGGGTTTATGAGGCTTTTTTCAATGCCATTCAAAACCCTACGCAGTGTTAGCCGGACAGTTGGAGGGGTC
TCACATTTTTGCAGTATCACAAATATGTCAAACAGTTTGCAAATTGAACTGGTACCATGCCTTCGAGACAATTATGCATA
TCTTTTACATGATATGGACACTGGAACTGTTGGAGTAGTTGATCCTTCTGAAGCCATTCCTATCATAGATGCATTGAACA
GGAAAAATTGGAATTTGAATTACATACTCAACACTCATCATCATTATGATCATACTGGTGGCAACTTGGACTTAAAAGAA
AGGTATGGTGCAAAGGTTATTGGTTCTGGTGTAGACAAGGAGAGAATTCCTGGCATTGACATAGCTTTGAATGATGGTGA
CAAATGGAAGTTTGCAAGCCATGAGGTGCTTGTGATGGAGACCCCTGGCCATACAAAAGGTCATATTAGTTTTTACTTTC
CTGGATCGAAGTCAATTTTCACTGGAGACACTTTGTTCAGTTTGTCATGTGGTAAACTTTTTGAAGGGACTCCCGAGCAG
ATGCTCTCTTCCTTGCGGAAGATTGTGGCGCTGCCAGATGATACTAGTATTTATTGCGGTCATGAATACACCTTGAGTAA
TTCAAAGTTTGCCCTATCTATAGAACCAAGAAATGAGGAGTTGAAGTCTTATGCTTCCCACATAGCTCACCTCCGCAATA
AAGGCCTCCCAACGATCCCAACCTCATTAGGGAATGAGAAGCTGTGTAACCCGTTTCTTCGTACATCAAGTGTGGAAATT
CGAAAGTCACTCAAAATACCCGAGTCTGCAGATGATGCAGAGGCGCTAGGCGCCATCCGTCAAGCCAAGGACAATTTTTA
GGGTCGATAACAAGACCGGAAATATGTATTACCAGCCACGTAGACTCTTCTAGAAGTCTGCTAAACTCGACCCGTGGAGT
GAAGACGATGGGGATGAATCATACCATTGGAGAAAGAAAGTGATCTCATGAAGAGTTATATGCATAAGGTAGGCCCATTC
CTTTGCAGTGTATTGGATCCCAATCTTTCATAGAACTTTGCTTCCTTTGAAGGCAAGATTTCTCTGTTTTGATCAAATGA
TGAAATATCTGAGTTTGGTGTGTAACTTTGGGAAAGAAAGCTAACTATTTTGATGTTGATTTATAGCTAGCTTGGAACAA
TAAATATAAT
>Contig435
TCTTATTTCTCAGTTTTAGCATTATTGGTGTTTTTGGACCTTAGCCTTTTAGGCTTTAGTATTCTCCTTATTTCTCAGTG
CCCAATGATTTTCTCAAACTAATTGCTTCTTGTGGCTATATGGTGCGACATGTTGAACAGAGTAATTCAAAGTTTGCCCT
ATCTATAGAACCAAGAAATGAGGAGTTGAAGTCTTATGCTTCCCACATAGCTCACCTCCGCAATAAAGGCCTCCCAACGA
TCCCAACCTCATTAGGGAATGAGAAGCTGTGTAACCCGTTTCTTCGTACATCAAGTGTGGAAATTCGAAAGTCACTCAAA
ATACCCGAGTCTGCAGATGATGCAGAGGCGCTAGGCGCCATCCGTCAAGCCAAGGACAATTTTTAGGGTCGATAACAAGA
CCGGAAATATGTATTACCAGCCACGTAGACTCTTCTAGAAGTCTGCTAAACTCGACCCGTGGAGTGAAGACGATGGGGAT
GAATCATACCATTGGAGAAAGAAAGTGATCTCATGAAGAGTTATATGCATAAGGTAGGCCCATTCCTTTGCAGTGTATTG
GATCCCAATCTTTCATAGAACTTTGCTTCCTTTGAAGGCAAGATTTCTCTGTTTTGATCAAATGATGAAATATCTGAGTT
TGGTGTGTAACTTTGGGAAAGAAAGCTAACTATTTTGATGTTGATTTATAGCTAGCTTGGAACAATAAATATAAT
>Contig436
AATTTAGGCACATAAGGCTTATGCCTTGGGGCGCTTTGTTCACGCCTCAGCCTGAGGCGCGCCTCACCGACGCCTTTTAC
AACACTGCTTACTATAGGAGCAAAATTAAAGCATTGTTTTCAAATGCCCTTCAACAAGAGGAGATTCATGGAGAATCGAC
TGAAGCAGTACGTGGTAATTCTCAAGAGCACCTGCATCCGAGCTTTCATTGTTTTGATCTGTCTCAGTGGAACTGGGTTC
AGCTGTCTCCTGCTTCAGTGATTTCCTTTTCTGGTCTTCATAGAACAGCTTTAAAGATTCTGTCGATGAGATACACTGCA
CAGACTCGTGCAACTGTTGGAATTTGTTTAGTGTTTCCTCTGTTTCAACCAACTTTTCCTTCAAGGCACCGGGCAAGGAG
GCCATAGCACTGCTAATCCCTCTCACAAGACCCCAATTGTATCCAGTAAGCACAGAATCCTTGAACCCAATATTGAACCC
TCTT
>Contig437
CTTCTTCTCCCAATTATTGTTTTGGAGATGCCGAGTGTGCTCCTCATGGCCGCTGTGCGTAATGTACAAATTGCTAGACC
AACTATGTATCAAGTGGTGAAGGAAATGGTTGACAAGATGGGATATACAGTGAAACTTGTACGTGTCACCAAGAGGGTGC
AGGAGGCGTACTTTGCCGAGTTACATCTTGCAAAGTTGGATAATGAAGCTGAGACCTTATGCTTTGATCTCCGGCCCTCG
GATGCCATTAACATAGCGGTGAGATGCAAGGTGCCAATACAAGTCAACAAGTCGCTGGCATATAGTGATGGCATGAAGGT
TATTGAAGCTGAAAAGGTGACTGCACAGAGCTCCTCATCAGATGGCCCATTTTTCACTCAACTGGATAGACCCACGGGGC
AGCCGTGCATTCAGACTAAAGAATTCAATTTAGTGCGCAACATGTTGATCGCTGCTGTTGAAGAACGCTACAGGGATGCA
GCTTTGTGGAGAGACAAGCTGACACAGCTTCGGTCCAAGAGAAACTGGGCGTGATATGATACGGTGAGCGTTGTATTCTC
TGCTTCGTGTCGTTACAAAGCCATGCCATAACATGTAACAATGGATGGCATTTACTGGCTGCCTCTGGTTTCAGGTACTG
CAGTGGGATAGCTTTTGAAATAGAGATGACTGGTCAGCCAAATTTCTAAGTAATCAACTGTATTTGGCCGGCCATTAAAT
TTATAGAATGCTCGTTTCGTGTATATAGATGAACTTCATTATGTACTGCTGGATTTCTGTATGTTCATACATTCGACTCT
CCCAGCTTATCTTCATTTTTCTGTTTCTCTGGGAACAGATTTTTGTTGCTTCTCTCCAGTTCTGCTTTAGGTTTCTTTAG
AGAAGTTGCATGAATACTGTATACCATTATTAATTGTGTTGCAGTGTTGTTGGGT
>Contig438
GTCCCATTAAAGATGATCTATTTTCACAAAAACAATATTTAACTCATAAAAAATGGTCCTACTACAATTATTTAATTTAC
ACATTCTCCTTAATCTTTGTCTAAAAAAAGTGAGGTATCTTTAATAGTAAAATGAAAGGTGTACTTGTTTGCAAATGAGA
AGTTGGAAAGTCCTGTTTTTTAGTTATATCCATCAAATCAAACATTCCCTTATTCAATTATCCAAGAGACAGTCTTGTAT
AAGATAGTTAGATGAATTAAATAAAATCATCACACAAATTATGATCCAAATCTGAATAATATAAAACACTAGTAAATTTA
CGGAAATACCACTACATACGAGCTTGATCATCTGACCCTGTCTCATATAGTTCTTGACTCGTCAGACGATCTCACACAAA
TTTTTATCTGATCGTCTGTGATCATATTTGAAAACGATCATCCTGGCTCCAAAAGTATCAAATAGACGACCTCGTTCAAA
GTAGTAGCTCGAGTGATTATAACAGGTTTGCCCAAATTCGACTCATCGTTCGCCCGAGTAAAAAAAATGAGTTATTATAT
TTAAGTGGGATTTTATTATTTTTTTTATCAATTTCTTATACTCCCTTCCGTCCCTGAAATAAGTTCTCTTTTTCCATTTT
GGGACGTCCCCCAAATAAGTTCCTCTTTCTTTCTTTCTATTTTTGGACAACTACCCCACCACTAATAATACTTTATTTAT
TCTTACTTTTCACTTTTTCACCACTCCCAATACTAATTATAACACTTTTTCACCTTTTCACCACTCCCAATACTAATTAT
AACATATTTTTTTCCACTATCAATACACTTTACCATTTTCCTTAAAACCCGTGTCGTCCCCAAAGAGGAACTTATTTTGG
GGACGGAGGGAGTATAAAACTCGAGCCACAGTACATTAGCAAAAACAACAACCAACCAAGAGGACAATGCACACACCGAA
GAGATGGCAAGCTTTGCGGACGCGATCGAGGCCCCAGAGAAGGTTGAGTTGCAGCTGGAGAAGCTTCTGCGGGTAATAAA
AGGCGAGAGGAAACAATTTCTCGCCAACTAAGGCTGCAATTAAGTAGTAAGCCGACTTCCGTTGATTATCAAAATAAAAG
TAATTGCACTTCTACTCAATTTCCTAATGATTATCACACATCAAAAGTATAAGCAATAAAAAAAATACAACTAAATCATC
AAAAAAGATAAAAAATAATAACGTAACGTAGCACCACTGTTTTATGAAGACAAATAATGCATTGAGACCTTAAAAGAGAA
AGTAGGCTTACTTTAGAGAAAATGAACCGCATAGCTCAAGATACCACTTAAAGAGAAAACCACGTGCGCATAGAATTAAA
TGACACTTACAGTCCAAAATATTAGTCGTTGAACCACATAATTCCATTGGTTTCTAATTTTAATTGTACAGAGTGTCAGA
TAAAATTTTGAATAGTAAGATCAAGTTAAGTGAAAAGAGGTGTACCAGCAGACGAAAAAGAGCGGATACCGATACTGAAC
TGTAGACACCCCATAAGTATAGTTAGAAGAAGTGCAGATGGTAAGATATATTAATAATACAGTTTCTATACCAACCTTTA
TCTTAGAAGAATCACCATGAATGCCATTAACTAATGGGAATGATGTTGGCCTTTTTATGCAGTGCTCGAAGACCTTGTTG
GTGATGTGTTCGGAGATCTCAGCCACGGCAAAACAGGGAAGTAAAGCAATCGCTTACTTCCAGCCAAAAATCATAGCCGG
CCGTGGAGCCCTTCGCGACTGCCGTAATCTGTAGGTAGGGGGAAGCCGGGAGGGCAGATCGTCGGGGGGATGGAAATGGA
GGTGGTATCGGAGAAGGTGGAAGGGGCAGATTGAATTCGCCACAACTCCCAAGGAAGGCGGCGATTCGCCGTCCCCAAGG
AAGGCGTCGAACTGTGGTGTGTGCGCATGAATTGGATCGGCAAGAAAAAGGATCGACAGGAATTGGGGCGGAGCGATGGT
GCTGCGAACGGCAGCGTCGGCGATGTGGCGAATCGCGGGCAGCTGGGCCGGTGGGGCGAATCGGGGGAGGGGGATGGAGG
TGGCATATCTCTGCGGTGGCCGGCGCGGCGAAGGGAAATCGGAGAAATCGTCGGAGAAATCGGTGGAGAGTAGATCGCAG
ATTTCATTTTGACGGAGAAATATGTGGAGTGGAGATGAATATTTTTGTGTTAGTAT
>Contig44
AAAACGCGCCGCTGAAGATACGGCTGATAAGGATGCGAAGAAGTCGAAGAAGGCTTCCACCGAGCCGGAGGTTTCTGAGA
AAAAGTCAAATCTCTTCCAGAGACTCTGGAGCGAGGAGGATGAGATCGTCATCTTAAAAGGGATGATCGATTACACCTCC
AAAAACAAATCCGATCCAATTTCCGATTTGAACGCCTTCCACGATTTTATCAAGAAAAATCTGCACATCGATGTGACCAG
AACTCAGTTGCAGGATAAGATCAGGAGGCTGAAAAAGAATATGAAAACAACAAGAGCAAAGAGAAGGAGGGTAAAGAGAG
GACCTTTTCGAAGCCCCACGAGCAGAACGCTTATGATTTGTCGAAAATGATATGGGGGAACGAAAGTGGTAAAGAGAGTG
GGGGTGTTAAAGTGGTAGCAAGTCCAAAAGCAAATGGCAGTATGGCCAGCAAAAACGGCAAGTAAGAAGGTCAATGCCGC
GGAGAGTGAAGAGGCTAAGGATGCGGTGGTTGTGAGTGGTGATGGAGAAAAGTCGCGTGCCAAGAGGCTGAATTTCAATT
CCGTTGGTGCGACTATGGAGGAGAGGATGATGATATCTGGTGCCGAGTATTTTGGATTGGGGCAAGGGCTAGAGGGGGAA
CAAGATTGGCAAAAACTGAGAGTGGAGGAGTTGGAGCTCCTCCAGAAACAGTTGGAGTTGAGGGTAGAACAGACGAAGCT
TGTCTTGCAAGTGATGAAGGATCGCATGTTATGAAGGCCAGCCAGGGATCACTGAGGTGCAGGAAGCTTAACTTTTTCTA
ATGAATGCTACTGTTATAATTGTAGGATTTTTCAGTTATTTTGTGTCTATGCTACATTCTGCACTAAGTATTGGGTCCTG
AGTTTATGTTGAGTTTATGTTTTGTTAGCTATGGTTTCGACTCCGACTCCTTCAGTATCTATCTATTTCTTTGTTATCAT
TATATTTTGTTTAATGTGAGTTGTTACTTTTTATGTTAATTTGCTTGTCTATTTCTTTTGTTATCATTATATTTTGTTTA
ATGTGAGTTGTTACTTTTTATGTTAATTTGCTTGTTTCGGGGAACTTTCTATTCCTCATTCTGCTTAGGGATTTTGAAAG
>Contig440
ATTGGTTGGGGAGTGTGAGTTCTCTTTTAGTGCTACTCATTGTATCCTCTTTTTCCCCCCTTTCTTCCTCTCAAATCTCG
ATGAGCTAATTTGATCTGAAGGCTGAGATCGCTTCCTCGCCCCAATCTCGCGGCTGGGGTTCGCCTATCGCTTTGCTCTA
TCTAATTGATGAAAAGTATTTTATATCATAGAATATGGAACTTAATGGCCATCGGAGAGCTAGACGGAAGGTTCACGTGG
CTTATCAAAATGGTGATTTGAGCACATCAAGTAGTGAAGACGAGCATGATCCATGGACTGCCTGGGCTTACAAGCCTCGC
ACAATTACATTATTACTAATTGGTGCATGCTTTCTTGTATGGGCAAGTGGAGCACTTGATCCAGAACGTGGTTCAGAAAC
TGAGCTTGTTACCTCTGTGAAAAGGGGTGTATGGGCGATGATCGCGGTGTTCCTTGCTTACTGCTTATTGCAGGCTCCTT
CAACGATACTTATCCGGCCGCATCCTGCAATATGGCGACTTGTTCATGGAATGGCTGTAATATACCTCGTTGCGTTAACA
TTTTTGCTGTTCCAGAAACGTGATGATGCACGACAATTTATGCGATTCCTGCATCCAGATCTTGGTGTTGAACTTCCAGA
GAGATCATATGGTGCTGATTGCCGAATTTATGTACCTGAAAATCCTACAAGCAGGTTTAAGAATGTTTATGAGACACTTT
TTGATGAGTTTGTTTTGGCACATATCCTGGGGTGGTGGGGTAAAGCTATAATGATTCGTAATCAGCCACTTTTGTGGGTA
CTTTCTATCGGATTTGAGTTAATGGAGCTGACTTTTCGCCACATGTTGCCGAATTTCAATGAATGTTGGTGGGACAGTAT
CATTCTTGATATATTCATCTGCAATTGGTTCGGTATTTGGGCTGGTATGCGCACAGTTCGGTACTTTGATGGAAGAACTT
ATGAGTGGGTTGGCATAAGCCAGCAGCCTAACATCATGGGGAAAGTAAAACGAACTCTGGGTCAGTTTACACCTGCCAGA
TGGGATAAAGACGAATGGCACCCATTTCTTGGCCCGTTCCGATTTATTCAAGTTCTGAGCCTTTGCATTGTTTTCTTGAC
TGTGGAACTCAATACTTTCTTTCTGAAGTTTTGCCTTTGGGTTCCTCCTCGAAATCCTATAATTGTATATAGGTTGGTTT
TGTGGTGGCTTATCGCGATACCAACAATTCGTGAATACAATTCTTACTTGCAAGACAGAAAACTAGTGAAAAAAGTAGGA
ACATTTTGCTGGCTCTCACTTGCCATCTGCATCGTGGAGCTCCTCATTTGTATCAAGTTTGGACATGGACTGTTCCCTAA
TATCATGCCGAGGTGGGTGGTTATATTTTGGACGAATGTCGGAATTGGACTCGTCGTATTCTTGGCTGCATGGTCGTATC
AGCTACACAGATCAATGAAGAGAAAATGGCAATAGGTTCATTTTTTGGGGGGATTCTACATTTTTCTTTGAGATCTCCAT
GTTTTCTTTGGGTAATTTGACGTGATGTAAATACCCACTGCATTTTTAATTGTAAATGTCTTTTCTTTTAGCTTAGATCT
TACTCTTATTGAATTTATAAATCTCAATTCTTTGGTATTGTTTGTGGGCAAATCTTGCCAATGCAGTTGGAAGTAAG
>Contig441
CTAGCTATCGATCATCTTCTATAAACTTCTTCCCTCTTCTCTCCTCTTCTCCTTCAGTGACAAAAAAATCAATTAATTAA
CCATGGATATTTTCATTTCTACAGTGGAAATTTCTTGCGGTGTTGTAGCTCTAATATATCTATGGAAGCTATTGAATTGG
GTGTGGTTTACCCCCAAAAAACTCGAAAAAATCCTGCGACAGCAGGGCTTCAACGGAAATTCTTACAAGCTTTTCTATGG
AGATTTCAAAGAGATAAGGAGCATCGCCAAAGAAGCCGTGTCCAAACCTATGAATTTTTCAAACGATATTGCGCCTAGAG
CTATTCCCATCTACCACCAAACCTGACAAAAGATATGGTGAGAAAAGTTTTACATGGTTTGGACCAAAGCCTGCAGTAAA
CATCACAGAGCCTGAAATGATACGAGAGATCACTTCCAAGAATTATGTTTTCCAGAAGCCTACTGGTAATCCATTTGGTA
AGATGCTCGCGAAAGGGGTAGCATCATACGAGACGGATAAATGGGCCAAGCACAGGAGACTCCTCAATCCCGCCTTCCAT
ATCGACAAATTGAAGCATATGGTTCCATCGTTCTACTTGAGCTGCGGTGAAATGTTGAGCAAATGGGATGAGATTGTGGG
AAATGGAAATGAAGGTGAGGTGGATGTGTGGCCTCATCTTCAGACAATGACGAGCGATGTGATTTCAAGAACTGCGTTTG
GGAGTAGCTACGAGGAAGGAAGAAAGATATTTGAACTACAAAGAGAGCAGAGCAAGCTCATCATGGACTCCACTCGCTCT
CTCTATATCCCCGGATGGAGATTTGTGCCAACGAAATTCAACAAGAGAAT
>Contig443
AGTCGTTAAATCACCGGCGCCTTCTCCGCTGGCGCAGCCGCCGAGTCACGCGAGCCCTAGCCCGGCCCCTACGACGGTCA
CCGCTCCTTCTCCTGCGTCCTCGTCGCCTTCTCCTTCTCCTACAGCGTTCTTCTCGCCGCCAGCTCCTCCTCCGTCGACT
ACCTCTCCCTCGCCATCAGTCTCCGCACCTCCGACCGCCGGTGGCGCTCCGTTGCCTTCAGAAAACGGCGCGGTAATCAA
TGGAGCAGGACTCGCAGCCGCCGCGGTCGGTTTCTTCGCCGTTATTTTGGTTGCTTGAACGCTCGGATTTATCTACCCTT
CTATATGAGTTATTTTAATTATTTTTTAAGGTTTTAAATTCTTTTGTTCGTTTTATGCCATTCGATATACATTATTATTG
ATTGTACGATACTAGTTATTGGCTGATCTATTGATTAATATTCATTTATTTGCAGTCAGATCACTGAATACAGAATCAAG
ATCTTCCACAAGCAGAACCAGCAGCAGCAACCACTAGTCAAGAAGAGGATAACGTTGAGATGCCATTCTTTGCTGCAGAT
AATCCAGTCTTTGTTCCTTAATCTTCGCGTCATAGATGTAT
>Contig444
ATTTCTTGCTATTCATTACTATGTTCCCAATGGTTACATTCGATAGCGGTATATGTTGAATTACTCAATTATAAGTGAAG
GGACAAATAAGGAAGGGTTATTATTGAAAAATAGCCTAAACTTTGATCTCACGATGTTTAGGTTATAGTTCGAGTCAAAA
TTTCACTTCCAACTGTCATTGATTAACCTAAGAGTTCAAATTTTAATCCGAGTTAAACTTGGGCGTTTTCCAATGCGTCA
TGTCACCCCTTAGTTGGCTGGTTGGAATTTTAAATCGAGCTATAAACTGAACTAATATTTGTAATTTTTATAAATTCTGA
TTGAAAAGTTAAAAAGTCACCATGAGTTCAAAATTCTGATGAGTCATATCACTGATTTTTTACATAAATTTTGTCCTTTA
CTCAAAAATTAAAATTGAGCAAGTTCTAACTTCTAACATATTTTTATGGAAATGGGTGTTTTTATTTTTGCACTGTATTT
TCAGTTTTGACCTTTTATCTTAACCTGATTTTGATGGTGGCAGGCTCTATCCCTTTTGGACATTTTTGCTGACACCAATG
TTTGAGCTTGTGAGAAGATGAATGGTTGATGGAAGGAAGAAGAAGAAGAATAGGCATTTTGGTTGGTTGTATATAGAAGA
AGATATACATACATCTATCAAAGGAGTTTTGGGACTTCGCTTGTAATACAATATACTACTATAAATTAATTAATGTTTAC
TTGTGTAAGTGAAAAATAATGCTTGAAACAAATTGCTCTTTTTCTCAAGTCAAAGATGCAATAATTTTGATAAATCTATG
TTTATGTTTCTTTTGTTGCCAACAAATTTTGATGCTATGGAAATGGAAATGCCATACATCTGTCTTGTGTGATTCTGACA
ATGTCTTGCACTATTATTCTCTCTTTTCTTTTATTTATTCTATTTTTTCTTTTTGGTGTTGTGTTGTTG
>Contig445
TCCGGGCCCGTCTCACCCCGTCGATTCGCACCCGTGGCGGAGGAGGTGGGCCGAGCCGCTGGACCACTCCGGGCCACGAG
GAGCGGCCGAAAGGTTTCGCCTTCAACCGGACGCCGCTGCCAGCGGGGGAGTCGCGAAAGTGGGAGGACTGGGAGCTTCC
GTGCTACATCACTAGCTTCCTCACCATCGTCATTCTCGGAGTGGGCCTCAGCGCGAAGCCCGATCTCACGATCGAGACCT
GGGCCCACCAGAAAGCCCTAGAACGGCTCGAATTGGAAGCGTCGCAGCGTGCTGATTCTGATTGAAGGTATTATCTTCTA
TTTGCTTTTTCCTTTTTCTTTTCCCCTCTTCCCTTCTTTTCCCCTCTTCCCAACGAGGGATGTGGCGACGGAGGGACCTT
CGTGCATCATAAGGTTTTGTGCAGCTGAACCGTTTGGAATAAATGTAATTGACTGACTGGCTTTTGCTGTTGGAGTTTTA
GACAGTGTTGTTTTCGGGTGCTATCAATATACAAAATTTTCAGGGATTTAATTTTGCTGTGGGTTGAATTAGCTGGGAAT
TTGTGATATATATGTGCCATTATGATATGATATTTCATATGCGTCCGAACTGGAAGTTTTGGGTTGCTACGTTCTAAATT
GTTATTAATTTTTTTCAGTGAAGTTTGATATGCTTGTTGCATTATAATGCTGATTGGA
>Contig446
TGCACTTTCATAGTTTCCTCTCGCAATTTCAAGGGCTAATCCCGCTTTCCATAAAGAGTTTCTTGATTCTGGTTTTTTCT
AAGGAGTTTCTTAAATTCTTGAATTACATTTCTCCCTATAAAAAAAGGAAAGAAAAAGAATTAGGGGTTTCTTAAAACAA
ATGGAGGCAGAGTGTGTGAGTAGAAACCACAGCCATCTACCTAGCGAGCATCAGTGCTCTTCTTGCGTTGTGAAGCACAT
CAAGGCCCCAGTTGACATTGTTTGGTCGTTGGTTAGGAGATTCGATGAGCCACAGAAATACAAGCCCTTTGTTAGGCGGT
GCATAGTGCAAGGTGATCTGAAGATTGGGAGTGTTAGAGAGGTGAATGTGAAGTCGGGGCTCCCTGCAACAACGAGCACC
GAGAGGTTGGAAATGCTCGATGATCAACAACATATACTCGGGGTCAAGTTTGTTGGTGGTGATCATAGACTCAAGAATTA
CTCGTCAATAATCACAGTCCATCCTGATGTAATTGATGGGAGGGAAGGGACAAAAGTTATCGAATCATTTGTTGTGGATG
TGCCCAAAGGGAATACTCAAGACGAAACATGCTACTTCGTGAAAGCTCTAATCAACTGCAACCTCAAGTCCTTGGCTGAT
GTCTCCGAGAGAATGGCAATGAGAGGCCTCGTTTCAACGAGCCACCCACCTACTCTGCGTTGACGACGCCATTCTAAGAA
ATCCTTCGTTGCTATAGGATGGTTTGCTTCTCCCCTCTTGTATGTTTTTTGATGGAGTTGAGTTTTTCTTAGCAGACCAA
GAATGCATCCATGTACAAATTGTTTGCAAATTACAAGGCTATGTGTATGTGTATGTGTATGTGTATATGTACATGTTTTG
TGCTTATCGGGATCGTTCCTATTCTTTCTTAGGGCGATTCGTCTGTTTAGAGGTGAATTTTGTCCAACTGTGTTTCCTTT
CAGTAATAAGATCATCCACTTCACCAATTAGGTCGCCCCAAATGTGGAACATCACATTGT
>Contig448
ATATTATCTATTGTTTGCTACTATGGCTCAAATGGTAGCCATAGTCAATTAATTTTAAAATTTAGATGAGCATGTATCTA
GGTTTTTATTTTTTATTTTTATTTTGGTATATATTAGATGAGCATGTATCTAGGTAGTAAACGGAGATTAGGTTGGGGGA
TGGCTGTGTTTCATCCCATTTTGTTGTTGTGGTGATGGCTTGGAGCCGCGTACGTGTTTTTGTGTTTGATTTATAGAATT
TGTGTTGAACATGTGTTATATTATCATAGTATCTTTTGATGTTCTATAGACTTAAAGATTATTAAAACTTTAAATATCAG
TAGATATAAAATTGCTAACACGCTTAAATGAACCAAAATTGTAGAAATGAGTGAAAATCGTGAGTGGATGTATCAACGTT
TTCTACCTATGGAGCTTTGAATCCTGATTTTCAAAGNGGTCTTCAAGGTTTCATTGATTACACTAGCAGTAGACG
>Contig449
TTTAGGGAGGCACATCGATGATGATGATGAGGCGGCACACACCTTAGTTTTCACTACTTCTCCAAAGCTCGAAAATGGCT
GTGCCGAGTCTGTACGGATCTCGCTGAGTCAACTCGCCGGTAGCTGTGTCTATTCAGGTGATCGGAGGTGAAATTTCCGG
CAACAACATGATGAACATCAAAGGATTGAGCGCGGTGGAGAGTGAGTATACACTGAAGCATCACAGGCACCAGATTAAGG
ATAATCAATGCAGTTCGTTCCTCATCAAGCATATTAAAGCGCCCGTACATCTTGTAATATTACACTTGTATTTTCTCTTT
TTATTTGTTTGATTGCTATGCTGACTACAATTTGATTTATGTTTGGGGTTCTTTTCCTGTTGGTGATCTTGTCCTGTTGG
TGAGCTCTGATTGGTCGGGGGAGGATGTTAATGGTTTGGTCTCTGGTCAGGAGGTTTGATCAACCACAGAAGTACAAACC
TTTTGTTAGCCGTTGCATTGTGCAGGGAAATCTTGAAATTGGCAGTCTGAGGGAAGTTGATGTCAAGTCGGGTCTCCCTG
CTACAACCAGCACCGAGAGATTGGAGCTTCTTGATGATAATGAACACATACTTAGCGTAAGGATCGTTGGTGGAGACCAC
AGACTCAGAAACTACTCTTCCATGGTGTCTGTTCATCCTGAGGTCATTGACGGGAGACCTGGGACAGTGGTGATTGAATC
GTTTGTGGTGGATGTGCCAGAAGGGAACACAAAAGACGAAACATGCTACTTTGTCGAAGCACTGATCAGGTGTAATCTGA
AATCACTGGCTGATGTTTCGGAGAGGCTGGCTGTGCAAGACAGGACTGAACCCATCAACCGTGCGTAAAACCGTATGCTG
ACACGTTGCTTAGATGCTATTTTCACCAAGGATGGAGCTTTTCTCAAGGCTTTGGAGGCAGAATAGCCATTTCTTCTGAG
TTCGACCTACTTTACTACTGCCTTCTACATTTTGTCTTGTACTCGTGTTGTTTGTTATTTGTAACTTGTTCTCGAAGTCA
TTTTTGGGGTCGTGCGTCTTCTTGCTCATGAACAACAGTTTCTATAGATGCCTCTGACTATAAACAGATGGAATGTTGGA
ACCGAGCCCAAAAAATGAGGGTTCTGCACTAGCGGAAACCTGTGCTCCTTTACTGATGTTGTAAATGTGGAGATGATACA
GATGATGTAATGGCTGTATTTTTCATGTTATATTGCAGCTGTTGAAGCTTGGGAGTGAATCCATCACAAAGCTCACGCCG
AAGATGTATA
>Contig450
AGAGATGGATGGGGTTTGAAGCAACAAGGAGAATCCGGAAGATCGAGTCTGCCATCAACAATGGTCTCCAAAGCGGAGAG
CTCTCCATGGAAGACTACTGCAACGTCTCAAACTGGCACGTGCCGATTCTGGCCATGACTGCAGATGTCATCCAGGCAAC
GAACGAGAAATGCTTGAAGTCCGACATGGATGGCTACGTCTCAAAAACCATTTGAGGCGGAGCAGCTTTACCGGGAGATC
TCACGATTCTTTCAGACAGCGACAGACGAGCATCCCTAGAAGGAATCTGCTCCCATACGTGATGAACTGAGGTGCTGCTG
CTGCATTAGCTAGGTTGTGCATATTCCCAATTGTGAGTATGCCATTTTCAGCTACTTGCTCGGTTTTTAAACGTGGAGTA
GCACAGTGCATGATCGATGATCTATGCTCGTTGCAGGTGAAGGTTTTTCTTTGGTTGTATATAGAAAGTTGAAGATTCTT
TGTGGAGACTCCGTTTTGGATATGGCAAAACGGAGCTCCTTTTCGTCTTGGGTGTGCTTGTGGCCAAAGGTTTGTTACTC
GAAAGTCGAAGACTATTCTTTTCGCGGAGAAGCCCTAGATGTTGGAGCATCATTTGTATGATAAGAAGAAGAAGAAGAAG
AAGAAGAAGTAGGTTAGTGTTACACAATGTTAGGCTGTAGAAACTAAAAGTGTATGATAGGTATATTTTGTGGTGCTTGA
ATAATAATAGAGCCAATTCACATTTGGAGCAGGGGGTATTTTGTTTAGTGGGAGAGTCTTTTCAAATCAGTGATGTCAGT
ATGTACATACTGTATTTCATGGTGTAGCTGTAGAAATTA
>Contig453
AAGACAGCGGACGGCTGAAACCAGGGCTTTTGCACAGTTATTTGAATAAAGAGCGGCGGCGGAGTGATGAACCCCCACAG
TATGACGCCGGAGGCGGCGTCGCAATTCGGCGATGGAATTCATTTGGTGCTCTCTCGGTGGGCTGCACTGCGGATGGCCA
TCGAAAACGAGTGGGGCGGCCGCGACACTCTCCAGAAATCGCAGCAGCTCGGCCACAATCTCTTCAATTTCCTAACTCAA
TCAAAAGATCAAGTATATATTGATGATGTAGAGGATATACTTTTTGAATTCATGGATTCTCTCAATACTGAGATTGAGGA
CGGTAGTGTTGAGGAGGTTTCAGAAAAATTGATGGTAATGCGCGAAGAATGTTTGGAAGGTAAGTTTGACTCGATAAAGA
AGCTGCGAGAAACAAATGCTCCGAGTATTTCTTATACCAGACAGGCCAACAGCGATGACGAGGAAGACAGTGATGAAGAT
GATGCTGACAATGCAACAATGGAGAACAACTCGTCAGCGATGGAAGTTGATGCTCCACATCCACAACCACAACGACAATG
CCAATTGAGTCTCGGTCGAAAGGATACTGTGGCTGATGAAACTAGTATGAAAGACGCTTCTGAAGTTGTAGACGGATGGA
CTGTTGTTTCATCGAGGCGTAGCAAAGGGAGGAAAAACTGAAGTGTGTATTTGCTTGCATTGAGTCAGGCTTCGTATAGG
TAGGAAAAATTAAGGATCTAAAGAGAAGGTTTAATCTTATTTTGGAGGTATTTTTCTACAACAATACTCCAGATTCCT
>Contig455
GCTTCTTCTCTTTTTTCACAGACAAACCAAATCAATTCATGTCATAAATATATATCTTCTGTTTTGGAGGTGGAGGACGT
CTCCCACCAGCACGCCGCCGGTTTCAGCGAACTCCTCTCCGACGAGCTCCAATCCGGTTTGCACGCGCTTTCCATCACCG
CAAAGACCCCCGAAGAATCCGGCGTCGACAGTGAAGCGTAATAATCTGTTTCAAACTCCATTTCTACATCTCAGAGATTG
ATAATTTAGTTTAGCAGAAGTGTGATTTTTCCTCCTCTTTTGCATACGATTGGGATTGTTGTGTAGAAATGCCTAATGAT
TCAATTGATGTATCAGCCCTCAAAATCTCTGCTTTTAGATGAATTTGTGTGTTTGAGTAGCTGGATTTGTAGAAATTAAA
TTGTTGGTAGTTTTTACTCATTTTTCTTGTTTCATTTTTTAGATGTAGTAGATGTTGAATGGTTTCTGGATTTGGTTCAT
TTATTCAAATAAAAC
>Contig456
ATTTGGCTATCCATTTCAAAAGTGACGTCAAACTGGAACTTGACGAGCTTGGAGAAGATAGTTGCAAACATTTAAGGTCT
CTTCAAATGTCCAATCAAAGAAATATTGATGAGATTCCCCGGCAAAGTATCGTTGATTTCCAGAAATTCAAACTGCTGAG
AGATCTAAGTATGGTGGGATTCAAATTCCGAGGAAGAAAGTTACCGAAAGGAATCACTAATCTTGTTCAATAAGCTAACG
TCGTCCATAAGGAATTTGGTATACATGGATACCCTTGATTTAAGTCGTTCGAGGAATGTTGAAGTACCAAATATTTTCAA
GGAGATGCTATGTTTGAAACACTTATTTCTTCCCGATTATGAGAAGGAAAATATTGGAAGTTATCGATTAACCATGGACA
AAGGAGTGGTTGAGTTGGAGAGCCTATGTCAGTTGGATAGTAGAGTGCATGAATTAAAATGCATCAATAGAATGAAGAAT
CTGCAACGTTTTGAAGCACGCATACATGACAATGAAAGCTTGTCAGCCATCATTGAT
>Contig457
ACTGTCTCAACACCATCAACAACATAATCAAGAAATTAATATTCACAATCAAGCAATGGTTCGAGAAGTAATTAGAAAAA
AGCTTTACGATGCAGCAACACTAGGTGATGCAACAACGTTTCAACAACTACTCCAAGAAGATCCATATCTTCTCGATGTA
GTTTCATTTCCCGATTCGAGAAATCTCCTCCACATAGCAACAAGAAGCGGACAAGCATCCATTGTTGAAGAGATATTAAG
GATCAACCAACATCTAGCCAGGAGTTTGGACTCCCAAAAATCGTCGCCTCTTCACATCGCAGCAGCGGAAGGGACAGTCG
AAATCGCCTCAAAATTGCTAGCAATCGCCCCTCAGACGTGCTGGCTGCGCGACTGCCACGGCATGAATCCAGTTCATATT
GCCGCCATGAATGGGCATGTTGAGATCTTGGAAGAGTTCATTCGACACGACCGTTTGCCTGCAACGGAGAAGGTGGATCA
CAGACAGACCGTCTTGCATTTGTGCGTGAAACATGGTCAGCTTAGGGTATTGCAGGTTTTAGTGAACCATTTTCGTGAGC
TTGTCCATTTGCAGGATGATTATGGAGAGACAGTCTTGCATTTGGCTGTTAGGTACAAACAAGTTGAGGCTGAAATTCAG
GGAGGAAGTGGAGGAATTAAAGCCAAAGCTTACATCCTTTGAAGTCGGCAGCAGTAAATGGTGAAGTTTTAAGTGTAGAA
TGGGGGTGATATGAAGGAAGTTTGCTGCTGAATTGTTAAAGGAGTGAATTTGGTAGCTATACTTGAGTATCTAGTCCTAT
GCCGTGTGAGAGCCTTGAGAGAGATAGAATAGGTAGAGTTGTGGCTAATTGACAGCTTGCTTGTTCCCACACGCATCCAT
TTCCTTTTCTTTTCTTGCTGCTGCCCTAATAATAGGAATGTAGGGAGTAGGCTAGGAAATGGAGTGATGTTTGTAATAGA
TAGGTTGCAAAAGTTGTGGCGTGACTAATGAAATTATTCTGTATCTGACTATTAGTATCTGCAATACTAATTCTAGTCTT
GCTATTTAATGGTGTATTTGTGTATCTGACAGTGTAA
>Contig458
GTTCCTGACTGTCGTCATCCTCATGCCGGTCTATGACTGGGTCCTGGTCCCGGCCGCCCGAGCCGTGACCAGGCGACCCG
CAGGAATATCCATGCTCCAGCGAATTGGAGTTGGATTGTTCCTGTCGTTGCTCTCTATGGTGATTGCCGCGCTCGTTGAG
ATGCGGCGCCTCGCCACTGCGGCCGAGTACGGGCTGGTGGACGACGCGGGCGCGACTCTCCCGATGAGCGTGTGGTGGTT
GGCGCCCCAATACGTTCTGTTCGGTTTGGCGAACGTGTTTGCGATCGTTGGCCTTCAAGAATTCTTCTATGATCAAGTCC
CTAGTGATTTGAAAAGTATAGGGCTTGCCCTGTACCTCAGTATCTTGGGAATTGGGGATTTCCTTAGCAGTTTTTTAATT
GCTATAATCGAATTCCTCACGAGTCGAGCTGGGCATGATAGTTGGTTCGCCAACAACATGAATCAAGCGCATGTTGATTA
TTTCTACTGGTTGCTAGCAGGGATTAGTGCACTTGTGATGTTAGCTTATGCTTTCTTTGCAAAATCCTATGTTTATAAGG
GAAGAGATTTGGAGTATTCTTATTAATTAGAGTATTTATTATCTATGCAACTATAACTCTGTATATAAATCAAGTACTCC
CTTCCGTCCCTGAAATAAGTTCTCTTTTTCCATTTTGGGACGTCCCCCAAATAAGTTCCTCTTTCTTTCTTTCTATTTTT
GGACAACTACCCCACCACTAATAATACTTTATTTATTCTTACTTTTCACTTTTTCACCACTCCCAATACTAATTATAACA
CTTTTTCACCTTTTCACCACTCCCAATACTAATTATAACATATTTTTTTCCACTATCAATACACTTTACCATTTTCCTTA
AAACCCGTGTCGTCCCCAAAGAGGAACTTATTTTGGGGACGGAGGGAGTATAAAACTCGAGCCACAGTACATTAGCAAAA
ACAACAACCAACCAAGAGGACAATGCACACACCGAAGAGATGGCAAGCTTTGCGGACGCGATCGAGGCCCCAGAGAAGGT
TGAGTTGCAGCTGGAGAAGCTTCTGCGGGTAATAAAAGGCGAGAGGAAACAATTTCTCGCCAACTAAGGCTGCAATTAAG
TAGTAAGCCGACTTCCGTTGATTATCAAAATAAAAGTAATTGCACTTCTACTCAATTTCCTAATGATTATCACACATCAA
AAGTATAAGCAATAAAAAAAATACAACTAAATCATCAAAAAAGATAAAAAATAATAACGTAACGTAGCACCACTGTTTTA
TGAAGACAAATAATGCATTGAGACCTTAAAAGAGAAAGTAGGCTTACTTTAGAGAAAATGAACCGCATAGCTCAAGATAC
CACTTAAAGAGAAAACCACGTGCGCATAGAATTAAATGACACTTACAGTCCAAAATATTAGTCGTTGAACCACATAATTC
CATTGGTTTCTAATTTTAATTGTACAGAGTGTCAGATAAAATTTTGAATAGTAAGATCAAGTTAAGTGAAAAGAGGTGTA
CCAGCAGACGAAAAAGAGCGGATACCGATACTGAACTTTATCTTAGAAGAATCACCATGAATGCCATTAACTAATGGGAA
TGATGTTGGCCATGGTTTCAGCTGCTCGAAAGGTAAGATTTAGCCTAACCCCTTCACCATTCCTTAATGAGTTCAGCCAT
GGAGAGGCGCAGATCGCTGGCGGCGACTTGGTGACAGGGCAGACGGAGACGACGGTGGCGGATGGCGGTGGAGGGGGAAA
CGGGAGTGGCGATG
>Contig46
AATCAAGCCGGCCCCGCCTTTATCACCTAATCCAAACAATTATATCTAACTTCGACAACGAAATTAAGCTCCCTCTCTCT
CATCATCAAACTCAGAGAAATCTCAAAATTCATGATCGAGAGAGAAATCTCAATTAGCTACTGCAATTTCCCCAACATTC
TCCGCTCCTCTCTCTCTCTAAATTCTCTCTAAATTGAATTTAGAGAGAAGAAAAATCTCAATTAGCTACTGAAATTTTCC
ATCATTCTCCTCTCTCTATATATAAATTCATGATCAATAGAGAGAAATCCCAATTAGCAATGCAATTTGCCAACATTCTT
TCCCTCTAAATTCATGACCAAGAGAGAGTAATCTCAATTAGCTGCTGCAATTTCCCATTATCCCCTTCTCTGACTCTCTA
AATTCATGATTTCAAGAGAGATAAATCTCAATTAGCAACTGTAATTTCTCCAACATTCTCCTCTCTCTCTCTCTACTAAT
TCATGATAAGAGAGAAGAAAGTAA
>Contig460
ATTCTGGAAACTTGGAACTCTTCCTCCTGCTTTGATTGCATTTAAGGGTCATGTTCATCCAATTGATCCTTCCTGGCACA
TGCTTGGGTTGGGCTATCAGAATAAGACGAATATTGAAAATGTGAAAAAGGCAGCCGTGATCCACTACAATGGCCAGTCA
AAACCTTGGTTGGAGATTGGATTTGAGCATCTCCGACCATTCTGGACAAAATACGTGAACTACTCTAGTGATTTCATAAG
GAACTGCCACATCTTGGAGTAGTAATGAGTCTAATGACACCAGACATGCACCGAGGAAATCATGGGACAAAGACAGAGGC
ATTATGGATTATATACTCAAAGTCTTTTGGCAGGTAATATTTATCAATTCTTGATCAAGTAAGAAACTGGGGAGTTAGGT
GAATCTCAGAACACATTCACCAATGTGGCCAGACATGAAACCTGCGTTTTGCTGGATTCGCCCCAATCCTTGAAGAAGAA
GACCTGTATTGCAAACCAAGGCATGAGATTCATTCTTCCAGTATGTAAAGTAGCATTCATTCATATATTTTTGGTCGGAT
AAAGGACATGATATTATTTTTGCATCTCCGTAATGGGGTGTCACCTATGTTTTAGATATTAGAAGGGAATAATGGTATAT
GCGCTGGTCCACTGCATGAAAGGACAGAGCTAAGATGCATTAAATCCTAAGGCTCATACTATGGCCCCAATAGACGTAAA
GACGACACTTTCCTCTTGTCTCAGTTTCCTATTTTTTTGATCAGTATTTTTGCTGTGATTCTCCCATTATTTCCATTTTG
CTAATTTTATATCTTTTGGGTAGATTTGGAAGTTGTTACTGGGACCTGGTTGAGTTAGAGAACAGCATAGGCTTTTACAA
GTCAGGTATTTCTTTGTATGAACTATGAAGCTGTCCAAACATTTTAGATGTGCAGATTATTCTTTCATCAAATTT
>Contig461
AATTTACAATTTCATTTCATACCACTTTTCTGAAAGTAAAAAAGGAAAATATCACACAAAATCTTGTTTTGCCATTACTC
CGATCAACACATCTGGTTCAGACCTTAAAACGAAAAGGATAAAAAAGAAAAGCCAAAAACTGTTGAGTGTTGAAATATAA
GCAGCTATTTTCTGGGCACGAGCAAAATATTTCAGGTTTAGAGAGAAAGAGAGTGAGAAGAGAGGGAAAGAAGATGAATA
TATTCAGGCTAGCTGGGGACATGACTCATTTGGCAAGTGTTCTTGTCCTGCTCCTCAAGATTCACACTATTAAATCTTGT
GCAGGCGTTTCTCTGAAGACCCAGGAGCTCTATGCTATCGTTTTTGCTACTCGCTACTTGGATTTATTTACAAACTATGT
ATCTCTTTATAATACACTGATGAAAATAATATTTTTGGTGAGCTCTTTCTCAATTGTCTGGTATATGAGGCGGCACAAGA
TTGTGCGCAGATCATACGACAAAGACCAGGACACTTTTCGCCACTATTTCCTTATTGTACCATGTTTGCTATTAGCCCTG
GTCATAAATGAGAAGTTTACCTTTAAAGAGGTTATGTGGGCTTTTTCCTTGTACCTGGAAGCTGTTGCCATCCTTCCTCA
GCTGGTCTTGTTGCAGCGAACAAGAAATATCGACAACTTGACCGGGCAATATGTTTTTCTTCTAGGTGCTTACCGAGCAT
TCTACATTTTGAACTGGATTTACCGTTACTTCACTCAGCCACACTTTGTCCACTGGATATCTTGGGTATCAGGGCTTGTC
CAGACCTTGCTTTATGCTGATTTCTTTTATTACTATTTCCAAAGCTGGAAGAACAATGCAAAGCTTGAATTACCTGCTTG
AGCTCATGTTGTGCACAAAAATATTTGAGGCCAAGATTTTCAAGCAGCATGAGCAAGATACTCTAGAAGGTACTTGGCAT
GTGGTTTTGTTTATGCCTATCTTATGCTGAACCATTGGATTTGGACAAGAGATGAGATCCCGTTAGTTGTTTATCAGATA
TATGAAGTGACTTAATACGTTGTTGTAATGTTGAGGGTAGTAGTTATATTATACAAGCAAGAATGACTATTGGTGTTGCA
GCAGAACTTATGCCCAACTTCTTCAGTAGACAGATATAACTTG
>Contig462
CGTTGAAAACTTGAGAGTTGAAATAGATCAAATATCTAAGTTGTAACGCCTCTACTCCATTGCGCATTTCCGCTGTTGCT
CGGGGCATTCCGTCTCAAGTCTGCCCACTTTCAATTCAGATCTGTTGCTTAACGGGTTTGAGAGTTTGTGTTCATCTTCC
GAAAAATGGGAGGAGGATTTAGGGTGTTGCATCTTGTGAAGCCATTCCTTTCGTTTCTGCCTGAAGTTCAAAGTGCGGAC
AGGAAGATTCCCTTCAGAGAGAAAGTTATATACACTGTGATTTCTCTTTTCATATTCTTGGTGTGCAGCCAACTTCCTCT
ATATGGCATACATTCCACTACTGGAGGTGATCCTTTCTACTGGATGCGTGCTATTCTTGCATCAAGCCGTGGAACTGTCA
TGGAGTTGGGTATCACACCCATTGTCACATCTGGACTGGTGATGCAACTCCTGGCTGGGTCCAAAATCATTGAAGTTGAC
AACAATGTCCGCGAGGACCGGGCGCTACTAAATGGTGCTCAGAAGCTTCTCGGTATCTTGATTGCTGTCGGCGAGGCTGT
TGCTTACGTTCTCTCAGGAATGTATGGAAGCGTTGGTCAGCTTGGAGTGGGGAATGCTATTCTGATTATTCTGCAACTGT
GCTTTGCTGGTATAATTGTGATTTGCTTAGATGAGCTGCTTCAAAAGGGTTATGGTCTTGGTTCTGGGATTTCCTTGTTC
ATTGCTACCAATATCTGTGAAAATATCATCTGGAAAGCATTCAGCCCTACAACTATCAATAGTGGCAGAGGTGCTGAATT
TGAAGGGGCTGTCATCGCATTGTTCCATTTGCTTATAACCAGAACAGACAAAGTCCGTGCACTTCGAGAGGCATTTTACC
GCCAGAATCTTCCAAACGTAACCAATCTTCTTGCTACTATATTGATCTTCCTCATCGTGATATATTTCCAAGGTTTTAGA
GTGGTGTTGCCCGTGAGATCTAAAAATGCCCGTGGACAACAAGGCTCTTACCCAATTAAACTATTCTATACCTCCAACAT
GCCCATTATTCTTCAGTCTGCCCTTGTATCCAATCTTTACTTCATTTCCCAGTTGTTATACAAGAAATATGGTGGAAATT
TCTTGGTCAACTTGTTGGGCATATGGAAGGAATCTGAGTATTCAGGCAATCAATTCCAGTTGGCGGCCTTGCTTACTATG
TTACTGCTCCATCAAGCTTAGCAGACGTGGCAGCAAATCCTTTCCACGCACTTTTCTATATAGTATTCATGCTATCTGCC
TGTGCCCTGTTCTCAAAGACTTGGATTGAAGTTTCCGGATCATCTGCCCGAGATGTCGCCAAGCAGCTCAAGGAGCAACA
AATGGTTATGCCTGGACACAGGGATTCCAATTTGCAGAAGGAGTTGAACCGCTATATTCCAACCGCTGCAGCTTTTGGAG
GAATGTGCATTGGTGCATTGACTGTGTTGGCGGATTTCATGGGCGCCATCGGTTCAGGGACCGGAATTCTTCTTGCAGTG
ACGATCATCTATCAGTATTTTGAGACGTTTGAGAAGGAGAAAGCAAGCGAGCTTGGTTTCTTCGGATTTTGATCCAAGAG
GCGAGCTTTCCATACTTCTCAACCGCTACGGATAGTTTTACATACTGCACAAAGAGCTTACAGATGACAACATATTTGAA
ACAAATGTGCCTAGAAACCGTACTAGTTGTTGTAGTCTTTCCTGTCCGGGGACACGAGATTTCATTGCGAAGATGCGCCT
AGGTTTTTTCTACTAGTTTTTGTATTAGCTTGAAACCTTCCGAGCCTTGCTAATAGTTGAGGTTCTAAGTTTATTCAATC
ATCTTT
>Contig463
AAAATTACAATACAGTTGAAAAAATGAAAACAAAAGATGAAATTGCAGTTATCAATCCTAATTTCAGCATTCCTCTTCCC
GTTGACCTAACTATTACAAAAAGCATTTGGCAGATTGGGCATGGAAACTTGGTCGTGAAAAATTCCGATGGCAATATCAT
GTTCAAAATCGAAGGATCGATCTTCAGCTTCAATGGCACGAGGGTTATGTCCGATGCTGTCGGTGCTCCTATTGTCACAC
TCCGGAAAAAGATATTCAGTGTTTTGATACATGGAAGGTGTTTAGAGGTGAAGGCCAAGATAAAAGAGACCTAATCTTTA
TTGTGGAGAGGGCTTCCATTTTCCAAATGAAGACTAAATTAGCAGTGTTTTTGGCTGAAAACAAGTATGAGGATGTTTGT
GATTACACGGTGCAAACGAGTTGGTTTGAAAGATCTTGCCAAGTTAATGTTGGAGATTCTTCCACCAAATTAGCCCAAAC
ACGAAAAGAATTCATCGCTAGATAGATTATTTAGCGGCGAGGACAGGTTTGAAGCGACGGTGTACCCAAACGTTGATTGC
GCCTTCATCGTCGCTCTAATCGTCATTCTTGATGAGATCGTCTCAAATTCCAGAAGAAGCCCCAAGCATAAGTGTAATGG
TGGTGGTGTTTTTTCTTCTTTGTTTTTGATTGTTTTGTTTCTTTTTCTTTTTCTTTTGAAGCATAGGCAAAATCGAGATA
CAACCTTCTTCTGCCTTTCCCCCCACTCCCCAAAGAGACAACCTTAACTATTATTCTTGATGGAGGCATATCAGATCTTC
TTGTTTGGTGTTTAAGCTCTTCCCATGCTTGTATTAATTT
>Contig465
GATTCTGAAACCCTTTTCTTCCACTCTCTTTCTCTTCCAGATTCTATAACCGCTCTTTGTCGATCCATCGCTCACCAAAC
TCAATTGAAGATTTGGCCGCCATTTTCTCGATCGTCAACTGCCGCCCTAGCGCCGCCGCATCAGACCAACGTCTCCCAAA
ATGATTCCATAACCTCTCATCGCTATTCCATAGCTCACCAAACTCAATCGAAGACTCGGCCGCCATTTCTCTGTTGTCAA
TCGCTGCCCTAGCGCCGCCGCATCAGACCACTGTCGCCCAAAACGGTAAAGCAAACCAATCTCAATTTTTCGTGGGTTAA
TTAAAATTTAAGTTGAAATTTTGAAATTGGATTTTTTAAAAATCAAGATCGGATTTTGGTTTGAAAACAACCAACATCAA
AAAATGGTGGTTCAATGTTAATCATCTTGAAATACTGCAATGTAGAACTTCGGCTGATGCAGCCCTCCACGTGCGGCGGA
TTCCCCGATTGAAAGGGTGTCGTGTTGGTGTATTTCTGTGCACCAGCGGCAGCTATGGTTCAAGGATTATATTCCCTTTT
TATTTCAGTGTTGTTTTTAGAGGTGTTTCACTCTTCACGCATAACTGTTGGACTTATGTTTTAATGATTTTTTAGAGCAT
AAAGTTGAAAGTGTTTTACGTATGTATTCTGCTCCTTGAAGTGTCCATATGTACCTCTAATGATTGATTCTTATGTGCTT
ATAATTTGTAATTATTGGCAGTAAAATTCAGCAATTGAAATTTGGAAGATAAGTAGTTCTAATATTATTTGATGTGACTT
TTCACCCTGTTGATCTCAATATTATCTGAGTGACCGTTGACTTATCGTCATCTGGCATTCATGTTCTCTAAGTGTATTTT
TTAGAATACAATTTTAATTTATATTCTCTTTGATGAATTCTTTGAGTATACTGTTATTGCGACTGTTTTATGTTAATTTT
ATGACAACTAAATTTAATACTATTTTTATTTGGTAGCTTGAGTTCTAACTAATTAATGATTTGCTGAAGGAATTTGTAGA
TCAGATTATGTTTTGTGGATCAGATTATGTAATTATCTGAAAAGTTGGAAGATTACCGCTTAGCTTTCGTTGAGACTATA
TTTTCTACCAGCTTATGCTTTTGAATTTATACATTATACTCTTCTGATATGTGCTCTACCTTTTCAGATGACATGTTACT
TTTGTAGTTTGGAATTTAGAATATTTTATTTTATGATAAGAATATTTAACCAATTTTATTGATGGAATATG
>Contig466
TCAATGACTACAAACTATTAGTAGGTCTACTTGAGAGTTTCCCTCAATTAAAGAAGTTAGTCCTTGGATATAAAGTAGGA
AACGAGATACATGAAAACCAACAGTCACTCAACTTTGATCCCAAGAGCTCCCTCAAGTTTGAAGCATATCCTCCCGAGTC
CTTTCTGCAGTTGAGGACAGTTGAGGTTATTTGGGATGAGGATGACAACATATTTCCATTTCTAGAGTTTCTGTTAAAAT
ACGCGAGCAATCTAGAAAAGATGGTGTTCAGAGTAGAAGGAATCATGCCATCTCAACCTCCATCAAAATCTTTGTTTTGG
CATCACAGAAACTGCTGAGAATGCCAAGATCCTCCCCAACTGGTCAATTGATTTTCTGTGAAATATTGATGTTACCAAGT
TATGTCTCTAATCATAGGAATGCCACATGACTCCAAGTAACTAGTTGATTATCTTCTTGGACGGGTAATAG
>Contig468
AGGGCTTTACTTTTATTTATCGTTGCGAACTGATTGAAATTGAGAATTCTAGGGTTGGAGTTATACGGCAACATCAATTT
GATCACTTGATCGGCGTGGTTCCGTTATAGAAAGATGTGGGCAGCTTCGTGCCTGGCATCGTGCTGCGCGGCCTGCGCCT
GCGACGCCTGCCGCACGGTGGTGTCGGGGATCAGCCGGCGATCCGCCCGTATTGCATACTGCGGTCTTTTTGCTCTTTCT
TTGATCGTCTCCTGGATTCTTCGGGAGGTTGCTGCACCCCTCATGGAGAAAATTCCCTGGATCAATCATTTCCAACAAAC
ACCAAACAGGGAGTGGTTTGAAACAGATGCAGTTCTACGAGTGAGCTTGGGCAACTTTCTATTTTTCACAGTCCTTGCTA
TTTTTATGATTGGTGTAAAGAGCCAGAAGGATCCTCGTGATAGTGTGCACCATGGAGGTTGGATGATGAAAATTATTAGC
TGGTGCATTTTGGTGATACTGATGTTTTTTGTTCCTAATGGCATCATCAGCTTCTATGAAGCAACATCAAAGTTTGGCTC
AGGGCTTTTCCTTCTTGTTCAAGTTGTGCTTCTACTGGATTTTGTTCATGGATGGAATGAAAAATGGGTTGGATATGATG
AGAAGTTTTGGTACATGGCTTTGCTTGTTATTTCACTTATATGCTATGTGGCAACCTTTTCATTCTCTGGAGTTCTCTTC
TACCTCTTTACCCCTTCAGGACATGATTGTGGGCTTAACACTTTCTTCATTGTGATGACTTTGATTTTTGTCTTCGTCTT
TGGTATTATCACCTTGCATCCATCAGTTGGTGGAAGCATTTTGCCCGCTTCAGTGATATCTCTGTATATCATGTACCTCT
GCTACAGTGGGCTTGCCAGTGAGCCAAGGGATTATGAATGCAATGGTCTTCATAGCCATTCTAATGCAGTTTCGACCAGT
AGTCTTGCTATTGGGCTGCTTACTACGGTGCTATCTGTTGTATATTCTGCTGTACGAGCTGGGTCCTCGAGAACTGTACT
TTCCCCTCCAAGCTCACCCCGAGCAGGTTCTGGAAAGCCTTTGTTACCAATGGATAAGACGGATGAACACCGTGACGAGG
AAGAGAAGTCAAGAGCAGTTTCATATTCGTATTCCTTCTTCCACTTAATCTTCTCACTTGCGAGCATGTACTCTGCCATG
CTCCTCACAGGTTGGTCAACCTCAGTGGGAGAGAGCGGGAAATTGGTGGACGTGGGGTGGCCATCAGTGTGGGTTCGTAT
CATAACCAGTTGGGCGACTGCTGGTCTGTTTATATGGTCTCTAGTTGCGCCGATCATCTTCCCTGACCGGGAATTCTGAT
CATCCTAGAAAACTAAGTGTGCTCTTTGTGCCTCACTCTTACAAAACTGTCAATTCTTACCTTGCTGGAAAAAAGATTTC
TGCCAAATGGCATGGCTGAATGTGGTTTGTGGTTTGTGGTTTCATAGTTAGGAGTAATATATTTTGTATAAATGTGTGGT
TTGGTTTGCTGAAAATTGTGGACTTGTTGGAAGGTTTGTGAAACTAGCAGTGCCAGGATCTATCAAATGAGTACCTCCAC
ATA
>Contig469
ATCTGATACGTTTTTCCATACTTGTAAACTTACTTCCAATATCCAAATTTGCCCTCGTTTTTGAAACACAAAAATTCGTC
AACATAGAAATTTCCTCCACATTTGCGATTCTCTACGTCTTTCTCCTCAAACTCAGCGAAGAACCCTATATTTGCAGAAT
TAACACACGTTGAAGCACCAGTAGCCAGCAGATCAAGGGACAACATCCACCATCCCAGAGTAGAGTATTTTATAACAAAT
CAAGGGTTCTAGGCGTCGCGGAAGCTTGAAACTAGGGTGTTGCAAGAAAGGATGTCTTTATGCAGCCGTTGATCAAGGAG
TTCCATGAGACGACATTTCTCGAGTGGGGAACAGTTTGCATGCGTTGATGAAAGAAC
>Contig470
AGAGTATATATATATATCTTTTTAATTATTGCATCGCCAAATTTGGATGGGATGGAGTGTCTTAAACTAAAATTGTGTAA
TGTGGCAGCGTATAAAAACTAATCATTTTTTACTATTTCAATTGAATACAGATTTTGTATTGGAAGAAAATTTTGAGAAA
ATTGGGAAAGAAATGGTGGAGAAATGTGGGTATTTGCCATTGGCAATTTCTTTACTGGTGGGGTCTTGAGAATGAAAAAT
TCGATGAAGGAGTGGGAGTTAGTAAATGAGGATATCAAAAATTCATATATAGAGATGAGAAGAGATTGATGGAGTGCTAA
ATTTAAGCTATGAAAGTCTACCCTATTATTTGAAGCCTTGCTTTCTCTATATGGGTATATTTCAAGAGGACCAAAACATA
GATCCTAACGATCTATATAGATGTGGATAGCACAAGGCATGATTTCATATGAGAATATTGGAGACAAGGACAAAACTTTG
ATTGAAATTGCAGAGCTCTACTTGGGTGAGTTGGCCTCCAGGTCCATCGTCCAAGTTGAAATTCTCGATGATGGCACACC
TGGAAGAAAATATAGGAGCTGCAAACTTCATGATGTAGTAAGAGAAGTATGTTTGAAAATGGGGGAAAAGGGAGGATTTT
GGTGTGCTGAGTTTGGAGTATCAAACTGGGAAACTAATTAGTACCTTACTACGACAAGCTTATTCTGATATGAAAATACG
ACATTTGGTTATCCATTTTAAGGAAAAAAAGTCGAATTGGAACCTGACGAGCTTGGAGAAGATAGTAACAAACGTTTAAG
GACTCTTCAAATGTTCAATCACAGTAATTATGTT
>Contig471
AATAGAGGACCTTCTTACCTCACACATCCAAAGTTTCCATGAAACACAAGGACGGGTTAGCGGAAATAGACCGGCTGGAA
AGGGGCCTGTTACTGGACGGCGGCCCGGATTCCGAGCCGGCCGGCCACGACGAGCAAATCGACGGCGACGAAGACGAGCT
GCCGCCCCTTTACACGGCGTCGTTTGGCGAAACCGAAGAAAATTTCGTGAAATACCAGACGACGCGATGGGTTCTGTACT
CGCTGCTGTTGATACTGGCGTGGGGCATCGGCTTGTTCATGCTGATTTATCTGCCTCTACGCCGCTACATTTTGCGCATA
GATATCCGCTCGCGGAAGCTCTACCTTACTTCGGATGCAATTGTGTATAAAGTGAGAAGACCGGTGTCATTTCCATGTTT
CGGGGTTCTGAAGAAAGAGAAGCATGTCTTACTGCTTTCAGTGGCTGATGTTGCAATAGAACAGGGATATCTGCAGTCCC
TTTTCGGTGTATACTCTATTAGAATAGAGAATGTTGGAGTGAGAAGGCCTCCAAGTGATGATGTTCAAATACAAGGGGTT
ACTGATCCTCATGCTTTCAGGAAGGCTGTTCTATCTCAGCTGTCTACCATGAGAGGTGAGGTGTTCTCCAGACATGTATC
TACTCTTGATGATAATCCAACTCCATGTACGGGTCATTCTTCAGTTGCTTCGATGTCCCCTTCAAAACTGAGGCGTGATT
CTTTTCCTCACCTTGCTGAAGTGGCGATTTTGCAAAAATTAGAGGAGGTTGGCAGTTCAGTGAAGAGAGTCCAAACCTTG
ATTGAAGAGCAGAAGCTTCAAGCACCGGAACTTGCAGAATGAGAGTTGAGGTGAACTCCCTGAGTGTGACGAATTATCTG
CTATCAGTAAATGCAAAGCATGTCCATCTTTCAGAAGTTGAGTTGCTACTAGAGTCCATATTTCAGAAAGCTAACACCTA
AAGATAATAGAAAAAGAAGCCGCGTGAAAACCAGTTACCGGCTTGCAGATTATCAATACTGTCAGATTGTTGCGCCCTCC
AGTTCATCCTTATTTGCCTCCAGAAGAGTGAGCGCTGGACTTAAAACTGCTAAGATGAATATGC
>Contig472
GATTATTATTCCTTTAATCTGATCTAACCCCACCCAAATCTGCAACCCCGTTTACAGTTTACGCCACATACAATCACTTT
TCAATTGTTTCTAAATCCTACAAAAATCCTTCTCCACTGAGTGAATCCCCAAATTTTAGGTTATTCTGTTCAAACCCAGG
CGAATTCATGAATTGATAAATTCCCTGCATAGTCCACCAAAATTGCATCACGATTCAGTCCAAACACTGAATTGAAACCT
GAGCTCTGATTTTTTCACTTAACGCCCGAGTGAAAATCGGGAAAAAGTTTGAATTGTGGGGGAATTTTGAGAGAGGAGAA
AAAAAGAAAAGAATTAAGTCATGTTCTATGGTTCGGTGGTATGGGATCCATGGCTGATAGTGGCGCAAATCGTGTGCCTC
CAGTGCCTGTACTACCTGGCGCTGGGGGTATTCTTGTCAATTCTGGTGGGCACTCGGGTTTCGAAGATGAGCCTTGTGTA
TTTCTTTGATTATGCCACGGTTGATGCCTCCACAGTTATTGGTTGGGGTGTGATGTCTTCCATTTTCTTCAGCTCTATTG
CGGGAGCTGGTTTTCTAGTCTATTTAGTTGAAAGGGCAAAGAAGTGCCTGGATTTTTGTGCCACCCTTTATATCGTTCAC
CTCTTTATTTGCACCATATATGGAGGTTGGCCTGCATCAATAACATGGTGGGTTGTAAACCTTACGGGCCTTACAGCGAT
GGCGTTATTAGGTGAATATCTGTGCATGAGACGTGAATTGCGAGAAATTCCTATCTCAAGATTTCGGTCAAGTGCTTGAT
AAAAGAGAGACATGAGTCTTGTGAAGCTGCTGCTCATGAGATGGCAAGTAAAGTTCATATGGTCGGACACATTCATTAAA
AGCAATTTTTCCAGCAGGAGTTATGAAGGTTATTGCATGTTCTAGTGGGTTAGTGCATCTGACTTCAGATAATACGGAAA
TGGCTGAAGTATGTAATGAAATCCGAGTGCGTAAACTTTTTTTCTAGTATATACATATATTCATTTCATGTAGCAACCAA
ATTTCGAGAACTGTTAATGGTGCAGAGTTGGTCTTGGGGCTGGCCGGGGAGGGTGCCCCCGGCCCTCTCGACTATTTATG
ATCCTCTGGCCCTTAAAATTTCTGAACCAGCGCAGCCTTTGTGATGGTAATGGGCTAAAGCAGGATTTGAAAATGGTGGC
CTTGTTGACGAACCAGAAATTTCGGGTCAGGACCCTAATCGGACTGGCTTATGCTAGTTATGGGCTCGTTCCAGAGCTGT
TGGGTCGCGTTTGGTTCGGTTCTATCTCTGATTAACCTGTGTGTTTTCTTCATGTTTGAATCAGTTAGATTTGAATAATC
GTTGGACAACTACTTTTGAATCACATGAACTGAAATAGGTACAACC
>Contig473
GTCTCGCTTTCCTCCTCATAACATTTCCCCTCCCCGCCCTAATCTTCCTCACCTCCTCTCTCGTCGTCGCCGTTGCCGCT
GCCGCTGCCGCTGCCGTCCACCACCCCCACATCCACCTCCCTTCTGCCGCCGCTGTTGCTGCTAGCCTTTTGTTTTTCGA
AGTTAATTCCAGAGCTGCTCTGCTTCGAGATCGAGGATGGAGTTTGATTGAGGAATTATTTATAGAAACTAAAAGAACAA
ATTGCACATTAGGTGGAGTAAAAGAAATTACCCTTCTCCTTCTTCTATAACTTGAAAGACTACATCATTGTCATGTAGAT
TTAGTTTTGGGGCGTGGTGTATTAAAGAAGGTTGAATTGGATGAGGAGTATGAAGGAAATGTTGAGGTAATCTATCATTT
AACCTCTTTGTCGTATGTTCCTGACAGTGTAGTTTGTGTAAATCCTATTGCTAGCCTGTAGCGTTTGTTAGTTTATACAT
CAGTTATTGAAAATCTGGATGTTGAGAGTGAGTGATCAGAGTTATTTGTAGTTGTAGGCCACTGGAGATCGGAGGACTAC
TCTGTTGAACCAGTTGACAACACCTTGGTGTTGGTCTGTTGAAGACCACAACCGTGCATTCCATGTAGAATATTCTCAAC
TAACTCTACTTGATGCTGGATCATCCCCATAGTGCTGGAAACAACTTGATGCTGAGATTTTTGATGGAAGATGAGCCCCA
CAAGTATCAGACTCACTTTAGTGAATACATTAAGAGGGGAATTGAGGCAGATAACATTGAGGAGAGGTACAAGAAGGTCC
ATGCTGTCATTAGAGCTACTCCTCTTCAAAACAAGGCTGAGAACACAAGAGATACAACCTTAAGAAGTTGAGTTATGAGG
AGAGGAAGGCCAAGTTGATTGAAAGGTTAAATGCTCTGAATGTTGCTGCTGGGAACGACACAATGATAATGAGTGAACGA
CGACTTTGTGAAGCCCCTATTTCTCAATTGTGGTTGTTTTTTTAAATGGAATTAATATCGCTATTTTTTGTTATCTCTTG
CACATTAGGTTGTGACATCATATG
>Contig475
GTCTCGCTTTCCTCCTCATAACATTTCCCCTCCCCGCCCTAATCTTCCTCACCTCCTCTCTCGTCGTCGCCGTTGCCGCT
GCCGCTGCCGCTGCCGTCCACCACCCCCACATCCACCTCCCTTCTGCCGCCGCTGTTGCTGCTAGCCTTTTGTTTTTCGA
AGTTAATTCCAGAGCTGCTCTGCTTCGAGATCGAGGATGGAGTTTGATTGAGGAATTATTTATAGAAACTAAAAGAACAA
ATTGCACATTAGGTGGAGTAAAAGAAATTACCCTTCTCCTTCTTCTATAACTTGAAAGACTACATCATTGTCATGTAGAT
TTAGTTTTGGGGCGTGGTGTATTAAAGAAGGTTGAATTGGATGAGGAGTATGAAGGAAATGTTGAGTTGTAGGCCACTGG
AGATCGGAGGACTACTCTGTTGAACCAGTTGACAACACCTTGGTGTTGGTCTGTTGAAGACCACAACCGTGCATTCCATG
TAGAATATTCTCAACTAACTCTACTTGATGCTGGATCATCCCCATAGTGCTGGAAACAACTTGATGCTGAGATTTTTGAT
GGAAGATGAGCCCCACAAGTATCAGACTCACTTTAGTGAATACATTAAGAGGGGAATTGAGGCAGATAACATTGAGGAGA
GGTACAAGAAGGTCCATGCTGTCATTAGAGCTACTCCTCTTCAAAACAAGGCTGAGAACACAAGAGATACAACCTTAAGA
AGTTGAGTTATGAGGAGAGGAAGGCCAAGTTGATTGAAAGGTTAAATGCTCTGAATGTTGCTGCTGGGAACGACACAATG
ATAATGAGTGAACGACGACTTTGTGAAGCCCCTATTTCTCAATTGTGGTTGTTTTTTTAAATGGAATTAATATCGCTATT
TTTTGTTATCTCTTGCACATTAGGTTGTGACATCATATG
>Contig476
ATCTTCACAGTTTAGAGCATTTTAATCCATTCTCGTTCATTCATATTCATCTTCTCCACGATGAATAGCTTCAAACTATT
CCTTACTCTTCTTCTTCCCATTTCTCTCCTCCTACACACCACTCCATGCCAATCGCAACTATCAGCCAGCTTCTATGACG
CCAGATGCCCCAATGCACCAACCATCATCCGCAACTCCATCCGCCGCGCTATTTCCGCCGAGCGGCGCATGGCGGCGTCC
CTCATCCGCCTCCACTTCCACGACTGCTTCGTGCAGGGCTGCGACGCCTCCATCCTGCTCGACGAGACCGCTACCATTCA
GAGCGAGAAGACGGCGGCCCCCAACAATAACTCAGTTAGAGGATACAACGTCATCGAGGCGCCAAGCGCGACGTCGAGCG
CGCCTGCCCCGGCGTCGTCTCCTGTGCCGACATACTCACCTTAGCCGCACGCGACGCCTCTGTCGCTGTTGGTGGCCCGT
CATGGAGTGTGAGACTGGGAAGAAGGGATTCTACGACTGCTAACCGCGGCGCCGCCAACACCGATCTCCCGAGTCCGTTT
GCTGGCCTCGACGTTCTTATTGACGCTTTCGACAAGAAGGGTCTTACTCCAAGAGACATGGTTGCCCTATCTGGAGCTCA
CACATTAGGTCAATCGCAATGCTTCTTGTTCCGTGGAAGGATATACAGCAACGGCACCGACATTGATGCCGGCTTTGCGA
GCACCAGAAGGCGGGGCTGCCCCCAGACCGGCGGCGACAGCAACTTGGCGGCGCTGGATTTGGTGACGCCCAATTCCTTC
GACAACAACTACTTTAGGAATTTGGTGCAGAGGAAGGGATTGCTGCAGTCGGATCAAGTTCTCTTCAGCGGAGAGACGGC
CACCATCGTGTCTCAGTACAGTGGAAACCCCAGAACATTCGCCGCCGACTTTGCGGCTGCGATGATCAAGATGTCGGAGA
TTCAGCCGACCCTTGGACAGAATGGAATCATTAGAACCACATGCAGCGCCATCAACTAGATGTCTTCTTTTTTCTGATTT
TCACTAACAATTATTTCATTTCTAGTTAATTCAGCATAATTCGTCTGCATGTGTTATATATCGATG
>Contig477
ATCGTCGACGTCCTCATCAGGATGCAGCAGACCGGAGAGCTCAAATTCCCCATCACCACAGACAACATCAAAGCTGTCAT
TTTCGACATGTTCGTCGCTGGAACGGAGACGTCGTCGACGACGACGGTGTGGGCGATGTCGGAGATGATGAGAAACCCGC
GGGTGATGGAGAAGGCGCAGGCGGAGGTGCGGGCGGCGTTGAAGGGGAAGGCGGCGGTGGATGAGAGCGACGTTCAGGAG
TTGAAATACTTGAAACTAGTGATCAAGGAGACATTCAGGCTGCACCCGCCGATTCCGTTGCTGCCGCGGCAAACCAGAGA
GGAATGCAAGGTTGATGGATACTCGATTCCGATCAAAACGAAAGTGATGCTCAACATCTGGTCGATGGGGCGGGACCCAC
AATACTGGGAGCAGCCGGAGATAGTTCCAGCCGGAGAGATTCGAAAACAGCCCCAAAGATTTCATAGGAAACGATTTCGA
ATACATTCCGTTCGGGGCGGGTCGACGGATCTGCCCCGGGTTGAATTTCGGGTTGGCCAACATTGAGCTGCCGTTGGCCA
AAATGCTGTATCATTTCGATTGGAAGCTGCCGAAGGGAATGAGTTGTGAGCGTTTGGATATGAGTGAGGGTGAAGGCCTC
ACTGTTTCTAGAAAGAAACCGCTCATCATAACTCCCCCACCCTCTGCAATCCCCGTCAACTAAGAATGGAGCAGATTATA
ATCTCTCAATAAATGTTGGACTAATCTGTTTTGATCAATTTTATGTTCCGATCGATGTGGTTGTTTCCGTTGTTTTTCTT
CTGTAACTATTGCGCGCTGGCCTTAATTAATAACGGCTTCACGTCTTTATATAAAGGAA
>Contig478
ATAGTCATTTCTTCTTGATATACGGGTTTAGTGATTTCGACAACGAAATATTGTTGCAATTATAATATTATTGTGTGTTC
CCTTGTGTTTCTTTTCAAAAGCACACATCGTTGTCTGATGCATTTCCAGTGCAAGGCGAGGATGCCTGCAGCCTAAGTCT
CGGATCTGCAAACCTGAGTTTGATTCTTCATATGCTTGAAATGGCTTGTGTTAGTTGGTGAGATCCGTGAGCCAGTTGCG
TTGTTTAGCTGTGATGAACGAGCCGTGCAGCCGTGCAGGAACCAGAAGAGTCGAGCTGCTTGTGATCTTCTTTAATGGCT
TGTACAGTTTTAGGTTGGATGGAATGAGGTTTAATATTGGAATGAGCTCCTCAGCACAAGCTCTTCAGCTGGCTACGATT
GTAACTGTTGGCAAGGAAAGCAACGCTGCGCTTGCAGTTCGTCTTGGTGGTTTTCATATTGTTGAGAGAATTGTGTTTAG
GAGTTGGAGGGTGTAGATACCAGTTTGTTGCTATGTGTTGTGTTGCTAAATCTTCATAAGCAGTAGCTCTACTTATAACT
TTGTTTTGTTTATTTATTTTAAGTATGTTTTGGTGTAGCTTTTTTAAGACTGTAAACTGCA
>Contig479
TCCGCCATCAGCAACCTCTCTCCCGCCTTCACTTTCCTGCTCGCCATCATCTTCAGGATGGAAAAGCTAACGTTATCGAG
CTCGAGAAGTTGGGCCAAAGTGGTTGGCGCCATGGTCTCGATATCAGGAGCATTTGTAGTAACATTTTACAAAGGTCCAA
GCATCATCAGTGCTCCTCTTTCCTCTCCACTTTCACTAATACTTAGCTCGACTCGACTCGATTGGATCCTTGGTAGCCTA
TTTCTCACGCTCGAATATATCCTCTCTCCCATATGGTGCATTTTTTTGACACACATTATGAAAGAATACCCTTCGGGATT
GAGCATAATGTTCTTCTACACATCTAGCGTGAGCGTTCTAGCTGCAGTTGTGGGGTTTTTTCTCGAACCCGACTCTACTA
AATGGATAATCAAACCTAATATTGCGTTGGTCTCTATCATATGTTCGGGAGTTTTGAACGGTTGCATAAGCAACACGGTT
GATTCTTGGCTCTTGCACTTGAGGGGCCCAGTCTACGTGGCAATGTTTAAGCCCCTTCAGATCGCCATAGCTGCAGCCAT
GGGATAATCATCCTAGGCGACACTCTATATCTTGGAAGTATCATTGGAGCAACAATAATAGTAAGTGGTTTCTACACAGT
GATGTGGGGCAAAGCGAAAGAGAGTTGGGTGAATTTGTGATTGAAACTAGCAGACCAAATCATCCATTTCTACAAAATTA
CAAAATCCAGGACGCGTAGAAGAAGTTGTATATTGAATGTGTATGTGACGAA
>Contig480
ATCACTAAACCAGATTGAGAATGAACATAATCCCGACTCCAAAAAGATGATTTTGAAAGTGATTATACAAAAATCTACGG
GTAAGTTATTGTATGCACAAGCTAAGGAAGATTTTGTAGATTTTCTATGCAGTTTCCTCTTCATCCCACTAGGAGGAGTT
GAGCATCTTCTAGGCGGTAAGACACCTATCAAGGCTATAAACAACTTGTATCAGAGCACAAGTGACCTTGTAAACGACGA
GTATTTCAAGACCCCAGATATGAAAAATAGGCTGATCAAACCCAATTTGATTCATGGTTGTACTTCCGAAAACAACATTC
TTCCCCTTGCAGAAGAATGCTTGCCTGTTGGGTATGTCTCACGGTTTTCTTGTATTAAGTTTCCCAAAGGCCAAGGGAGT
TATCTTGAAGGACCACGAACTTATAAGGTAACAGATGATTTAACTGTGACACCCTTTTGTATTGTCTCTATCGTTTCCGG
TCTCAATAAGCAGAAAATCCCAATATCTGATGTCAAAGAAGAGGAGCTGCAAATCGGGCTGAAAGAGGGTTTGAGCATAC
TGAAAGCGTCTCTTACATCCACTACTGCTCTCACTGATGCTCTGCTCGATCAAATATCGATCAAACAACCGAAGCAAGAA
CTCTTAGTTTGATCACAAGATTTCAATCATTTTACTGCCTAGTAAGTAATCTTGTTGCTTGTATTATAGCTGCAGTTCTT
GATTAGGACAAGGAAATCTGTTCACTATCTGAAC
>Contig481
AGCTTCGAATATAAAAAGACATTACAGAAAAGCCGCCCCAAGGTTGGTCTTCTGCATTTTCCTATCTCGGTACTCTCTCT
CTATCTCTCAGAATATTCTTAATTGTTATTTCGTTGTTTTCGTGTGTCTTTTCTTCGTTTGATTTACTGTTTTGAGGTGA
TTTGAGATTAATTGGATTGCATTGAGTTTGGAAGACTCAGCCAAGATGCAGAATGAGGAGGGGCAAAACATGGATCTTTA
TATTCCCAGGAAGTGCTCTGCCACCAACAGACTGATCACTTCCAAGGATCACGCATCTGTCCAGATCAACATTGGGCATG
TGGATGAGAGTGGCAGATACACTGGCAATTCTCAACCTTTGCTCTTTGTGGATTCATTCGCGCCCAGGGAGACGCGGACA
GTGCACTCGATAGGCTCTGGCAGAAAAAGAAAGTTGAAGCCCAACAACAGTAGAAGGGCTTTTCTCCTCGACGCACAGCC
GAAGTTGTTTCTTGAAGTTTTACCTATAACATTTTAAGATGTGCAGTTGAAGTTTCACAACACATCTATCTACATGTTTG
CTTAAGTTAGTATTAGTAGATTACGAGGTTCCTGTAATGTTGTACCTTCTGTTCATTTGATCTTGAAATTCAATTTTGGT
TCTTCTCTATATTCACCCCTTTGCTCCTCTATTTGTTCTGTTGAATATGATTTCTCGCTGACTATTGTTAAAATGTCGCT
GG
>Contig482
CAGCAGAATGAAATCTTCAACCATAGTGAAGCAAGAAGAAGATAAAATCCTTTGGTTCAACAATGGGTGCGCAGGCGAAG
AGGCGGCGAAAAGGCGATACATCGGCGTGAGGAAGAGGCCGTGGGGGAAATTTGCAGCAGAGATTAGGGATTCAACAAGG
CATGGAGTGAGGGTTTGGCTGGGCACATTCAATACTGCAGAAGAGGCTGCTCTAGCTTATGATCAAGCAGCATTTGCGAC
GCGAGGTGCCGTCGTTCCACTCAATTTTCCCATTGAGAGAGTGATTGAATCTCTTGAGAAAATCAATTATAGGTGCGAGG
AGGGCTCGTCGCCTGCAAAAGCCCTAAAGGAGTCGCACAAGATGATGAAGCAAAACTAAGAAGCATGCTAGACAACAGGA
TGTTGTGGTTCTTCACGACTTGGGATCTGATTTGTTGGATCAACTCTTGTCTCAGACTGATTCAACATAGACATTAGACA
CTACTATTATGTCTTGTAAGTATCCTTTTGCCGTTTTCTTTTTTTCTTCTTCTATTTTTCGTTTAAACCCTTGACCTCTA
TCCAATCATCTCCGACCTAGTTTANCAATTGAGATA
>Contig483
ACTACCAGGAATGAGAAGGTTGCTTCAATTGTGAACCCACTTGACATTCATATGTTAAAAGGCTTATCAGATGAAGATTG
CTGGTCCATAATCAAAGCTAAAACTTTTGATGAAAATAGAGAAGTTCCTGTTGGAAATATGGTTTTATGCCATATCTGAA
AATTATTATTTAATTAAATATTTATTATTTAATTAAAATAATATTGGATGTTAATCTACACCTCGAGTAGATCAACGTGA
TATACTTGAAGTCTCAAAACCGATTTCCGGTGAGTGAGATATTGCATGTCAAAGTTTGGAAGTTGAAGAGGGAAAATCAG
TTTCAACTTCTGCGTTCAACGATTGCGGCCACCTACCGCAGCCGCCGGAGTTGACTGCCGTCCGTTCACACCGGCAGTTC
ACACCTTCCGTC
>Contig484
ATTTTCACTCCGCCTTCGCGTGTTTCTTGTGTACGGGTGAGAGGCCTTGTGAGGAGCGGGCGGAGGAGGGGCAGTGCTGT
AAATTCGAGCTCCATTAGAGTGTTATCGGGATTATCTGAAGCCGTCGAGGAAAGTAGAGGCTCTCGCCGCTCGATCGAGG
ATTTTGGTTATAAGGTTGAGGCTGGAAGTACTAATGCAAATGATATAAGAAGATTTTTCAAGGTTGTGTGCTGCTGCTAT
ACAAACACCGAAAAATGTTGGAGGGTCCGAAGTTTACTGGAATTATAGGCCTAAACAACAATCATGACAATTATGATTTC
GCATTTTCTATCACAAGCTCAATGAGGGATCAAATATGTCAACCGAAAGTTATGGGAGCTTGCAGATGAGCAATGGTGGA
GGCTCTGTTGCCATGTCAGTAGACAACAGCAGTGTGGGATCAAACGATTCCCACACTCGTATCTTGGGCCACAACGGCCT
CAGGCATGTCAAAGACTATACTGTTGATGCCAGTGTTAATCACGTGAGAGTTTCTCATGGGCTGAGTGATGACGCCCTAG
CTCGAGCTTTGATGGATCCTAGATATCCTACTGAGGGACTCGGTAATTATGATGAGTGGACAATTGACCTGAGAAAGCTG
AACATGGGACCTGCTTTTGCTCAGGGTGCTTTTGGGAAGCTCTACAAAAGGCACATATAATGGTGAGGATGTTGCAATTA
AGCTTTTGGAGAGGCCGGAGAATGACGCAGAGAGGGCACACTTGATGGAGCAGCAGTTTCAACAAGAAGTAATGATGTTG
GCTACGCTTAAACACCCAAATATTGTCCGCTTTATTGGCGCATGCCGAAAACCCATGGTGTGGTGTATCGTGACAGAATA
CGCCAAGGGAGGGTCAGTGCGCCAGTTCTTGACAAAACGTCAGAATCGTTCAGTGCCCTTGAAATTGGCTGTCAAGCAGG
CCTTAGATGTGGCTAGGGGGGATGGCATATGTTCATGGATTAAATTTGATTCACCGGGACTTGAAGTCTGACAATTTACT
AATTTCTGCTGACAAGTCAATCAAGATTGCTGATTTTGGGGTTGCTCGTATAGAGGTGCAGACAGAAGGAATGACACCAG
AAACAGGCACATATCGGTGGATGGCCCCGGAAATGATCCAGCATAGGCCTTACACCCAGAAAGTAGATGTATATAGCTTT
GGGATCGTACTGTGGGAGCTGATCACAGGGATGCTCCCGTTCCAGAATATGACTGCTGTGCAGGCAGCATTTGCTGTTGT
GAACAAAGGAGTTCGCCCAACCATCCCTAATGACTGTCTTCCCGCCTTGAGTCAGATCATGACGCTTTGTTGGGATGGTA
ATCCTGATGTTAGGCCTTCCTTCAGCGAGGTGGTCAGAATGCTTGAGGCTGCCGAGACAGAGATCATGACTAATGTGAGA
AAAGCTCGTTTCAGGTGCTGTATGAGTCAACCGATGACAACAGATTGATGCAGAGAAGAAATCTAGAAGTGTTAAACAGA
GTAAAGAAAGTGGAAAGGAGAAACTGGTTTCCCGTCAGCTTTATGTATGTATCAGGCTTAATTTCTTTCCTCGATAGAGA
AAAGGCGAGGAAGATTATGATAATAACTGCTTGTTTTGATTTTTTCCCCCTTCTTCTTTTTTTAACTTTATGGATTTGAG
ATACCAAATTAGTGGTAATAGAAGAGATTTGATGTGTATTTATGCATTCCTTTGTGTTATATAAAAAGTTGCCTTCTTTA
GTTCAGTCTCTGTTGATCTCTTACTGCAGCAGGCGACCTCGTTTCATCTGATCCTTGGCTGTTGTTGCTCCCTGCAGTTT
GCTCTGATTTGACGAGATTACGACCAGCTGTGTATTCCTCTCAGGGCTGCTTTCTCTGTTTTGATGTTCCATTGGAATTT
CTTGTACAGAAAAAAATTATGATGGCTGAGCAAAAGCGTTACCTACTTATTTGGATTTTCTTGGATGAGCTCTTGATTGG
TTTTAAATTCTTTGTACTTTTTAATTGTATGGATATGAATTGCTTGATTTAAAAGCATACCATAAAAATATAGTAAATGT
T
>Contig485
ACTTCACTTGTTTGTTATAATCTAGCATGTATCTATTTATCGTTTTTGTGGAAATGTATTATGCTATCTAACATATGCTT
GGCTGAAATACTAATTTGATCAGGTTTGCGTATTTATTGTCGAATGAACGAAAAGTTCGGGTGTGGAAGAATAACGTTGA
AAAGAAGAGAGCAATTCCATTTGGTGGGTGTGAGGCACTCCAACATTCATGGAACACTTTGGTTGATTTTGCACGTGCAG
TGTCGGATGAAACCAAAGTTGTATTTTCCAAGCATGCTCAAATTCTGAGACCAGGCTCCCAATTTAGGATCAACCCAAAG
CCTATCGAAAAGTGGAATGGAGGATTTAGTTCGGTCCAAAAGAAGCTTATAATGAAATCAACATTTGCACCCTCTCCTAT
TTTCACTCCTCATTGCAAACTATTCTGCAACTCATCCTTATCTTCATGGTGATTCC
>Contig486
AATCTGCTTTGACTACTCTGTACAAGCCTAAAAAAAGACGGTGATGATGAGATGTATGGTGGTGCTGATGAGCAGCTCGA
TAAGATAAAGAAGACTGAGCGCTTCAAGGTTGACAGGGCATTCACGGGTACATCCGAGAGGTCTGGTCCAAGAGACAGGC
CTGTAGAGTTTGACAAGGAGCAACCTGAAGAAGATCCCTTCGGTCTCGACCAATTCTTGACGGAGGTCAAGACTGGTAAG
AAAGCTATCGACAAAATTGGGAGCGGAGGTACCATGAAGGCTACTGCTGGATCCATGAGAGATAGCTCAGATGGATCAGG
TCGATCGCGTATTCAATTTGACAAGGGGGGACTTGAGGTAGATTACCTTATCTTTATACCTTATGCTCCACTCTGATTCG
TCACTTTATGCTGTTAGAATTTAGCTATAGCAAGAATGCTGAAGCTCTGCCATGTTCTACTGACTGTTTTATGCATGATG
TGATGTTTGAGCTTGTTTGTACTTGAATATTTGTTTTCTGTTATCCTTGATTCTATATGATCAATTGGATGGGAGTAGAG
TGGATAAGCTCTTTCGAAGAATATGTCCAACTTAGATTTATGGAGCCCCTTCTTCATGGAGCTGTTTGATTTGAGTGATA
AGATACACTCCTCGATGGATAACTTTGCTCGTACTTTAATCATCTAATTTGATGATTATTATCACTTTAGGGGTATTTAC
TTTGGAGGATTAGCCTTGATAAATAAAAATAGTAAGGCTAATCCCTTGTTTACTTTAGATGGATTGAAACTTTGGGATAT
CCCAAGGCCCTTGATTATTTCTATCATTTAAGCTAGTTTTGCTTGATTCATATCCCATTGAAAGGATATGACTGGAGAAA
TCCAAATAATGATAAACATACTCAATCTTGTATCTTATCAATAATGAAAAGTGAATGCCACCTAAGGGTATTATGAATTT
AGGCATCTCATCTTTCAACATTGAGGCTTGTCTTTTAATTAGCGTTGGAGTGTATGCAAATTTGCAGACATGCAAGGATT
GTGGTGCGACGTTAACTTTGTGCCCCTTGTGCCGGAAGCCTATCACTACTCGTCTTCGACTTTACGGTTGAAATGGAGAC
TCGTAGCTCGAACGTTGGAAGGTTTTCCCGATTGAATATGCAACTGATCATCTTGAAATCTGAGGCCTAGCTTCTATGTT
TGGTCTTCTTTGTGTCATTATGTATTTTCATTCATTTCGAGTTCAACAGTGGGAGTGGTCTATGGAAACTATTGTTGTGG
AGAATGATTCGTGTTCAAAGCAATATGTACAGTCCTTTTTCCTTTTTGACAAATGATATATCATATATGTAGAGTCTTAT
GGGGTGTATTCGTTCTGGAA
>Contig487
ATTTCGGTATGCATCCTGAGTTGTTCATCACTCTGTGTGTTGTTTTTTGTTTGAGTTTTGCATTTTATGCATGTGGGTCT
CCGGGATTACTGCTTTTTCGATTAAAGATGTGATTTTTAGTCCCTTTTGCGTCTCTTCTGCTGGAGGACCTCTCTCTCTT
CTGGCTGCAGCTGGCAATTTTATTTTTGGGGGAAAAATTGAAACTTTTTCCTTTTCTTGGGAAGTGTGATACAAGCCTTC
TGGCTGGGGATTTGGCTGCAGCCTCTTTGTTTTCTGACTTCGGATCACATTTCGGAATTTAATATTAAGGTCTCGGATTT
AAGAAAATGGCGACATATAAAGTCTGTATAACTGAAAAAGTTGGGAATTTGTGCCTCCATACACCTTTACAAGTTTATAA
AATGTATTAATGCTTTCTGCCATGTTTGTGAATTTGATTGATTTTCGACTTCTTGAGGTATTTGTTGTGGTCTCTGCTTG
TCAACC
>Contig488
TTTAATGGGTTCAGTGCAGAAAGCAGAGGAGGAATGGCGAGCCATTCTCACTCCTCAGCAGTTTCATATTCTCCGCCAAA
AGGGAACCGAGACGAGAGGGACGGGGCACTACGACAAGTTCTACGAGGAAGGGATATACAATTGTGCCGGCTGTGGAACG
CCGCTCTACAAATCAACGACCAAATTTGACTCCGGGTGCGGTTGGCCCGCCTTCTTTGAAGGTGTGCCGGGTGCCATCAC
CCGTTCGCCCGACCCTGATGGCCGGAGGACGGAGATCACTTGCACCGCCTGTGGTGGCCACTTGGGGCATGTCTTCAAGG
GAGAGGGGCACCCGGTGCCGACAGACGAGAGGCATTGCGTTAACAGCGTCTCGATCAAGTTCGTGGCGGCCGGAGCTCCG
GAAGCCACTCCATAGTGTGTTGTTTGATGGTGTGGAGAGTTTGGCTTGTGATTTCTTGATGTTTAGTTGTGAATTTGTGA
TGGATTTTAGTTAACATCGGTATTGCAAGAGAAAGGTTTCAGGAT
>Contig489
TTCAGGTATTTTCCTTCCCTCTTTATATCTCTCGTTATTTTTATTCTCCTTTATTTTTCAATTGTTTTGTAGCTCATTGC
TTTCTGATTGCATATTGAGTTTGGTTTTGGCTTCCTAAGATAAAGAAATAAAGAATTTCTCTGATCCCGCTGCGTATTCC
AGCGCGATCGGTTGATTTTCTTTAATTAGTTGTTTTTCTTTTCCTGGATTGCCCACTGTATTTGAAACTTTAGATTCTGC
CTAGCTAAAAATTGGTTCTTGATTGATGTGGTAGTTTTGTTTTGTTTTCAAGAATCTGCCGCTGAGGTGGTTTTCATTAA
ATTCAAGATAGAAACGGCACGGTTTCTAGGGTTCGTTTAATCAGATTGCAATTTGGGGTAAAAAAGATGACAATTTTGTG
ACTGGTGGGAAAGGGGCAATATTAGATTGAATTATTTTTTTGAGGGGTTGATTTTGGTGAATTTTATGTTTCAGGGATAC
TTTTGGTTGTTGATTGAGGTAGCGGCGTGGTTTAGAAAAAAAAGAATAAAAAGTTAACTAAAAAAGGAAATTGTGAATGG
GTGAGCATTTGGTGGTGAATATGGACCAGCTGCCGAAGCCTGAGGTGGTTGAGCATAGCCAACCGGTGTCTCACGCCGTT
TCATGTGGTTCCGTCGGGAAGAAGTCTGAGTTGGTGGGGACGTCATCGTCATCAGCACAGGAGGATGAGAAGGTGGTGGT
GGTGGTGGAAAATGAGGATGCAGATGAGGAGGCGCCGCTGATAGGGATGGGGGAGTGCCGGATTTGTCAGGAGGAGGATT
CGATAAACAATTTGGAGAGCCCGTGTGCTTGCAGTGGGAGTCTTAAGTATGCTCATAGAAAATGTGTTCAGCACTGGTGC
AATGAGAAAAGGAGACATTACTTGTGAGATCTGCCATCAGCAATATCCAACCGGGCTATACTGCTCCACCACGGCCCCAA
TCCGATGAAACTACCATTGATAGACGGGGAGTATGGCAAATATCTGGCACACCACTAGACATGCATGATCCACGTCTTCT
GGCAATCGCTGAGGCTGAGCGCCAGTTTTTTGATGCTGCTGACTATGATGATTANAATGCTAACAGCAGTGGCGCCGCCT
TTTGCCGTTCAGCTGCTCTAATCTTAATGGCTCTTCTGCTACTGAGACACGCACT
>Contig490
ATTATCAAACTCAGCAACTGTAAGTCATAGCAGAGTTTTCAAGAAGAAGAAAAAAAAGTTTCACATAAAGATAGAAAAAT
GGCAGAGAAGATCTTGATAATCGGTGGAACAGGATACATCGGAAAATTCGTAGTTGAAGCCAGCGCTAAATCTGGGCATC
CCACTTTTGCTTTGATGAGAGAGGCATCCCTCTCTGATCCAGCCAAATCCGAGCTCGTCGAAAACTTCAAGAAATCTGGT
GTCACCTTCCTAACTGGAGATCTGAATGATCACGAGAGCTTGGTGAAGGCTATAAAGCAAGTGGATGTGGTTATATCAAC
CGTGGGATTCATGCAGATTGCTGATCAATATAAGATTATTGCTGCGATTAAAGAGGCTGGAAATATCAAGAGGTTCTTAC
CATCAGAATTCGGAAACGATCTGGATCGTTGCCGTGCCGTGGATCCCATAAACCAAAATTTCCAGCTCAAGGTACAACTC
CGCAGAGCAATAGAGGCAGAGGGCATTCCTTACACCTACATCGTCTGCAACTTGTTTGCTGGCTACGCCCTCTCCAATTT
CCTGCAGCTGGGCGCCACTGCTCCTCCCAGAGACAAGATTGTTATCCCCGGAGATGGAAATGTTAAAGCTGTGTTCAACG
AGGAACATGATATTGGTGCATACACCGTGAAAGCTGCGGTTGATCCCAGAACATTGAACAAGATCCTCTACATTAAGCCT
CCTCAAACATATATTCATTCAATGAGTTGGTTGCCTGCTGGGAGAAGAAGATCGGCAACACCCTGAGAAGATATACGTGG
CAGAGGATGAGCTTCTGAAGCAGATTGAGGAGTCGCCGATGCCGGTGAATGTGATATTGTCGATCAACCACTCCATATTC
ATAAAGGGAGATCAGACCTACTTTGAGATCGATCCAAACGTCGGGGCAGAGGCTTCCCAACTCTATCCTGAGGTCAAATA
CACCACCGTGGATGAGTACATCACTCAGTTCGTGTAGTATAACCTCATTGGATAATGTTGTTTTGAGAGTACTTTTCTTA
TGTTTTCTTGTCGTATTACATGTATAAATAAGTGCGCTGCACGTTAATAAATTTTAAATATTTCAACTTCATATTTCGGA
TATGCATTCTTTATTTCTATTTAATGTTTCATAACCTTGTCGATGGACATTTTCTTCAAGAGTGTCATAGTAATAAATAT
GAATACACAA
>Contig491
TGTGAATCCTACTACAAAGTGTCGCTTCAGCCTCCCTCCATTGCCTGTTAAAGTAAGGTTTGGTTTCCTCGGGATAGCTT
GTGCTGCAGCTTCCATGGAGTATAAAGTGGTCCTAACATATCTTGAGTCAACGATTTGTAAATGTGCTATATTAACTGTT
GGAGTCGACAAGACTTGGAGATGTGTCACCATTGATCAATCAAGTGACATCCTACAGACTCCGCCGGCAATCATTCAAGG
ATTTATGCTCTGGGTTTTAGAAAGGACTCGTATCATGACATTGAATGTGGAGACTGAAGTTGTGAGAGAGATTCATGTCC
CCCATTTTTCCTCCAGATTATGACGAGAGGATGCACGCGTATTCTTATCGTTCAACAGGGAGGTATCTCTCTCTGTTGCT
TAGCTATGGACATTTGTTGTGGCAAGTTTGGGAGATGAAACCGGAAACTGGGGAATGGAGAAAGCTGTTGCGCGACATTG
ACCTGACAGCTCATAAGTGTAGAATCCAAGAGTTTGCTTCGGAGAGTGTGTATTCCCTTTACATAGTTGGTTGGGTTAAA
TATCCGGAGGTGTTTGCGTTTGTTTTCGGGGGTTTTGTCGCTTTTGCTTTATCTACAATGTTGATGCAGATGAATTCCAG
TCCATTGATTTACCTAATTCTGCTAGTTCCTTCGGGTATGTAGTGCATAGGAACAGCCTCGTGTGGTTAAGTTAAGGGCT
TCTATTCTGTTTTTTTGTCACTATTTCAATGTGTTGTTTGAGGGATCTTTAATTTATAAACATTAGTTTCTTTCATGTCA
TCAAACTTGTAGCTGCTACATTGGACATGTTATTCATAGTATGCATTTCAGTATGTTGTAAGTGTCA
>Contig492
ATTGTACCTAGCATTGAGAGGTTCCATGATACTTACAAGATGGATTGTCCTGCAGCCATAAACTGCCTTGTGACATCAGG
GGTTCCTGCAACCGTTGAGCACGAGGGCGGCTGCTGCGACATCAAATAGCTGCCATTGTGGCCGAGTGTGTACAGAATTT
TATTACTGCTATGGACTCCTTGAAACTAAACATGGTTGCAGTTGATCAGGTCCACCCGTTGTTGTCTGATCTCTCTGCTT
CTCTCAATAAGCTTTCTATATTGCCACCTGATTTTGAGGGGAAGACCAAGATGAGAGACTGGATTGCCAGGTTATCGAAA
ATGGGTGCTGCAGATGAGCTTACTGAGCAGCAGGCTCGACAGCTGCACTTCGACCTGGAATCATCTTACAACTCATTCAT
GGCTGCACTGCCAACTACAGGGACATAGTTGTTTTGGTGATGCAAGGTTGTACATATATGGGTACATTGTTTAATTTCAT
GTCTACTATATTTCAATATGTATGTTTGGACTTCATAGTAGAACCTTGGTTGGAGTAAGTATTGTTCGGCACACGGTTGC
TGATAGTTTGATCCTATTTTGTGCTTAAGAGTAGAGGTCTATTTTTTAATATGAAGTGTTTCTATCTGATGGAATACATT
GGTCCTTCATTATAGAATGAAAGCATTAGAAAATTGA
>Contig493
TCATGAAGGATCAAGTGAACGACAGGACAGACGAATACGGCGGCAGCCTCGAGAAGAGGTGCCGCTTCGCTCTGGAGGTG
GCGGCGGCGGTGAGCGACGAGATAGGATCGCACAGAGTGGGGATGCGGCTGTCTCCCTACACCGATTTCAACGAGGCAGT
GGACTCGGATCCGGACGGCCTCGGGCTCTACATGGCCAATGCGCTCAGCAAGCTCGACCTCGTGTACCTCCACGTCATCG
AGCCGCGAGCTGTTGGATCGACGGAGATCGAAGGGTGTGCCGAAGATCAGCTCCTCCCCATGAGGAAGGCCTTCAGCAAC
ACCTTCATCGCTGCCGGTGGCTTCGACAGGGCTAAGGGGAATTGCGCCGTGGATCACGAAGCCGCCGATTTGGTGGCGTA
CGGCCGCCTCTTCTTGGCGAATCCGGATTTGCCGGAGAGGTACCGCGTGGATGCGCCGCTTAACAAGTATGATAGGAACA
CATTCTACACTTCTCACCCTGTTATTGGTTACACTGATTATCCATTTCTTCAACAAGCTAGCATAGTGTAGTTGCTTCTT
TTTCACCGATTCTCAATGAATAAATGCACGTTATGAGTGTACTGTTGTATGTTTCCAAATGATTTGTTATTGTGTTTGGC
AATGGTTTCCCCAAGTTACAGTTTGTGTTGTATTATCTTTATTGA
>Contig494
ATTTCCTTAGTAATTATTTTTGTAATATTTCTAATTTTTACCAAATTAACGAATAAATTTGATCTATCTAGGGTTAGGAG
GTGTGGATCCGGCGCAGAATTTCAACCGATTACAATTTTTCAAAAGATTAGGGTTTCGCACCTGTGTTCATTGCCGCCAC
TGCATATACATACAGCGAGAGATAGTATTTTGTCTTACATATATTTATGATTTGTTGAGTTTTGCTCGATTTTATGCTGT
AATTCGTTTCCAATCTGATACCCCCCAAAAAGAGAACATTTTCGTTGTTATATAAGAAGTCACCTTTTTTCCCGAGGCAA
TTGGGCGTATTTTTGGGTGTCAATTGTCGCAATTTACGATTGAATGTGGTGCCTGGAACTGTGATCGGGGGAGTAGCGCT
CATTTGCTGTTGTTTTTGAATTATTTTTTGTTTACCAAGGAAAACAGAAGTTATTATTGGGGCAAATTTAGGGGAATTTC
AGGAATGGATAAGAAGAAGGTTGTAGCCCCATTGGTCTGCCATGGGCATTCACGACCTGTTGTTGATTTGTTCTACAGTC
CGGTAACGCCTGATGGGTTCTTCCTTGTTAGTGCAAGCAAGGACTCGACACCAATGTTGAGAAATGGAGAGACAGGAGAT
TGGATTGGGACCTTTCAAGGGCATAAAGGTGCAGTATGGAGCTGTTGCCTGGATAAACAAGCCCTGCGTGCGGCCTCTGC
ATCAGCTGATTTTTCTGCGAAGTTGTGGGATGCGTTAATCGGGGATGTTTTGCATTCATTTGAGCACAAGCACATTGTCC
GTGCCTGTGCTTTCTCAGAGGATACTCACCTGCTGCTAACTGGAGGAATGGAAAAAGTTGTCCGCATATTTGATCTGAAT
AAGCCTGATGCTCCTCCTAGGGAGATCGAAAAGTCTCCTGGTTCTGTGAGGACGATTTCTTGGCTCCACAGTGATCAGAC
TATCTTAGGTTCATGTACTGATATGGGTGGTGTGAGGTTATGGGATGTGAGAACTGGCACAATTGTTCGGACACTGGACA
CCAAGGCTTCTGTAACAAGTGCTGAAGTGAGTCAAGATGGTCGCTATATAACAACTGCTGATGGAACAAGTGTAAAATTT
TGGGATGCGAATCACTTTGGATTGGTAAAGAGTTATGAAATGCCCTGCATTGTAGAATCAGCTTCGATGGAACCAAAGTA
TGGCAACAAGTTCATTGCTGGTGGAGAAGACATGTGGGTTCATGTGTTTGATTTCCATACAGGAGTTGAAATTGGTTGCA
ACAAAGGACACCATGGTCCAGTGCACTGCGTGCGTTTCTCACCAGGTGGCGAATCTTATGCCTCTGGATCTGAAGATGGA
ACTATTAGGATATGGCAGACCGCTCCTCTGAACAACACCGAGGAGGAAACATCTGGTGTCGCCAATACACACAGGCCGAG
TTTCAAAGATGTGGATCAAGTTGCTCACCAGATTGAAAATGTCCAAATATCTGAACACGACACAAATGATGTGAGCGATA
AGCCAACTAACCAGAAGGAATCGGAGGCTGACTAGGTTAAGATTATATGTTTTCCTTTGTGTGTGTGTTGTAGTTTTTGC
CGGACCAGCAGCGAAGGTTTGTAAGGGTGGCGTAAAAAGTTCGATGCTTGATGATCTTTTGCAATAAACATAGAGCTTAA
TCCTTTTTTGTCTTTGATCGAATGATCTTAAGAGTAAAATGTGA
>Contig495
TGTTGTTATCTTTCTGTAGTCGTGTGATAGCGAAGAAGATGGTTTATTTGCTTTCGACATGCACAGCGATGGTGAAGGTC
AGAGGCACTTAAAAGCCAGCATGAAGGAGAACGGCAGAGATGAGTTGGGCACCAACGGTTCGCTCCTTGGACTCCTGCTC
GAGGCCCCGTCCTCGTACTCGTGCATCGAGATGAATGGTAAAGAGGTCTTCCGCTTTGCTGTCCGTGTCGTTCCACATTC
AATCGAACTGGCCCTAGAGAAGGTGAACTTTTTCTTGGATATTGCTGGCAAAGTTCAAGAGAGCCATGTCACCATTAAAG
TACCAAACGAGAGCAGGAGGCCCCCAATGGATTTCTGTCATGCTGGAGCATCACTATAGGATATTAGTTGGATTTATTGT
TTAATCAATTATGAATTTGTATGAGATTAGTTGAATATTACTTT
>Contig497
ACATCCGTCATTCTCTCTCTCTACGCCGCAGCCTCCATCCCACGCCGCCTCATCCACCCCCCCGCCGCAGCCTCTACCTA
CACCGCCTCATCTACCCACACTGCCTCCCTCACCTTCCGCCTACTCAACGCCACCACCTACTCCACGCCGTCGCCTCCTC
TCTAATTCAGCAAATCACCGGCGGGGAAAAAGCCATTCTCTTCTCCACCTCCTCCTCCGTGTTCACCTTCTCAGTTTAGC
TCCGCCGCCTTCCTCACCTTCGGCCTGCTCGAACCCTAGTAGCAGCACGGTGACGGAGTACGAGCAGCGCTAGGTGATTC
CGGTTGTGAACCTTATGGTGGATTGGGGTGCTGGGGAAGGGAGTGTATCTAGATCTGAATTCGCCTCCACCCTCGCCGCT
TTTGCGTCGTTCAACGT
>Contig498
ACATCCGTCATTCTCTCTCTCTACGCCGCAGCCTCCATCCCACGCCGCCTCATCCACCCCCCCGCCGCAGCCTCTACCTA
CACCGCCTCATCTACCCACACTGCCTCCCTCACCTTCCGCCTACTCAACGCCACCACCTACTCCACGCCGTCGCCTCCTC
TCTAATTCAGCAAATCACCGGCGGGGAAAAAGCCATTCTCTTCTCCACCTCCTCCTCCGTGTTCACCTTCTCAGTTTAGC
TCCACCTTCATCCTCTATCAAACCCTAGTTTCACCAGTCGTCCACCCCCTCAGAGTGAACCCTAGCAACAGCGCGGTGAC
GGAGTGTGAGCAGCGCTAGGTGATTCCGGTTGTGGTGGATTTGGTGCGTGGGGGAAGGGGGTGGATCTGGATCTGGATTC
CGCCTCCACCCTCATCGCCTTTGCGTCGTTCAGCGGTGCGCTCTACCGGGAGTTTCGCCTTTTTGTTCTAGATTTGGGAT
GTGTAG
>Contig499
ATGTTATTAGAATTGAGGAAGAAATCATTTTTCTTCTTCTAGCTGATACTGTCGAGTTTTTCCCCCAAAAGCAGAATCAC
CATTTTCTTCCTTCAAGTTCAATTCGGAGAGAAATTTCATATAGTAGCTGCAATACTTTGATAATAAAGGTTCGAGTGGC
AGTGTAGAATGAACAAGCAAGGACTTCTATTTCATTAAGCGTATCAGGTTAAGCTGTGATGCAGATGGAAGCAAGCAGAG
CAAAGTCTTTGATGTATATGTATTAAACCAGGCTCAGGATTCCATGTCTTCATACATGTAATCCACATGAATTATTCCGC
TGCAACACTTAGTCTATTCTACTTTATTGATGTGTTGTACATATTTTAAATCAATAGCGTTGAGAATTATGTCACTTGAA
AGTTAGACAACTTGTCGTTGTGTATTGTAAGTTGTCTACTCATGAGTTTTAAAAGTGATTGCCTATAATTACCAAATATT
AAAGTAAATCATCGTTAAAGCGGGTTCATTATTATTATTGAAATCTCTTTTCTTTTGCATTTTCTTACTCCCTTTCCCAG
TCACACCTTTCCCCGGCTTAACTATACACTAGCTTAGGCCGGGCTGCGACA
>Contig5
TGTTGTTTGTTATTATTATTATTATTATTGTTATTATCCTTATTATTGTTATTGTTACTGTTATTATTATTATTATTATT
ATCCTTATTATTGTTATTGTTATTGTTGTTGTTATTATTATTACTATTGTTGTTATTGTTGTTATTGTTGTTATTGTTAT
TATTGTTATTAGTATTAGTATTATTATTAGTATTATTATTATTATTATGATTATTATTATTATTATTATTATTATTATTA
TTATTATTATTATTATTATTATTATTATTATTGTTGTTGTTATTGTTATCCTTATTATTGTTCTTGTTATTGTTATTGTT
GTTGTTATTATTATTATTATTATTATTATTATTATTATTATTATTATTATTATTATTATTATTATTATTATTGTTATTGT
TATTATAATTAATGTTATTGATACGTTGATGAATACAAGTACCAAAATCAATAGGATTAGTATTAGGAGCACTACAACTA
GTACTATATGCCATTTACAGAAACCCTAAAAATCAGATAAATTTCCACCCGATTTTGATACTAATCAAATTTCACACAAA
GAATCCCTCCTTCCACGTTCTTCAAACTGTTGAGTTCCACTTTATATTTCTAAGAAAATCAGACAATATTATTATTTTTT
ATTAAAAAATAGTTATGTGAGAGATGAAAGAGAGTAGAAGAATAGAATTCATGTGAGTGCCCTTTTAAAATTCCATATTT
TTGTATATTTTGCTGTCTATACATATTTTTGTATTGATTGTAAGATCGAATGTGTGTCGTGGGTTTGTCAAAAGTATATA
TACAAACAAAGATATATGCTCTT
>Contig500
ATTCTTCTTTTATATAGTATTGTGTCAGATGTTCTTTTTTGTGCACATTTGTGTGACTATTTTTTGTTGGTTTCTCCAAA
TGAATTACCACTTCAATTTTTTCTTGTACCAAATTATAAATATATACAATATTTCCTAGTTCATATAGAAAAAAGGTATT
TGGGAGCAGTTTTCACTTTCCGAATTGGAAATCCTTTTAATTTAATTGGGCTAAGATTGTAGAACCTTGTCTACTTTGTA
GCAAGGGGATTAAATTTGTCTTGGTGTTGCATATGTCTGTTTGAGTTCCAGACAGGAACTTCGTTTATTGGACAACGACG
TTGCATTCAATGAAGCTGTGATTGAAGAAAGAGAACAAGGAATTGAAGAGATTCAGGGTCAAATTAGAGAAGTAAATGAG
ATGTTTAAGGACCTTGCAGTTTTAGTTAATGAGCAGGGCGTGACTGTTGACGACATTGAACATAGTATCGATAATTCTGC
TGTCTCAACGACCCAAGCTAAGGTGCAGCTCTCTAAGGGATCGAGAACTGGAAATTCCAAAACCTCTTGGTGTTGGTGGA
TGCTGGGAATTATAGTGAGCTTCATCCTGGTCATACTACTCATCCTATTACTGTAGCACGGACCTTTTCGTTGCTCGACC
ATATGTTGTATGTATGTACATTGCATTGCATTGCATTGCATTGTGTAAATTACTCGATTTTTCTAGTCATTATTAGCTGT
CTGTGTCATGTAAATTTGCTTCCTTTTTCCAGTTACCTTTAAGGTGTGTTATATTAGACGAATAACTAAAAGTTTGAGTG
CTAGACAAAAGATTGAATTCCTCTGTATATTCATAATTTTGTCTTAGCAGAAGAGCTGAGAACTATGTTGTTTGCTACAT
GC
>Contig501
CTCACTACACTGCCCTCAGAAATATGGCTTCCAAGAATCTGCTTCTTCTCGGCCTTGTCTTCGCCATAGTCGTCGTCATC
TCTTCCGACGTCGTCTCATCAGCTCGTACCGACCCTGCTGCTGTGGTGCCAGTCGACCCTAGTAACTACTCTCTTCTCCT
TGCTATTTACTGCAACCATTTACTTTACTGCCATTTCCTTGCAAATGCATGCATGCCTTTACAAACTGGCAAGCCGGCAC
CTTGCATGCATCATATATTAATTTTTATTTAATTTATGTATCGGGTTACTTATTAAATTGTCAAATTAATACATCAATTT
AAATTTTAAAAAAATGATTTTCTGCAATTCTAATTTTTTTTTTCCCGACCGGGCACCTACTTTTTCCGATCTATCATTTT
ACCAGTTATTATAATTAAAATTCATATATTTATTTTCTTTTTCTTAAAGAATGACTGAGTGAAGTAGCCAAATTTTAATA
TGAACTCATATAAAAAGTACTCCCTCTGTCCACGAAATAAACTCCTACTTGCCCTTAAATATTTGTCTATGAAATAAATT
CTTACTCAGCTTTTTGGTCACTTATACCATCCCTTGTTTTAAAATTACTACACTTTTATCTATTGGGCCCACTTTATTCC
ACCATTACTTATGTAATTAGTCTCCCCCTAAAATAATTATTATTATTATTATTATTATTATTATTATTATTATTATTATT
ATTGTTGTTGTTGTTGTTGTTGTTGTTGTTGTTGTTGTTGTTGTTGTTGTTGTTGTTGTTGTTGTT
>Contig502
ATTCGAGGTAAGTGTGGACACGTTAGTAATTTTAGTTTCAATTTTTTAAGCTGCATATGCAATAGATGCGACAAATAAAT
GAAAAGCTAATTAATATTGGTGTATTGGATGTGTTGCCTAAATCTTTTTCTTGGTGTTTATTGCTTGGTGAGAAAGTCGT
ATTAGGAGGTCGGCATATTCATGAGCAAGAGCCTTTGGCAGACCGTGCACGAGCATGCGTGCACCAGGTATTTCCAGGCA
ATATGATGAATGGTAGCTTGAGAAGAAAAAAGGGGAAAAAAAATTTAATTGTTGAAAAGTTGACGCTTGAAGAACATTGC
ATCTTTGGAATTTTGATTTTGAAACTTGCTATTAGATTTTTGATAAGTTATTAGATTCATAGTTGGAAATTGATGCAAAT
CATTCTAGATGATTGTTAGATTTGAAAAATTGTCATAGTTGAAACTATTTTAGATAATTGTAATGAATGTAAATGATAA
>Contig503
TTATTGACTACATATGAATTTCATGTATGGTACTGAGTTCTACATACTCCATCGGTACCCTCTAGCAGTTCGACTATTCT
ATACAATGCCATATTAATTCAAAGCATAGCGATGATGTCTTCATTCGAGTCGTATTAGGAGGTCGGCATATTCATGAGCA
AGAGCCTTTGGCAGACCGTGCACGAGCATGCGTGCACCAGGTATTTCCAGGCAATATGATGAATGGTAGCTTGAGAAGAA
AAAAGGGGAAAAAAAATTTAATTGTTGAAAAGTTGACGCTTGAAGAACATTGCATCTTTGGAATTTTGATTTTGAAACTT
GCTATTAGATTTTTGATAAGTTATTAGATTCATAGTTGGAAATTGATGCAAATCATTCTAGATGATTGTTAGATTTGAAA
AATTGTCATAGTTGAAACTATTTTAGATAATTGTAATGAATGTAAATGATAA
>Contig504
GATTCTAAACTTGAACGGTAAAAATGTTGAGGAACAAGACCTTGGCGATCACTCTGACATGGCTGCTGCTGCTTGCATTC
TTCGCCACTTGTTCGTTTGCAGCTACCACGAAACCTGCTGAACGTGTCGTCCACCCACAAGGGTGTCGCTGCTGTTTGTT
TAACTTCTCCAAGCCTCTCATCACCTGCGCAAAAGTCTGCTGTGGCGAGAATTGCTGCTAAGATCAAAGCCGGATCACAA
CAACTACAAAGAATGTGCTGTTACCATATGTATCTTGAAACTAATTATATATATATTTGTCTGTTTTTGTATTTGTCAAC
CTATAAGTTCATTTTCATGTGACCAAGCAACATAGATGCAGTGTGCAAAGTTTCATATCGTATGCAACACAAGATGTACA
CTTACAAGAATATAGTATCAAAT
>Contig505
TTTCTAGGTTGATTTCCACGGTTTGTTTTGCGAATGAAAAGAGTTACGGGGTTGGATTTTGGGGGGTGGATAAATCTTGG
GGTGAATTTAGGCAAAAATATGAGGTTACTAGTCTTAGAGGGAAGGATTTATTGGGTTCCGATTATTTGGATATTGAGGA
GTATTTGAGAAAGACTCTAGTGTGAGTTTTTTGTGGCCCTTTTGCACGCTTTTCGGGTTTGGGAGGGGATGGAGACGAAG
AAATGAATTGTTTATGAGAGTTGAGGTTTTCTGAAGCGTGAGGTTTGGTGCAACTCAAAATGTGAGCTTCATTCCTCCTT
TTAAGTTTAAATATTTCTTAAAAACTTTGATTTTGTAGGTGAATAATTGATGCACTTCTGATGTGTATATTTGTTTGATG
TTGTAGGAACTGTTATGACTTGTAGGTTTTGATTTGTTTATGTAG
>Contig506
AAGATGCAGATATTCGTGAAAACCCTAACGGGTAAGACCATCACGTTGGAGGTTGAATCCTCCGACACGATCGACAATGT
CAAGGCCAAGATCCAGGACAAGGAGGGCATCCCGCCGGACCAGCAGCGCCTGATCTTCGCCGGAAAGCAGCTGGAGGACG
GCCGCACCCTCGCCGACTACAACATCCAGAAGGAGTCCACCCTCCACCTGGTCCTCCGCCTCCGCGGTGGCGCGAAGAAG
CGCAAGAAGAAGACCTACACCAAACCGAAGAAGATCAAGCATAAGAAGAAGAAGGTCAAGCTCGCCGTGCTCCAGTTCTA
CAAGGTGGATGACTCTGGGAAGGTTCAGAGGCTCAGGAAGGAGTGCCCCAACGCCGAGTGCGGCGCCGGAACTTTCATGG
CAAACCACTTCGACAGGCACTACTGCGGTAAGTGCGGGCTCACCTATGTCTACAACAAGACTGCCGGTGATTGATGCTTT
TGAATCGTCGTTTCTGAACTCTCTTTTTATGTTATAATTTTGATCAGTTTGAATTTAGGTATTATGGATTTTGGCTCTGT
TATGATACTGCAATTTTAATTTATATAGATTTAGTTCTGCTATACTTCTTTCTATATCCGTGTTAATTTATCCGTGTTTT
GTTGAATTCAGCGTGTTTATTCTGATTGCGTAATGATGGTGGATTAATAAATCTTGCCGTGCAATGCTAATGGGTGTCGT
TTCATCTGTTAG
>Contig507
ATTTCTGCAACTCCAGAAAATCACCTCCCGCGCCGAGCTCTTCAATATTCTGCAGCCATGGTTCTCAAGACGGAGCTTTG
CCGTTTTAGCGGCGCCAAGATCTATCCTGGAAGGGGCATCAGGTTTATCCGATCAGACTCTCAGGTTTTTCCTCTTTGTT
AACTCAAAATGCAAGAGGTACTTCCACAATCGCCTCAGGCCTGCGAAGCTCACATGGACTGCCATGTACCGGAAACAACA
TAAGAAGGATGTCGCTGCTGAAGCCGTCAAGAAGAGGCGCCGCACCAACAAGAAGCCCTACTCAAGGTCCATTGTTGGTG
CCACCTTAGAAGTCATCCAGAAGAAACGAGCCGAGAAGCCAGAGGTCCGTGATGCTGCACGTGAAGCTGCCCTACGTGAA
ATCAAGGAGAGAATCAAGAAAACTAAAGACGAGAAGAAGGCAAAGAAGGCAGAAGTTATGTCCAAGCAAAAGACTTCCGG
CAAGGCCAACATACCCAAGGGAGCAGCACCCAAGGGCCCCAAGATCGGAGGAGGCGGCGGCAAACGTTGAAAGGTTTTTG
CTTCTATATGATGGTGAAGATGATGAGCAAGAAGACATGGATCAAGTTGAAGCACCAAATATTATTAATGTTGAAGAAGA
CTGTTACTCAAATGTTTAGACTTTATATTTATTTTTGAGATGTCTTTGTTTCTTTAGTTCTATTAACTATTGTTGTAATT
ATTTTTATTTTTATTTTTTTAACAAGTTTGTAACTATTTTTATTGTTATTAACTTATTATATGTTAT
>Contig508
AAAAACCTCATTTCCAGCTTTTTAAAAGGAGATGATTACTCAGATATTTGCCACACCAAAGGATCACAGGAAATCTAAAC
CATACCATGACCATGTATTTGTTTTCTCAATTGCCGATGACCACATATGGTTCCGGAATTACCAGATATCATCTGGCCAT
ACTGGTACTGCACAAAAGTTAGATCGTGGAGACTTGGAAAAGATGACATTGGTTGAGGTTGGTCCAAGGTTCTGCCTAAA
CCCAATTAAGATATTTAGTGGCAGCTTTGGCGGCCCAACATTGTACGAGAATCCTTTCTATGTTTCGCCCAACACGATTC
GCTCTATGGAGAAAAGGCAGAAGGCTGGGAAATATGCAAAGAAGGTTAAAGCCAAAAACTAGGAAGAGGATGCATGAGCT
GGAAAATCCCCTCGAAGTCGATGAGTTTGCTGATATGTGGAAGAAGTAACGAAGCTAATAACGTCAACTTGTCTTTTTAT
TGCCTTGCTATAGTGAAAATTTAGTTACCACCACACAACAGGAAGAGGTGAGTGAAATGTTGTTTGATTGTTTAGTTGCA
TTTGGTACCATTGATCATCGAATCATCGACATGTTCAAAATATGTATCCTATCTTGATTTCATTTGGTTCAATAGAAACT
GTATTTTGTTGTGGCTCAACCCTCTTCTGCACAG
>Contig509
GCCTACACCACTCGAAACCAAGAGGTAATATCTCTAGACGTCAACTGCTGCCCGCCCTACACCGACGTTCAGAGCCACTA
CAAGCTTCCGACGTTCACTAAACCTCGCGTTAGGCCGGCGGCGCACAGGATGACACCAGAATACATACCCAAGTACGAGT
TAGCCATCCAGAAGATGAAGCAACTGGACAAGACGGACCCCGACGATCCCCGTGGCTTCACTCAGCAGGCCAACATCCAC
TGCGCTTACTGCAACGGCCCCTACGACCAGGTGGACCACCCCGGCATCGATATCCAGGTTCACAACTCATGGATCTTCTT
CCCTTTCCACAGGTGGTACCTCTATTTCTTCGAGAGGATCATGGGCGAACTCATCGGAGATCCCGATTTCGCCCTGCCCT
ACTGGAACTGGGACAACCCTAGGACCGGCATGATGATTCCCCTCATGTTTGACAGGGTCCCATCACCGCTCTACGACTGC
AACCGCAACCCACTCAATCGCAACCCTACCCTCGTTAGTCTTAACCTAACCGACCCCGGAGTCGGCGAGCTACAGATTAT
CAACAATAATCTCACTCAGATGTACAAGGAAATGATTGGCGATGTCGAATCCGCCCTCGACTTCATGGGCGCTCCTTACG
TTGATGGACGACCCGCCCCACGCGCGGCAA
>Contig510
ATTTCCCAATTCAATTGCGTAAGTTTTGAAGTTTCTAGCAACGATTTTCAAATTAAACTATTGATCGCGAATCACTGAGG
AATTAGGCCAAAGAGGAGTGGGGGAGTTCAATGGCGAGTACTGCGTGCTTTATGATTGTCAGCAAAAATGACATTCCGAT
TTACGAAGCTGAAGTTGGTACCGTCCCCAAAAAAAGAGGATGCTGCTCATCAGCACCAGTTCATATTACATGCCGCTTTA
GACATTGTTCAGGACACGGCGTGGACTACGAGTGCTATGTTTCTAAAAGCAATTGACAGATTCAATGACTTGGTGGTGTC
CGTTTACGTGACTGCTGGTCATACTCGACTGATGCTGCTTCATGATTCTCGTAATGATGATGGAATCAAGAGCTTCTTCC
AAGAGGTTCACGAGCTATATATTAAGACTCTTCTTAATCCTCTGTACCTCCCTGGAAGTCGCATCACCTCATCGCATTTT
GATACAAAAGTCCGAGCCCTCGCTAGGAAATACTTGTGAAGCATGCCTTCAAGCTTGCTGTGTATTTGCTTTCAGGTCTG
CTATTTCACAAAAGGTCTTTCTGGCTGGAAACTTTTTTGTTTCAATACTGCGGTGACAGAATTTACATCAGATGCATAAT
TTTTTTATGGATAGTTTGTAATATCTTTTTTGTAAAATCCAATGGTGATCTTTTGTTTCAATATGTTGGATGCACTTCAA
ATTTCCAGTTAGCTCTCTCTCTCTCTCT
>Contig511
CTATTATTTCTTCAATGATTGTAACTTGCTGCACCTCGTGTAGAGTTCTGCTAGTTATAATTAGTTCTGATTGTGTCTTA
TTTCCATGTTTCTATTTGAGTTACCTTTGATGCTTTCCAGTTTTCTCCCTGGTTTCTTTGATCAAGTTCATAATGGCTTT
TCTGCTAATCATCATTCGTGATGGGAACTACGTCTTACATTGGTGAACATTATGTAGCTATTCAATACATATTTGCTTCC
TTGACCTTTAATCATTATACATACTCGACTGATGCTGCTTCATGATTCTCGTAATGATGATGGAATCAAGAGCTTCTTCC
AAGAGGTTCACGAGCTATATATTAAGACTCTTCTTAATCCTCTGTACCTCCCTGGAAGTCGCATCACCTCATCGCATTTT
GATACAAAAGTCCGAGCCCTCGCTAGGAAATACTTGTGAAGCATGCCTTCAAGCTTGCTGTGTATTTGCTTTCAGGTCTG
CTATTTCACAAAAGGTCTTTCTGGCTGGAAACTTTTTTGTTTCAATACTGCGGTGACAGAATTTACATCAGATGCATAAT
TTTTTTATGGATAGTTTGTAATATCTTTTTTGTAAAATCCAATGGTGATCTTTTGTTTCAATATGTTGGATGCACTTCAA
ATTTCCAGTTAGCTCTCTCTCTCTCTCT
>Contig512
CACTTTGTGCAGGCAGTGAATAGTATATAAGAGGAAAAGAAAACTCTAACCCTAATTAGCTACTTGTCCCCCATTCAGCC
CACGCCGCACACCATCTCGTCACCCTCATCCGCGGTGAAGAAAGTAAGCAACGTCTTTTCCATTCTTCACTCTGCATCTC
TCAACCGCCTCCGTCAAGGTAAAAAGTTGCATTAGGGTTACTTCCGTCTCAAATGGCTCCAGCTAAAGGTGATGCAGGTA
AGAAGTCAGATGCCAAGGCTCAAGCCTTAAAGGCGGCCAAGGCTGTAAAAGCAGGTGCAACAACCTTTAAGAAGAAGGCC
AAGAAAATACGCACTAAAGTTACCTTCTATCGGCCAAAGACATTGACAAAGGAAAGGAATCCCAAGTATCCTCGCATTAG
TGCTGTTCCCCGCAATAAACTTGACCACTACCAGATTCTCAAGTATCCTCTCACCACGGAGTCTGCAATGAAGAAAATTG
AAGACAACAACACACTAGTTTTCATTGTAGATATTCGTGCTGATAAGAAAAAGATAAAAAACGCAGTCAAGAAAATGTAT
GACATCCAGACAAAGAAAGTGAACACACTTATCAGGCCGGATGGAACCAAGAAGGCATATGTCAGGTTGACACCTGATTA
CGATGCTCTGGATGTTGCTAACAAAATCGGAATCATCTAAATGGTCGGAGATTGAGTTTTGTGTTTAAGCCTTTCTTTTG
GGGGATTGTTTGTACTCCAAAATTTCTTTGTGGATTTAAATGTGGGAGCTTCAGACTGAATTGTGCAAGTTATATAGAGA
TTTAGAATTAGATTGTATCCGTCTTTACTCTATTTACTTTTCCATGTATTCTGTCTTTTAAAATCCTTTCTATTATGCTC
TCCAAGATATACTCAATTTGTGATGATACATTGTTAAATTCGGTGGATTGTAGAAGCT
>Contig513
TTTGTCTGGACAAATTTGTCCGATTAGCATCACTCTTTGGAAATGATGGTGGCTTCGTCGAATTTTGGGGAAATGGTGGT
GCTGAATTTTGGGGAAAATTATGTGTGTTTCTTAATTTCTTTAAATTTTTGAATTTGGGGGAAATTCAGCAGCAGAATTT
TGAATAATTATATGTTGCTTTATTCAAAGTCAACAATAATTAGTTGTATTAATAACCTCTTAAATATGTGGGCCATCATA
TTTATTCTTCTACTTTAACTCTCCTTAATACCCGTGCCGAAAAGAAACGAGCCATTAATAACGGGACGGAGGGAGTATAA
ATTTTAAATTAACTAAAAAAAAATACAAATTTTGTCTAGAGTATCAACAATTATTTAAAAATAAATATTAAATCATAACC
TATATAAAAATATTAGTACAAAATTTCATAATAAGTAAGAATATGATATTCAAGTACTAAATAATATATTAGTAGATACA
CACTTATTTTAATTGTATATATAAAAAGGGATGAAAAATTAATTATCATATCATTACAATCCATTTTATCTCTATCTTCA
TCACAATATTCAGTAACAGTGGAACAATGTGTCTTCCATTTTTTATATTAAAAAGAAAAAAATAATATTATCAATATAAA
TAAAAGATATAATAATAATAATTTAAATTAAGATAAAATAAAATATTATTTTTAATAGAATTATATACATTATTTATGAA
AATAGATGTTTAGATTAGTAATAGATTTTTAAGGTAGAGTTTGATAAAAATAAAATAAAATATATATTTTTTATATATAA
TCGATATATATTTTTTATATATAATCGGATCTGTGGGCCGGATCTGGGTCTCAAAACTTTTGCTCCAGATCCGCAAATCT
TAAGAGTAATCCAGATCCGGTCCAGATCCATT
>Contig514
TTGGTCAAAAAGTTGCACGTGTTTGGAGAAAGAGAAATTCTTGTTAGTCTTAAGACGACGTGTGGAGTGTCGTTGCGTGG
GACAAGATCAAGGAGGTGCTTCCAGTAGACAATGGGGAGGCTAAAGTCCTCATCACCACCCGAGAAACAGACGTGGGAGA
GAAATCCAGAGTCTACAAAGCTCCCCACAATCTGAAGTTCCTAGAAATGATGAAAGTTGGGAGCTCCTCCAATATGAGGT
GTTTGGTTTGGAAGACTGTCCGCCAGAACTGAGCACCGTTGGTTACGTTATAGCCAAGAAGTGTGATGGAGTGCCACTGA
CTATAGTTGTGATCGGAGGTATCCTCAACGACCAACTCACGAAATCTCGATCCACGGCTGCGAGTGAATGGGAGACGGTG
TCTACAAGTGTGAGTGGTGCCCTACAAGATGACAAAACGCAGCGCATAACAGAAGCTGTAGAGTTGAGCTACCAAAGGTT
GCCGGATGACTTGAGA
>Contig517
ACATCGAAAAACAAAAAAACAAAATTTCTCACATAATTAAATCCGACCATACATATACATATATATTCTATCCGATCGAC
AATGTCCGGCGTTTGGGTGTTCAAGAACGGCGTGGTCCGGCTGGAGAACGGCGGCGAGGGCCCCCCGGCGGAAAGTGATG
GTCCACGTGGCATCCGGCGAGGCCATTACCTCGTACGAGGTTCTGGAGAGGATCTTGTTTTCACTAGGTTGGGAGAGGTA
CTACGATGATCCTGAGCTGCTGCAGTTCCACAAGAGATCTACGGTGCACCTCATCTCTCTCCCAACAGACTTCAACAAGT
TCAAATCCATTCACATGTACGACATCGTTGTCAAGAATCGAAACGAGTTCGAAGTTAGAGATATCTAAGTTTCTAGGGTT
TGATTTTGTGTGTGTTCTTGTTTAATTAAACTTTGTGTGTGTGTGTGTGCGTGTATGTGTGTTAGGGGATGATGCTCTAT
TGGATATAACTAATTTAAGTTTTTAGGGTTTTTTCCCTCTCTTTGTTTTGGTGTGAAAATGGATGCAAATGTAGTATTTG
TATTATGTCTTCTTGATTTGGGGTGATGTGTTGCAAGAGAAATGGAATAAGTGGTTTGGATATATTG
>Contig518
GTTTGTGCTGCAATTGGGGACAATTGAGTTTATTTTGGAGGATATTTTGGAGGATGATATCATATTTCCATGTCTCGAGT
TTCTGTTGAAAAATGCAAGTAGGCTAGAAAAGATTGTGTTCCGAGTAAAAGGATCCGTGCAACATTCACAGAGTTTAGAG
TCTTTGTCTCGTGCATCACAGAAGCTGCTAAAAATGCCAAGATCGTCGCGAACTGCAGAATTCACTTTCTGTGAATATTG
ATCTACCAAATTATGTCTTCAATCATAGAGGAATGCAGCATGATTCCTGGTAACTGGTAACTGTATTGTTTTCTTAGATA
GGCAATGGCAGCATTATGTTC
>Contig519
GGGTACGGCGGGGCACGGGATAGTGGCTATCCATGCCCGTACCCGCCGAGCGAAGACCGTATCTGCCACCCGACCCCGTG
ACCCGCGACGGGACTTTTTTCACAGAGTTTAATGAGTATATATCAGTCAAAAACTATTATAAAATTCTAATCAATTGAAA
ATATAGCATGATAGATAATATCAGATCTATTACTCCCTCCGTCCCTGAAATAAGTTCCTCTTTTTCCTTTTTGGGACGTC
CCAAATAAGTTCCTCTTTATTTCTTTCCATTTTTGGAAAAACAACCCACCACTAATAATTCTTTATTTATTACTCCCTCC
GTCCCAATATTGTTGGCCACATTTTCCTTTTTAGTTTGTCCCACTATTGTTGGCTACTTTCCTAAAAATGGAAATATTTA
TCACATTCAATCTCTTACTTTATCACATTATCTCTCCTACTTTATCACTTTATACATTCTCTCTCCTACTTTATCACATT
CTCTCTCCTACTTTATCACTTTTATTACCTTCTCTCTCATACTTTATCACATCTCTCTCCTACTTTATCACTTTATTACC
TTCTCTATCTCACTTTATTACCTTCTATTTTACTTTATTACTTTTATACTTTATTAACTACACACTTAAAATACT
>Contig52
TTGTGCTGCAGTTGAGAACAGTTGAGGTTATTCTGGTTGGAGAGGGTGATAACATATTTCCATTTCTTGAGTTTCTGTTG
AAAAATGCAAGCAAGCTAGAAAAGATTGTGTTCCGAGTGAAAGGATTCACGCGACTTTCACGCCCATCAGAGTCTCTGCT
TCGTGCATCACAGAAGCTGCTAAAAATGCCAAGATCGTCGCGAACTGCAGAATTCACTTTCTATGAATATTGATCTACCA
AATTATGTCTTCAATCATAGAGGAATGCAGCATGATTCCTGGTAACTGGTAACTGTATTGTTTTCTTAGATAGGCAATGG
CAGCATTATGTTC
>Contig520
ATTTTCTCCTCCGTCCACTTCGCCCTCTCCCAACTCCCCACCTTCAACTCCATCTCCGGCGTGTCCCTCGCCGCTGCTGT
CATGTCGATAAGTTATTCTACGGTGGCTTGGGCAGCTTCGGTTGAGAAAGAAGTTGTAGCGGGCGTGGAATATGGGTATA
AATCGAGGAGTGAGGCTGGAACGGTGTTCAACTTCTTCAACGCGGTGGGGAGCATGGCGTTCGCCTATGGCGGCCACAAC
GTGGTGATGGAGATCCAAGCTACTATGCCGTCCACGCCGCATAAGCCTTCCAGGAACCTATGTGGAAGGGGGTCTGGTTG
CTTATGTTATCGTCGCGCTCTGCTACTTCCCGTTGCTATCATTGGATTCTGGGTGTTTTGGTAATAAAGTAGACGAAAAC
ATTCTCATAACGTTGGACAAACCTAGATGGCTCATCGCCATGGCTAACATGTTTGTTGTGGTCCATCTTGTTGGAAGCTA
CCAGTTGTATGCAATGCCGGTTTTTGACATGATAGAAGCTGTGCTCACAAAGAAGCTCAAGTTGAAGCCAACTTGGTATC
TGCGCTTTATTTCAAGGAATGCTTATGTTGCTTTCACAACATTCATTGCTATCACATTCCCTTTCTTCAATGCGCTCCTT
GGATTTTTCGGAGGATTTGGGTTCGCGCCAACCACATATTTTCTTCCCTGTATTATATGGCTTATGGTTCACAAGCCACG
GATGTTGAGCTTTTCTGGGTTGGCCTGCTGGTTTTGCATAATATTTGGTGTCCTCTTGATGTTTGTTGGACCAATTGGCG
GGGCTCAGGCAGATTATACTTCAAGCCAAAGATTATAAATTCTACCAGTAATTAAAGGTCCATCTCGTATGCGTTTCAAA
CCAAGTAAGGCCAATTTGGGTATAGTAATTACTTGCTCTTCTTCGACACGTTACGGTTTGAATTGGGTTGTGGATTATC
>Contig521
ATCGCCATGGCTAACATGTTTGTTGTGGTCCATCTTGTTGGAAGCTATCAGGTTAATTAATTATCTTTTTTTTTGTTATA
TTCTTTTTCAAGTTGTTGATTTAGTATTACATGATATACATATGTAGTTGTATGCAATGCCGGTTTTTGACATGATAGAA
GCTGTGCTCACAAAGAAGCTCAAGTTGAAGCCAACTTGGTATCTGCGCTTTATTTCAAGGAATGCTTATGTTGCTTTCAC
AACATTCATTGCTATCACATTCCCTTTCTTCAATGCGCTCCTTGGATTTTTCGGAGGATTTGGGTTCGCGCCAACCACAT
ATTTTCTTCCCTGTATTATATGGCTTATGGTTCACAAGCCACGGATGTTGAGCTTTTCTGGGTTGGCCTGCTGGTTTTGC
ATAATATTTGGTGTCCTCTTGATGTTTGTTGGACCAATTGGCGGGGCTCAGGCAGATTATACTTCAAGCCAAAGATTATA
AATTCTACCAGTAATTAAAGGTCCATCTCGTATGCGTTTCAAACCAAGTAAGGCCAATTTGGGTATAGTAATTACTTGCT
CTTCTTCGACACGTTACGGTTTGAATTGGGTTGTGGATTATC
>Contig522
TTATGTGTGATTTGAGTGTATGAATAGTTGAATAGTTTTAGTGTTGATTCTTTATGAGGTTGTTCATTTATTGTGTAGGG
ATTCATAAGTTAGCTAATTGTAGATCCCTTGCGTTCTTTCTGGTCATCTCGTTTAATTTGATTCGAAGCTGGGATGGTGG
TGATAAGCTAATAATTGTTAGGAGGCTGTTTACTTTTGAGAATTAGCCTAGATAGAGAAAGATAGTATAGGCTAATCCAT
TGTTTACTAAAATGGATTGCAACTTTGGGATATCCCAAGACCATTGATTATTTTCTATCATTTGAGCTAGTTTTGTTTGA
CCTTGACGTATATCCTATAGAAAGAGTGATTGGAAAAATCCTAGTCTTGAGGATAAAATACTTAATCATGCAAAGTAAAC
GCTCTCTAATTTCGTGAAGCTCTCACATTCTCATTGACCAAAACTTGAACTCCCAAAAGGTATAGTCAAAAAAGATAATG
GAATAACACTGGAAAATTCAAGAAGGTGGCAACTTAGTTTTAGACAAAGATGAGAATTCAAAATCCAGCAAGTTTCACTA
CATAATTTGCATAGCTGTATCTAGTATATTCATCATGTCACAAATTAAAATCAAGCTAACCTCAAAGCAAAAGCACACAA
ACACAGACAGCTTATCAACTGATAGTGTCTTCACGAGTACTGCCTAGCGTAGCACCATGTTTCTTGATGATCCTGACAGC
ATCAAGAAGGATATCCTGCTCTGCTTCTTTGTCCACTTGTTTAAGATTGCATCCAAATGTCAGCTCCGCATATGATCTCT
CAATTTGAGACAAGAAACAGTAAGGGGCCTCTTTTCCCAAGAACACATTTGAGTGAGATCTGAGCATAGACTTTATATCC
TCTGATATTAAAGAAATCTTGTCTATGTCATCAATTTGCAGTGGAATTTGTCTGACCATGGAGCGAAATTTAGCTCGTGA
CTTATTGACAATTACCTGGCTGGAAAACAGAGAATTTGGGACGACAACAGGAAACTTGTCTGCAGTCAGCAATGATGTAG
TTGTAAGGCCCATTTCTACAACTTGACCTTCTACAGATCCAGCTTTAATCGTATCACCAATTGAAAATGGTTGTGACAGC
TGTACAGACAGACCACTTAGAACATTCCCAAGTATATCTTTGGAAGCAAAAGCAGTGGCAACTCCTCCAATGCCTCCCAC
AGTCAGAACAGATTGCATTGCCACACCACATGCCTCAGCTAAAGCCATTGACCCAACGATAAAGAGTCCTACAGATGAGA
TTTTGTCTATAGTCAGCAACTGATCTCTCCGGACACCTTCTAATCCCTTAGCAACCAAAGCTCGGGCAATCACACTAGTT
TTTCCACCGATGAAGAAACCAGACGACGGACATAACAAGA
>Contig523
AGTAACTAGATAGAAATATGGGTTCCTATGCAGAACATAAGATCCCCATCTTTGAATTCAACGAAGCGAGCTTGACTCCT
GGGTCGAGCTCGTGGAAATCAACGTCGGATTCAGTCCGACATGCCTTGGAAACTTACGGGTGTCTGGTCGTGTCGAATGA
AAAGACACGACCAGAGCACCCACATGAGAGCTTGTTTAGTGTGTTGGCTGAGGTGTTTGATCTTCCCGATGAGACTAAAA
AGAATACACTTCTCAACTTGGAGGATTTGGATATGGTGGGAGGTATCCAAGGATGCCTCATTTGGAGTATTTTGGCATCG
AAGATGAAGGAGATTTTGAAGGTGTCAAAAACTTCACCACCCTCATGTGGCCTCACGGGAATGATAAATTCTGCGAAACT
ATATGTTCACACAGTAAAACATTAGTGGTGCAAGTGAACGAGACGATCATGAAAATGGTGACGAGCAGCTATGGCTTGGA
AAAATACAACGATTGGTTAAGTGAGTCGTCGTTTTATATGATACGACTCATTAAATACAACTCGCCCAACTCGTCCGAGT
CGAGCACGGGCCTTCGAGCTCACAAAGATAAGGGTTTCGTGAGCGTGCTTTGCTCCAACGAAATCGAGGGTTTGCAGCTC
CAAAACCGCGATGGCGAGTGGATGGATTTTCAGCAGTCGCCTTCCAAATTTATTGTCTTAGCAGGCGAAGCACTCACGGC
ATGGAGCAATGGGAGAATACATAGTCCGACACATAGGGTTATTACAAGGGGATTTAAGGAAAGATATTGTTTGGGAGTGT
TCGGGTTCGTTGGTGGCATGGTGCAAGTGCCACAAGAGCTGGTTGATGACCAAAATCCATTGAAGTTTAAACCCTTCGAC
AACATAGATTTCATACAATATTGCAAGGATGGGGGCTCCACCATTGACCATGCTATCCAATCATATTGTGGGATTTAAAT
ATTTGCTTCTTTACGACTCTACTCATCTCCCTCTGCAAATTTATGTTTTATATATTCGTTGTGTGTTTGCTGATATCATG
CTAAGCTTTGTAAACGAGTGTGTTTGTCTGAGGGGAGTGTTGTGATTTATCATTCGTGTGAAAATATGTGTACGATATAT
ATATATGTTCTTATT
>Contig524
AGTTGGTAGAATTGCACCTTATTATGTTTCCATGGATAGAAGCTCACCACATTGAAGCTATTGGCAATTCTTGCCCAAAG
TTGAAGTCATTCTCATATAACGAACGTGGTTCAAAGATCCGGCTTACGCCAGATTCAGAAGAAGATGATTATTATTGAAG
GATTTGATCGGAATGTTACTGCTAGAGCAATCGGAAAATGCATGCCTAATTTGCATCATCTTCAACTTTTTTGCACATGA
GGAGATGCAAAACGAAGGACTTGAAGCCATCCTTGATGGCTGTCCACGCCTCGAATCACTTGACATCCGGCAATGCTTTG
GTCTCGATCTTAGAGGGGATTTAGGGAAAAGATGCCGTGAGCAGATAAAAGATCTGAGACTCCCTAATGACTCGATTAGT
GATGCATCATGGCTTGTTGAGGAACCATCTGAATCGGATTATGAATGTTACGGCGACTATGATTACTGTAACTATTATGA
AGATTTAGATTATGAATCTTACGACGACTTCACTAATCCTCTTGGCTATGAATCCTTCAACGATGACTTTTCTCCTCTTG
GCTACGGATTCTTCAACGATGACGGACCTGGGATTTTCGACTACGACTACTTCTGAGCTAGGAACAGGATCATAGCAGAG
GGTTTTTGTGTTGCTAGTTGATTTCAAGTGGTTATGGCTGCTATTTTTGGGACTTTGCTTCTCTCTAGCGAGATACCAAT
GGTAGTAGCAACATACATTTTTGGAATTTCACCTAACTGTATGCATAAGAATATTTAATCGCTATGTCCTTCACCGTTTA
TATATG
>Contig525
AAATCAATCAAAACCTAGCCATAATCGCAACGATGGCGAGACCGACCTCCAGCAGGCAATTGACCACCGCCCCTTCCACG
GCGCCGGCTACGGGAACTACCACCACCACCACCGTGGCCCTCGAGACGTCGTCCTCCAACCAGCAGTCGCAGATTAGGGA
TTCGTTGGTTTTGAAATTGAAGCTTCCCAAGAAGAAGGTGTCGTGGAAGGAAGGGACCGTAGACAACGAGTTTATGAATA
AAAAGAGCTCGAAAAAATGCTGCATTTTTCACAAGGAGAAGCCTTTTGACGAGGACGATTCCGACGCCGAGGGGGACTGC
GATCACGATCACGATCACGATCATCATGATACTGGAAGGGATATTGATGTTAAGGGAAGTCATGAAGACGGTTCGTCGAG
TCGGTGATTGATCGGCCCTCTCGATTATTCTGTAAGCGGTTATTTTGTTGGCGTAATTGTGATTATGTTGGAAATGTTGT
AATATCATCTACGGAAAATTGGAATCGAGTAAATTTCGGTTTTTGTGTTTAAGATTCTTATTACTTATTGC
>Contig526
ATGACGGCGGAGGAGGCGGAGGCGGCGGTGGCGCTGATGGACTCCGACGGAGACGGGCTGCTGTGTTTGGAAGATTTCGT
GAAGATAGTGGAGGGAGCGGAAGAGGAAGAGAAGCAGAGCGAATTGAAGGCGGCCTTCAAACTGTACGCACCGGAGGGAA
ACGCATCCATTACGCCCGAGAGCTTGAAGAAAATGCTAAACAGATTGGGACAGAGAAGAAGTGTCCACGACTGCAAGAAT
ATGATCGCACCTTTTGATCTCAATGGCGACGGAGTGCTCAATTTCGACGAGTTTAAGATTATGATGTCGTGCTGATCATC
ACTATACATTTATGTTTTTTCATTTCTCGTTGTTTTTTTTAATCTGTATATAAATTCAATTCAACATTGATTGATTATTT
TTGTTCACATGGTCTGTGCTCCTGACTAAAATATAAAGATTCTTGTTGCAATGTTGTATTTGCCGCG
>Contig527
TTGGTGATATAAGTCGCTGTAAATGTGTTCCAAACTCTGATGATTCTCGTTTCCAATTTTGTTGGTGAACTTGTTCTCAA
TTATAGGAACTGTCTGTTCAACGAAATGGGAGGAACTTCCAAGTTCAGATCATCTTTGATTGATTATCATTGGTCTTTAA
CATAACCCCTCTGACCAGTTGTAGGATGAAGGGACGGGGTGAATCAGTTTCCTGTGGTGATGCTAAGCTCGATGCTCGAA
TTTTGAATTTGATCTTTCATGCTTCATTAGGAAATGGGTGCTGTTGCTGCTAGTCGTCTTCCACAATTGGTTCCTGATCA
AGTCCTCAAATTGAAGCAGTTGACTGTACTTACTCTGGCTGAGACTAACAAGGTATTGCCATATGATTCATTGATGCAGG
AGTTGGACGTTAGAAATGTTCGTGAGTTGGAAGACTTTCTCATTAACGACTGCATGTATGTGGGCATAGTCAGAGGAAAA
CTGGATCAATTGAAAAGATGCTTTGAGGTGCAATTTGCAGCAGGCAGGGATCTTAGACCTGGGCAATTGGGTGGGATGAT
CCAAACATTATCAAACTGGCTGTGTACGTCAGAAAATCTTCTGGTCTCAATTCAAGAGAAGATAAAATGGGGAGATGCTA
TGAGTGAGATAGACAAGAAGCACGAAAAGGAAGTAGAAGAGCGGGTAGAGGAAGTAAAGAAAACACTATCTATCAAGAAG
TTACCAATTGTAAGCAGGCCGACATTGACTTCCGAGGGCATGAGGAGATCTTTTCTGAACATGGTGGAGTGATAATGGAC
TTTGAGGAAGATCGTAGCCGCCCAAAGAGGAGACGACATCCCATAGGTTGAGGAGGTTGCATGCCAGTTTTTGGATTGAT
GGCATTTTGACAAACGACATTCCTGCTATTTAAAATGGGCCAAATATGGACTCCAAAATTTACAGTGTTGGGTCCAATTG
CAGATCTAGTTTTGTCATGCGGCTCAAAACAATTATACTGCTTATTGTACTCGACCATATCAAACACCTTCTTTTGCTAT
TGAAATAATAGCTGCTG
>Contig528
ACTTTCTAACTCATTTCTCCAATTTTTGCCATTCATTCCAACACCGATCCTACCCCCCCCCCCCCCAAAAAAAAAGTAAA
AAAAAAAAATGGCTTCTTCTAGCGGAAGCTTAAACACTTCTGCTAATAATCCGAATCACCATATGTTTTCTTCATCACAG
TACATGTCTACTTCTTTCACTAATCTTCTGTCTCCCAACAAACAAGGAGAGGAAGAAGAAGAAGACGCCATGAGCCGACC
AAGATCTCGTTTCAGTTGGGGAATGAATTCAGACATAGTTAACAAGAACATCGAAATCCCAAAATACAAGTCTTTCCCAC
CTTCCTCTTTGCCTCTCTCTCCTCCTCCTGTCTCTCCTTCCTCCTACCTCTCAATACCTCCTAGCTTGAGCCCTTCCATC
CTCCTCGATTCTCCTGTCCTCTTCTCCTCCTCAAACGTTCTCCCGTCTCCGACCACGGGGAGTTTCGCGGCCAAGGAGGA
GGAGAGGAAGTATTCCGACTTCTCTTTCCAGTCACATTCCATGTTTCCGTCTTCAGCAGGATTGAATCCTATGGATTCAT
ACAGAAGGGAACAAGATCATGAAAACTTCAACTCGTTCCTCAACAAACAAGCTGAATTTCCGACCACAAAATCCTTACCT
AAAGCCGAACAACATAGTTTTTCTCAAGATTTCCCCATCCATGGCGGCGACCAAGCCCCCCCAACAGCCATATCCTCAAC
AACCACAGTATGTTAGAGAGCA
>Contig529
ACTTTCTAACTCATTTCTCCAATTTTTGCCATTCATTCCAACACCGATCCTACCCCCCCCCCCCCCAAAAAAAAAGTAAA
AAAAAAAAATGGCTTCTTCTAGCGGAAGCTTAAACACTTCTGCTAATAATCCGAATCACCATATGTTTTCTTCATCACAG
TACATGTCTACTTCTTTCACTAATCTTCTGTCTCCCAACAAACAAGGAGAGGAAGAAGAAGAAGACGCCATGAGCCGACC
AAGATCTCGTTTCAGTTGGGGAATGAATTCAGACATAGTTAACAAGAACATCGAAATCCCAAAATACAAGTCTTTCCCAC
CTTCCTCTTTGCCTCTCTCTCCTCCTCCTGTCTCTCCTTCCTCCTACCTCTCAATACCTCCTAGCTTGAGCCCTTCCATC
CTCCTCGATTCTCCTGTCCTCTTCTCCTCCTCAAACGTTCTCCCGTCTCCGACCACGGGGAGTTTCGCGGCCAAGGAGGA
GGAGAGGAAGTATTCCGACTTCTCTTTCCAGTCACATTCCATGTTTCCGTCTTCAGCAGGATTGAATCCTATGGATTATT
TTTGCTTTTTCTCATCACTATTTGCAGTCGTTATAGCTTGTTACTGTATATTTGGCTTCCTACTAGTTGACTTGCAATTG
CGTGCTACTTCCTTCTTATCTCGTTAAGACTTGTGTGTGATGCTTAATTATCATGCTTGGAATTGCGTAACATTGTCATA
TGTCCAAATTTGATTTCGCTTTCCAATATATTAATAATATTGTGTCTGCATTATTAGGCTTATGGCGGTTAATATATTTA
TTCTGACCCCTTAAAGTCTCCTCTAAATAGATTATATCTCAATTACTACAGCTGGCTTTGCGCGTGCTTGTCAAACTCTA
TCACCTATACCTCATTAT
>Contig530
GATTTCGTCCGATCTCACCAGGAGCGCGAGAGAGAGGTGTTCGCCACGATGGTAAGTTCATCGAGTTCATGGGCGCGAGC
TTTGCTTCAGATCTCTCCCTACACCTTCTCCGCCATCGGAATCGCCATATCGATAGGTGTCTCCGTCCTCGGTGCCGCCT
GGGGAATTTATATAACGGGGAGTAGTTTGATTGGTGCTGCCATCAAAGCTCCTCGCATTACCTCCAAAAACCTAATCAGT
GTCATTTTTTGTGAGGCTGTTGCTATATATGGAGTCATCGTTGCTATCATTCTACAAACAAAGCTTGATAGTGTGCCTAC
TTCAAAGATTTATGACCCTGAATCCATGAGAGCTGGCTACGCCATATTTGCATCTGGAATTATCGTGGGCTTTGCTAACC
TTGTCTGCGGGCTATGCGTTGGTATCATAGGAAGCAGCTGTGCTCTATCTGATGCCCAAAACTCGACACTTTTTGTTAAG
ATCCTCGTCATTGAGATATTTGGCAGTGCACTGGGATTGTTCGGTGTCATTGTAGGCATTATAATGTCGGCTCAAGCTAC
ATGGCCAACTCAGTGACTTCTCGTCAATACCGTCCTTTATTTATCCTTGGTGTTTGTAACGTTTCCCAGTTTTCTTCATT
GGGTAGTTTATGAAAATATATATATTTTTTGAAATTCTTTTTTGCTGGCACGCAACCTTGGCGAATATTTGGAGCATCAC
AATGTCAACTTGTGGTTTCTGTCTGTAATTACTCCCATTTAATAAGAAAAAACTGTCCATTTGATATTTCCATGGTCACC
TCGTTTGTACTGTCTGCATCGTAAGATTAAGTTCTCGTGAGCTTTTGACAACTTTTTCTTTTCCCACCGTTTTTTAAGAG
TTTTGTTTCCTTTATGTTTTTCTTGGATATATAGGATGGATGTATTCGTACGTTTGA
>Contig531
ATCGCGCTGAACGTTCTTAGATATTTTCAAAAGGAAGGGTGCACGATGGTGGAAATGAGCTGCGCGGAGCACGATAAGTA
CGCCGCGGGTTCGCAGTTCATCACGCACACGATGGGGAGGATTCTGGAGAAACTGCAGCTGGATAGCACTCCGATCAACA
CGAAAGGGTACGAGACTCTGCTGAATTTGGTGGAGAACACGGCCAGCGATAGTTTTGACCTATACTACGGCCTGTTTATG
TATAATAAGAATGCGATGGAGCAGCTGGAGAGATTGGACTTGGCATTTGAGGCCTTGAAGAAGGAGTTGTTCGGCCACTT
GCACGAGGCTTTGAGGAAGCAGTTGTTTGGGAAGTCGGAGGAGGGAGGTCACCGGAGGCCGATGCTGGCGAAATTGCCCA
AGAATGGGACTCCATTGTTGCCGCCTCAATCGGAGGCCGTTGCCAACAAGAACAATTAGGCTGCTTTGTGTTGTATTAGG
TATCACCATTTCCTAGCTCTGTATGTTATCCCTCTGATGGAAAAACAGACATTGGAGAATCCAGTTATGTACAGATGGCG
GACTAACTTATCGATGAGAGACTCTATCCTTGCAATCTCTGTTGTTGTTCTTTTATTCTTCTTTTGATCTGTATTGTGTT
TCACTTATGCTGTATGTCTTAGTTTTACACAACATATTGTATCAGCTGAGCTTCGCGAGGATCATGCTACCTCCCAGTGC
CTATTGTCATGTAGTTCTAGATGAATTATTCTAAGTTGG
>Contig533
ATTGCCTTCGAACAACACAGTATATATTTATGTATTCGGATTGACGTACAAAAAAATCTCACCTCCTCTGACTCTTGGAG
AAAACCCTAGTCAGTTTGCCCCAAATCATTGATCCTATTGATCTGTGTGTCGGAATTTGTCATTTTTCTGTTTCTTTTAG
ATTGTTTTAAGTTTCAGACTCAGAGTTCAAGATGGATGAAGAGTACGATGTGATAGTGCTCGGAACCGGTCTCAAGGAAT
GCATCCTCAGCGGTCTTCTCTCCGTCGATGGCCTAAAGGTTCTACATATGGATCGCAATGACTACTATGGTGGGGATCAA
CTTCACTTAATCTTATTCAGCTTTGGAAGAGGTTTAGGGGAAGTGACAAGCCTCCAGCTCAGTTGGGTGCTAGCAGAGAT
TATAATGTTGATATGATCCCTAAGTATATTATGGCAAATGGTGCTCTTGTTCGCGTCCTAATTCACACCGATGTAACTAA
GTATTTGTACTTCAAAGCTGTTGATGGCAGCTTTGTGTACAACAAAGGAAAGATTCACAAGGTGCCTGCAACTGACATGG
AGGCCCTGAAATCTCCCCTCTCATGGGCATCTTTGAAAAGAGGCGTGCAAGGAAATTTTTCATTTATGTCCAAGATTACA
AAGAAAATGATCCTAAAACACACGAAGGCATGGACTTGACAAGAGTTACCACTAAAGAACTCATTGCAAAATATGGCCTT
GATGACAACACTGTTGACTTCATTGGTCATGCACTAGCTCTCCATAGAGATGACAATTACTTAAAGGAACCAGCATTGGA
CACTGTGAAAAGGATGAAGCTTTATGCAGAGTCTCTAGCACGCTTTGCTGGAGGGTCACCATATATCTATCCTTTGTACG
GCCTGGGAGAGCTTCCCCAGGCGTTTGCTCGTCTAAGTGCTGTATATGGTGGAACCTACATGTTGAACAAACCTGAGTGC
AAGGTTGAGTTTGATGAGGAAGGCAAGGTGTGTGGTGTTACGTCGGAAGGGGAAACAGCTAAGTGCAAAAAAGTTGTATG
CGATCCCTCCTACCTTTCAAACAAGGTTAGGAAGGTTGGCAAAGTTGCTAGAGCTATTGCTATTATGAGCCACCCCATTC
CAAACACCAATGATTCCAATTCAGCACAAGTTATTCTACCCCAGAAGCAGTTGAATCGCAAATCAGACATGTATTTGTTC
TGCTGCTCCTATTCTCACAATGTTGCCCCAAAAGGGAAATACATTGCTTTTGTCTCGACTGAAGCAGAAACTGATCACCC
CGAGAGTGAACTCAAACCTGGTATTGATCTTCTAGGACCCGTTGATGAGATATTCTTTGAGACTTATGACCGATTTGAAC
CAGTCAACGAGCCTTCTCTAGACAATTGCTTCATATCAACAAGTTATGATGCTACCACTCACTTTGAGTCCACCGTGGAT
GATGTGCTGAATATGTATACCTTGATTACAGGAAAGGTTCTGGATCTTAATGTTGACTTAAGTGCTGCAAGTGCTGCTGA
AGAATGAGAATGCTGCTTGTTCTATGCTTTTATCCTACTAACGGATAAGCACTGTTAGAAGAATTTGCCTTGTAAAATCG
GAGAAATGACGTCTGCTTGAATGTTTGAATTGTTGTTGGCATCACTCTGTCATTTGTTATTGATGTTTGTGGGAAATCAT
GTGTTTGGCTCTTACATGCTTTTGCTCCAACCTTCGTTTCCGACCGAGGAAAATGGATCGGAGTCCTGTGGTTATATACT
CAGGTCGTTGTACGTCATTTCTTACTATCGCAATATTAATATTATCATTGGCAGTGGTATTTTCTTTCTTCCAATTGGTA
ATGTTGTTTTATACACATCTTGGGTATAATACTAATGTT
>Contig534
ACTCTTTCGACTTCCGGGAGACTGACTATTCGCAAATTGAGGTGAAGTAAAAACCCAGAAGCAGAAGAAAAAACGAAAAG
AAAAAAGAAAAGAAAAAAGGGAATCTGAGATACCCGGTTTGAGGAATCCAATTCCGTCGGTGAGAGAGGAATGACAATGG
ACAGCAAAGGCGGAGGAATAGAGGCGCAACAGTACGTGTGGGGCGGTGCAATACCGCTTCAGATTCATCTCCACGAATCT
GAAGTCACTACCCTTCCTCCCCCTCCGCCTGCTTTGATATTGGCTTCTCGTGTGGGGTATTTGCCTCTGTTAGTTCCACA
TATCAAGCCATTCTTTTAGCAGTTCTCTACCTCCGGGGGTTGACACTGTGTAGTTTGAGTATAAAGGCTTGCCGCTGAAA
TGGTATATTCCTACAGGGACACTTTTTGATCTTCTTTGCTCGGAACCAGAGAGACCTTGGAACTTGACTATACATTTTAG
AGGATATCCAGTAAATCTATTGATCCCTTGCGAAGGAGAAGACAGTGTAAAGTGGAGCTTTATTAATGCCCTGAAAGAGG
CTGCATATATAATCAATGGAAACTGCAAGAACATTATGAATATGTCTCAGTATGATCAAACAGAACTTTGGCGGTCTGTC
TTAAATGGCCAGCTTGAAGCTTTACCTTCGGGTTTATTCCAAACTTAAACTCGATATTGTTGGAGATGAC
>Contig535
AAGGCGAAATCGGAGTGCGGCAGCGCAATCTCGGCGCAGATATATCTTCAGACTTGCTACATTAGCTACACCTACTACCC
CAACGGCGTTGCCACCAACAACCAGCAACCATTTTCATCATCGGGGGCACAACGATGGAATACAGAGAAGATAATTGCAG
TTGTGCTTGGAGGATTAGTAGGCGTAGGGTTGGTTATGGCGTGTTTGTTGTTCACAAAATCAGTTTTCAAGAAAAAGCAC
CGTGTTTACAAATACGGTGGATGAATTGAAGAAGATGAAGGAGGTAATCAGTGTGGACGAATGTACCATATAGATGCAAG
CAAGTTTTTGTCATCGCTCAGGTAACATAATCATATTTATATCTTAAGTTTAATACCTTGTAATTCTTTTCTTTTTTTTT
GAGAAGGGAAAATTTAAGTTGGGGGAAATTGGGATATTTGATTAAAGAATGGGAAATTGTAAAGCTTTTCTTTCTTTTCT
ACTTTTGGTATTGTTGTTTCTTTTAAAAAGCTTATGTCTTTGATTGAGAAGAAAATTAAGAGCTGTCTATTTCAGAAGGA
AGGTAGCAAGCATTAGTGTAAAAACTGCTGCTTTATGATAGTGGACATAAAAAAACTGTGTATATTGAATGTATAATTGT
GCAGTTGC
>Contig536
AGCCATCCACCATCCTACGTGGCGCTCTAAAAAAACTGTATTTTGATTTATCTGACTTCTTCATTTTAGGCTCTCTCAAA
AAATCACGCTTTGGAAAAAATCAATTCTCACCTTTAATCAGCCGTTACAAAATAAGCATAGCAATTGATCTTTAAATCCT
TCTCCAATTTCTCTCCATCTATATGCAAATCTCATGCTCAATCACCGGTTACAAAATTATCATAGCATGAGATCTGCAAA
TCTCTCTCCACCTCTGCTGATATGACTCTATATAGGTCAATATGCAGATCACCCTCCCTCGCCGTCGACAAATCTCATGC
TCAATCACACGCTTAACGTTTACGCGTACTCTTCGCCCCTCCCTCGCTAGAAACGGTAGCTCTAGCAGTCGCATCGGAAT
ATGTTGCAGTTCGGACGGAGGCGGCCAGAACCAAACGGAAACAACTGGAATTCAGCTCTACAGAGACATCGAGAGAGTAC
TTACGGAAACTGTGAAGCAATCTCAAGAAGGTTGGGGTAGTTCAGGAGATTAGAGTGAAATCAAGGGTGCATGGGTATTG
AGACCAAGAAAATCCAAGAGAACATCAATAGTACATTTTATTGGTGGCATATTTGTGGGTGCTGCTCCACAGCTTACTTA
CCGCTTGTTCCTGGAACGTCTTGCGGATAAGGGTACATTAGTTATTGCCACACCTTATGCCAGTGGTTTTGATCACTTTC
TCATTGCTGATGAAGCACAATTTAAATTTGAGAGGTGTCTACGGTCTCTCAGAGAAACAGTTGAAGACGTGCCCTCTTTT
GGCATTGGTCATTCTCTGGGATCCGTCATTCATCTTCTGATAGGCTCAAGGTATGCTGTGCAGAGAAGTGGAAATATACT
AATGGCATTCAATAACAAGGAAGCGAGCCTAGCT
>Contig537
ACTCTCGCTCTTCTTCACTCACTCTCTCTCTCCACATTTTATCGATCTCTGCTGATCGCTGATATCGATTATTGTTGACT
AGATGGACCAGTATGAAAAGGTCGAGAAGATTGGTGAGGGAACGTATGGCGTGGTGTACAAGGCCCGGGATCGTGTAACA
AATGAGACTATTGCTTTAAAGAAAATCCGGCTAGAGCAGGAAGATGAGGGAGTGCCGAGTACAGCTATCAGAGAGATTTC
TCTCTTGAAAGAGATGCAACATGGGAATATTGTAAGGTTGCAGGATGTGGTGCACAGTGATAAGCGACTGTACCTGGTAT
TTGAATACCTGGACTTGGACCTGAAAAAACACATGGATTCTTGCCCAGAATTCTCAAAGGATCCTCGCCTGAATAAAAAC
GTTTCTGTATCAAATACTGCGTGGTATTGCCTATTGTCATTCTCATCGCGTCCTTCATAGAGACCTGAAGCCTCAAAACT
TGCTGATTGATCGACGTACCAATGCATTAAAGCTTGCAGATTTTGGCTTGGCTAGAGCATTTGGCATTCCTGTCAGGACA
TTTACACATGAAGTTGTGACTCTGTGGTACAGGGCTCCGGAAATACTACTTGGATCACGCCACTATTCCACTCCTGTGGA
CATATGGTCAGTTGGTTGTATATTCGCTGAGATGGTAAACCAGCGACCATTATTTCCTGGTGACTCTGAGATAGATGAAC
TCTTCAAAATCTTTAGAATCATGGGCACCCCAAGTGAAGATACATGGCCAGGAGTGACGTCCTTACCTGATTTTAAATCA
GCATTTCCGAAATGGCCACCTAAGGATCTCTCCTCCATGGTTCCAAATCTTGATGCTGGCGGCCTTGATCTCCTTGGTAA
AATGCTCTGCTTGGATCCCAGCAAGAGAATTACTGCCAGAAGCGCACTTGAGCATGAATACTTCAAGGATATCGGGTTTG
TCCCCTGATCGATGCCCTTGCTCTTGACCCTATTGTATATTTTTATGCGCGGCGTCATCTGCATTTATTTCCTTTCGACA
AAAGTGTGTGATACCCGGGTGACCCATTTATCTCCCAGCCTCTTCCTTCTCCTTTGGTGTAATTCAGTTTATACCAAAGT
GATTCTGCACAGCAGCAGACTAAAAGAATCTCGGTTGCCCCTGCTTTCACTT
>Contig538
TTTGTCGACGTTGAGCTTGAACGTGATCAGTAGAATGGTGCTGGGGAGGAGGTATTTGGACGGCGGCGACAGCGCCGTGG
TGTCGCCGGAGGAGTTCAAGAAGATGTTGGACGAGCTTTTCCTGCTGAATGGAGTGTTGAACATCGGGGATTTGATCCCA
TACATCAATTTCTTGGATCTGCAAGGGTATGTGAAGAGGATGAAGGCGGTGAGCAAGAAATTCGACCGGTTTCTGGAGCA
CGTGCTCGACGAGCACGAGGCGCGGCGGCGGACGACGGATTACGCGAGCCGGGATATGGTGGATGTGCTGCTCGATCTGG
CGGAGGATCCTGCTCTCGAGGTCAAGCTCCTGAGACACGGAGTCAAAAGCCTTTACTCAAGATTTATTAGCTGGTGGGAC
GGAGAGTTCTGCCGTGACGGTGGAGTGGGCGATCTCGGAAATGATGAAGAAACCCGAGATCTTCAACAAGGCAACGGAGG
AACTCGACAGAGTAATCGGGCAGAACAGGTGGGTGAAGGAGAAGGACATACCCACTCTCCCTTATATACAGGCCATTGTA
AGGAGACCATGAGGCTACACCCGGTGGCGCCCATGTTAGTGCCCCGTCTTGCACGAGAAGACTGTAAGGTGGATGGGTAT
GACATCAAGAAGGGAACCCAAGTGCTTGTGAACACATGGACAATTCAAAGAGATCCATCCATATGGGAAAATCCCAATGA
ATTTAATCCAGATAGATTCATTGGAAAGAATATTGATGTGAAGGGACAAGATTTCGAGCTTTGCCGTTCGGGTCGGGCCG
AAGGATGTGCCCGGGCTACGCATTGGGCCTAAAGGTGATCCAATCAAGCTTAGCAAATCTATTGCATGGGTTCAATTGGA
GATTGCCGGATGAAAATGAAGCCTGCAGAGCTTAATATGGAAGAAATTTTTGGGCTTTCTACTCCGAGAAAATTCCCACT
TGTTGCTGTAGCTGAGCCTAGACTTCCACTCAACCTCTATAATTCTATGTGAATTTTATGCCTCGGTTTGGTTTTGGCCT
TATTGCAATGTAATAATGGTGTTGTTAGTGATGTGTTTTAATAAAATGAAGTATTTAAATTTTGAAGATGAAGTGTGCAA
GCTAGTTTTTAAGGTGTCGTTTTCAGAGTTTTGTATGAGATAATTTAGTGGATTTGGATTGAGTGTAGAAATTTCAGATC
TAATTCAGTCTGCTTAAATCTGCTTCACAATTGTGTTTTGGCCCAGGAACAAGATAAGCCGTTTTGGCAAAATCTCAAGG
CCCAACTAGAATTTTCTTGGTTGTTGTATTATGTATTCATGTCAGAGGTGATATATAGGATTACATAATTTGTATACTAC
ATAATG
>Contig539
ACCCTGCCTCTGTTTCCGACCTCCCAAAAATCATTCCTCATTTTACCCCAAATTTTCCATCAAATTCCAAATCGATTTCT
CCCAATTCTCTGCCGATGATTTCAAAGCTCGGAACCTAGCTCCACGAGATGCAAAATCAACACGTCCATTCCTTCACCGA
GAACTGCTGGTGCGATGTAATCGATTACAGCAGCCTCCTGGACGACGACGACGCGCCGCCGCCGGCCGTCGTTTCCGAGC
GTCCGCCGCCGCCGTCGGAAATTGTTTGTATGTCAATTGATGCCACACACAGTGAAGTTACAACACTTGAGGAGAGAGGC
TCCTCAAGAAAGAGGGGACGTTCTGATCTAAATGGTGGGATAGGAGCAAAAGCATGTCGTGAGAGAGAGCGCAGAGGAAA
ATTGAATGACAGATTCTTAGAACTCTCCGCCATTTTGGGACGCGAAAGACCTTTTAAAACCGAAAAACTGGCCATGCTCA
GTGATGCCATCAGACTCCTAAACCAGCTCAAAACTGAATCTATGGACTACATGGAGATGAACACAAGGCTCCTCGAAGAG
ATCAAAATTTTAAAGGCTGAGAAGAATGAGCTTCGCGAAGAGAAAGCAAAGCTAAAGGCAGATAAAGAGAGGATACAGCA
GCAGTTGGAAACCATGAATATTCCTTCAATTGGGTTCACAGCATCACATCCACCTATGTATGAGGCCGAGGTCAAGAAGG
TTCCGATGCTTCCCAGCTATGGATTTGTTCCGATGTGGCAGTATTTGCCGCCATCTGTCCGAGACACGACTATCGATCAT
GAGCTCAGGCCTCCTGCTGCTTGACATTTTTGGACAAGATTTATCCTGTCACTTATAAATGTTTTG
>Contig540
AGATGGATGTTGACAATCAGATTGCTAAGCTCATGGTTGAGTTGTCGCGGAGTCAGGACTATGAGATTGGCGACGGGACG
ACTGGAGTTGTTGTGATGGCGGGTGCGCTTCTAGAGCAAGCGCAGAAGCTTCTGGAACGTGGAATTCACCCCATTCGGGT
TGCGGAGGGATATGAACTGGCTTCGAGGATTGCCTTTGATCATTTGGAGCGTATAGCGCATAAATTTGAATTTAGCGCAG
CGGATGAGGAGCCTTTAATCCGGACTTGTATGACTACTTTATCCTCTAAGATAGTGAATAGGTGCAAACGCAGTTTGGCT
GAGATTGCAGTCAAAGCGGTACTGGCTGTTGCTGATTTAGAGAGGAAGGATGTCAATCTAGACTTGATTAAAGTAGAAGG
GAAAGTAGGTGGGAAGCTAGAGGATACAGAACTAATATATGGGATTGTTGTAGACAAAGACATGAGCCATCCCCAGATGC
CGAAGCAGATTGAGGATGCAAAGATTGCAATTTTGACTTGCCCCTTTGAGCCTCCAAAGCCAAAGACTAAACATAAGGTC
GATATCGATACTGTGGAAAAATTCCAAACATTACGCCAACAAGAGCAGAAGTACTTTGATGATATGGTTCAAAAATGCAA
GGATGTTGGGGCCACACTGGTGATCTGCCAATGGGGTTTTGATGATGAGGCAAACCACTTGCTGATGCACAGGAATTTGC
CTGCTGTCCGATGGGTTGGTGGTGTGGAGCTAGAGCTGATAGCCATAGCCACAGGCGGGAGAATTGTGCCCAGATTTCAG
GAGTTGACGACAGAAAAATTGGGCAAGGCTGGCTTGGTTCGAGAAAAAGCTTTTGGCACCACCAAGGATCGGATGATATA
TATTGAACACTGTGCGAATTCAAGGGCCGTGACCATATTTATACGTGGTGGTAACAAGATGATGATAGAAGAAACAAAAC
GCAGTATTCACGATGCTTTATGCGTTGCTCGGAATCTCATCCGTAACAACTCCATAGTATATGGTGGTGGCTCAGCTGAG
ATTTCCTGCTCAATTGCTGTGGAAGCAGCAGCTGATAAGTACCCCGGAGTCGAGCAGTATGCAATCAGAGCCTTTGCAGA
TGCCTTAGATGCTATCCCAATGGCACTGGCCGAAAACAGCGGCCTACAGCCTATAGAAACTCTATCCGCCGTCAAATCTC
AGCAAATCAAGGAGAACAACACCTGCTGTGGAATCGACTGTAACGACGTTGGCACGAACGACATGCGTGAGCAGAATGTT
TTCGAGACTCTGATCGGGAAGCAACAGCAGATTCTGCTTGCAACTCAAGTTGTGAAGATGATTTTGAAGATTGATGATGT
CATTTCACCTTCGGAGTTTTGATTTTGCCCTTACATGGTTTTGCTTGATTGCTAAAATTTTGCTGCTGTGAAATACTGCA
ACGTTATTTAATTTGCTGAATTGGTCGATTTTTGAGACCTCGTTTTAACTGATGTGACTTTGGTTTTATGTCTTTGTAAT
GGCTTTATTTTGTGTATTTCTG
>Contig541
ATTCGGGTTGCGGAAGGCTATGAGATGGCTTCAAGGGTAGCTTTTTGATCATTTGGAACGTATATCACATAGGTTTGAGT
TTAGTGCGACAAATGCTGAATCTCTCATCCAGACTTGTATGACTACATTATCTTCCAAGATTGTGAATAGGTGTAAGCGC
AGTCTTGCGGAGATTGCTGTTAAAGCAGTGCTTGCAGTTGCAGATTTAGAGAGGAAGGATGTTAATTTAGACTTGATTAA
AGTAGAGGGTAAAGTAGGTGGAAAGTTGGAGGATACTGAACTGATATATGGAATTGTTGTTGATAAAGATATGAGTCATC
CACAGATGCCAAAAGCAGATTGAGGATGCCAAAATTGCCATTTTGACTTGCCCCTTTGAGCCTCCAAAGCCAAAGACTAA
ACATAAGGTCGATATCGATACTGTGGAAAAATTCCAAACATTACGCCAACAAGAGCAGAAGTACTTTGATGATATGGTTC
AAAAATGCAAGGATGTTGGGGCCACACTGGTGATCTGCCAATGGGGTTTTGATGATGAGGCAAACCACTTGCTGATGCAC
AGGAATTTGCCTGCTGTCCGATGGGTTGGTGGTGTGGAGCTAGAGCTGATAGCCATAGCCACAGGCGGGAGAATTGTGCC
CAGATTTCAGGAGTTGACGACAGAAAAATTGGGCAAGGCTGGCTTGGTTCGAGAAAAAGCTTTTGGCACCACCAAGGATC
GGATGATATATATTGAACACTGTGCGAATTCAAGGGCCGTGACCATATTTATACGTGGTGGTAACAAGATGATGATAGAA
GAAACAAAACGCAGTATTCACGATGCTTTATGCGTTGCTCGGAATCTCATCCGTAACAACTCCATAGTATATGGTGGTGG
CTCAGCTGAGATTTCCTGCTCAATTGCTGTGGAAGCAGCAGCTGATAAGTACCCCGGAGTCGAGCAGTATGCAATCAGAG
CCTTTGCAGATGCCTTAGATGCTATCCCAATGGCACTGGCCGAAAACAGCGGCCTACAGCCTATAGAAACTCTATCCGCC
GTCAAATCTCAGCAAATCAAGGAGAACAACACCTGCTGTGGAATCGACTGTAACGACGTTGGCACGAACGACATGCGTGA
GCAGAATGTTTTCGAGACTCTGATCGGGAAGCAACAGCAGATTCTGCTTGCAACTCAAGTTGTGAAGATGATTTTGAAGA
TTGATGATGTCATTTCACCTTCGGAGTTTTGATTTTGCCCTTACATGGTTTTGCTTGATTGCTAAAATTTTGCTGCTGTG
AAATACTGCAACGTTATTTAATTTGCTGAATTGGTCGATTTTTGAGACCTCGTTTTAACTGATGTGACTTTGGTTTTATG
TCTTTGTAATGGCTTTATTTTGTGTATTTCTG
>Contig542
GTTTACCTTTCTTCAGTTCAGACCTAATCTCGCAGTCGCCGCCCAACACTCCCTTTCTTCACATTAAAATCTCACCGTCG
ATTAAGGATGATGAGCAGAAGAGCTGCTGTTTCTGCAATCGATCTCATTCATGGAAGAGGATTTCTCAATGGATGCTCGC
AGAAATCGGGTATTCTCTCTCCTATTCTCTCTCTTCTCTTACAAGGCTTTTCAACCTAAGCAGCCCACAATCGATTTCAG
CTGTGTTAAAGAATTAAATGATGCTATTGAATTGTTTCAAAAAATGAAGAGTATGCGGCGGGAGCCTTCTGTTCGCCTGT
ATAACAAACTTATGAGTGTTAGTGTAAAGATTGAGCAGTATTTTTGCCCTTTATGTGTTCGATGAAATGCTTAGGATGGG
TGTCCCTGTTAATGTTTACACAATGATATTGCTGTGAACTGTTGTTGTCTCTTGAAAGATATAAAATCTGGCTTTGCTAT
AATGGGTTTATTTTTCAAGAGTGGTTGCGAACCAAATGTCGCGACATTCAACACTCTGATTAAAGGGTTGTTTTTAAATC
ATAAGGTGGCCGAGGCTGGGAAATTGTTCAATATGCGTTTGCGTTTCAGGAATATGTGAGCCTAATGATGTTATGATTGT
GACGATGGTAGATGGGCTTTGTAAATCAGGAAATGTCCTTCCAGCGAGAGATTTAGTTCGTAGATTAGAAAGAAGCAGGT
CGAGACTTGATGTCAAGGCTTATAGTGCATTACTCGACGGGCTACGCAAATCTGGAATGGTGGATGATGCTCTCCAGCTC
CTATCCGCGATGATCGAAAAGGGTATTACACCCAATGTTGTCACGTACAGCTCGATGATTCAGGGGTTGTGCGACCTAGG
GAGAATGGAGGATGTTAAGGTTCTAGTGAATGATATGTCCAATTCTAATATTTCTCTCAATGTCGTAACTTTTAGTATAT
TGATTGATGCATACTGCAAGGAGAGAAAGATGAAAGAGGCTGAAGATTTGTTGGAAATTATGAAGCAACGTAACGTATGC
CCTAATGTTGTCACTTATACTGCGATAATGGAGGGGTATTGTTTGAGAGGAGAAATTGACAAAGCACGACAAGTACTTGA
TTCCATGGTTGACAAGGGACTTAAGCCTAATATTGTTAGCTACGGCTGCTTATTAAATGGATATTGCAGAAAGGGGAGAA
TAGACGAAGCTTGGCTTCTATTTTCTGGAAGTTCCTTTGAAAGGTCTGGAGCATGATACATGTACTTATAATACCATGAT
TCATGGATTGTTAGTAAGTGTAGA
>Contig543
GTTTACCTTTCTTCAGTTCAGACCTAATCTCGCAGTCGCCGCCCAACACTCCCTTTCTTCACATTAAAATCTCACCGTCG
ATTAAGGATGATGAGCAGAAGAGCTGCTGTTTCTGCAATCGATCTCATTCATGGAAGAGGATTTCTCAATGGATGCTCGC
AGAAATCGGGTATTCTCTCTCCTATTCTCTCTCTTCTCTTACAAGGCTTTTCAACCTAAGCAGCCCACAATCGATTTCAG
CTGTGTTAAAGAATTAAATGATGCTATTGAATTGTTTCAAAAAATGAAGAGTATGCGGCGGGAGCCTTCTGTTCGCCTGT
ATAACAAACTTATGAGTGTTAGTGTAAAGATTGAGCAGTATTTTTGCCCTTTATGTGTTCGATGAAATGCTTAGGATGGG
TGTCCCTGTTAATGTTTACACAATGATATTGCTGTGAACTGTTGTTGTCTCTTGAAAGATATATACTCTGCTTTTTCTAT
AATGGGATTCTTTTCTCAAGAGAGGTCACGAACCAGATGTCGTGACTTTCGGCACTCTCATAAAAGGGTTATTCTTAGTT
AATAAGGAGGCTGAAGCCGTGAAATTGTTCGAAAAGATTCTGGATTTAAAACTTTGCGAGCCCAGTGATGTTACGATTCT
GCAACTGATTGATGGGCTGTGCAAAGCTGGACAGGCCATTGAAGCCCAAGATTGGCTTCATAGATTAGAAAGTAGTGGGT
GGAGTCCCGACGTTTACACTTATAGTGCACTAATTGATGGATTTTGCAAGTGTGGAATGGTGGACAATGCCTTCGAGGTT
CTATCCAAAAATGGTTGGGAAGGGTATTTTACCTAACGTTGTCACTTATAATTCCATGATTAATGCATATTGTAAGGAAG
AAAAGATGGAATCGGCTGAGAATATGTTGGAAATCAT
>Contig544
ATTTCCTCTGATTCTTCAGATTATACCAATAGTGATATTGGCTTGGAGTCGGACGACGAACTTCTTTTATGCATACTATG
CAATGAAGATATTGACAGACATGATTGTGGATGGAGGCGTTCTTTGCATCTCGTTTAGCTATTTGGCAGATAATGTTGGA
GAAGGGAATCGTGTGGGAGCATTTGCAGCTCTAAGTGGGGTGATGAGCATGGCAAACGTTTGTGGTACATTAGCTGCCGG
TTTACTCTCCATTTCTCTCATATTTAAGGTTGCATCAGTTCTAGCTATTCTTGCAGCAGTTTACATGAGAGTGTTTCTCA
AGGACTCTGTCCGCGAAAAAGGATGATTTGCAGCCGTTGATCTTGAGCTCGGAGGCGGACCAAACGTCCAAACAAAACGG
CTTCGTTCATCAAATCCCTTCGCCTAAACATGTGTTTCGTCTACTCAAGAGCAGCACTACATTTGCACTTGCAGCATCTG
TATGTTTCTTCAATAGTGTTGGTGAGGCTGGTGCTGGTTCTTTCTTGTTGTACTACTTGAAGGCTCGGTTCCAGTTCAAC
AAAGATCAATTCTCATTGATATTTCTCATTATAAACGTCGGAGCAACTATCACTAATGTTATTCTGATGCCTATATTAGG
ACCTGTTATTGGAGAACACACATTGCTTTGTTTTGGAGTCTTCAATGGATTCCTTAGTATGCTGCTTGAAAGCATAGCAT
GGGCACCTTGGGTACCTTATCTTGCTTCATCTTTGGGCATGTTCTTTACTCTATCGAGCTCTTGCATAAGAAGCATCATT
TCAAAACAAGTTGGCTCAAATGAACAAGGAATTGCACAAGGATCTCTATTAGCCATAACTTCATTATCTAGTGTCATATC
TCCATTAGTCTACAGCCCCATCTCAGCTTGGTTTCTGTCGGACAATCCACCATTTGATTTCCCTGGTTTTTGTATGTTGT
GCGTCGGATTTTCTTATGTGATAGCTCTGATTCTGAGTCTAGTGATTAAGATTAAACCCTTCATCTCAAAAGACACCACA
CATCAAACATTGTGTTGAGGCAAGCCATGGTTTGATGGTTTTAAGGTTTGATCAATTTCTACGACATTTTCCACTAAAAT
TAATGTAGTAGAAACTGACGAAAGAAATAACTCAACGATTACTTAAATTTGTAGTTTTACACGTATTTTTAAAATGTTGT
AATTACTTAAATGTGTAGTTTTACACAATTTGATAGATGTGTAACACAAATATATACAATGTAAATTACATTTTTCAACT
ACATATTATAGATAATACTATAT
>Contig545
TTGCGGATGTTGGGGAGCTAGAGTTTGCTGAATTATCTCTGGATGAGCCAGAATTGGAGAGAGTTGTCTTCAATGATGAT
GAAGATTTGAGGGAAGAGGAGGAGGAGGAGGAGGAGGAGAAAGACGATGATGAGTGATCTGGGCTACTAACATTTTATTG
TGTTTTATTTCATTATTTGCTATTTGGAACTTTGTTATGATGAATTAGTAGTGTTTTACTTATATTCTTGGTGAATTATG
AATTTATAATATATATAAAATATAATTTAAATAAAAAAACTAAAACGTATTTTTGACGTATCGTATCTTGATTTTTGGAA
AAATGACGTATGTACGTCCCCGTACCATATCGTATCCGTATTACGTATCCGTCCCCATGCTTCTTAGTGAAAGATGTTTG
CATTTTATTTATTCTTCAAGATTTGTTGGTGTTAGCAAAATGTAAATTGAGTTTTAGATGCTTCTTCTTTGGCTATCATC
ATGGGTTTAAATCTCTTGGAGGTGGTTTCCATATTTCTGCCCATTACCTTTGTCAATTTTACCAGGAAATTTTTGGGTCA
TTTTAGTTAATCTTAGAGTGCTCAAACGTGCATGCAAAAAGTCCTTGTAGTGATGCTCTAATAAGATATGTGTGACAATA
CAAACATATATAGGTAGGCATGATCACTTCTACTTAGATGATTGAAGTGGTTGAAGTCAATGGTTCTTGGACATTAGATA
ATGTCCATGCCAACCTAGTTGATGTCTTCATAATTTACAGGCTGCATGTCTAAAGATTTTGTGCTGCTACAGAGTTTGGC
CTTTTATTAATTTTATTTTTCCTTTCCAAATCTCTTCTTTCTACTCTTGACCATTTCTGCTCCAATTCAGTCTAACTCCA
GCCTCTTCCCCTTTCTTTGAGTTGCTGAGGACCAGTAATTATTCTATAGCATTGTAGAACTGTTGAGTAGTTAATATGTT
GGTCATTCTTACTGAAGGTGAGTTATGTTCAGATTTTAAAGTAGCAAGAGTTCCCTTCAACTGTCCCATATGTGCTTTCT
TTGAGTTCTAGCCTACTATTTCTTGTACATAACATGTTATCCCATTGGTGGTGGTGCAGGTATTTGAATTACAGCTTCCT
TCTTTTTTCAACAGCTTTGATCCTCGTGCAGCTGCTGCTAATTTTCCTTCAAGTGTCCAGGCGTACTTGGCTGGACTTAC
ATTTGCATTAGCTGCATCACCCTGCAGTACTCCAGTGCTTGCTACGTTGCTTGGGTATGTCGCCTCAACCAGGGATCCAG
TGGTTGGAGGTAGTCTACTACTGACATACACAACTGGCTATGTTGCTCCTCTTCTTCTTGCTGCTTCCTTTGCTGGAGTA
TTGCAGAGCCTGCTTTCATTCCGCAAGTTCTCAGCATGGATCAACCCTATGAGTGGCGCCCTCCTCCTTGGTGGCGGGTT
GTACACACTGTTGGATAGGCTGTTCCCAGTTACAATGGTGATGTGAGTAAGTAGACTACATAGCAGAAACCAGACTCTTC
TACTCTAAATGAAGCAACTTGGGTTTCTTGGTAGTTTCGTGTGCAAAAGCAGAAATGCCATTGTGGTGAATGTATACAAG
TGATGTGGAACTAACATAGTATATTCATATTGGAAAGCTGGGGTCATTTTATTCTACTAAGAAATGTGTAAT
>Contig546
ATATGTTGCCGCTCGCCGGTCTGCTCCTTCGGCCGCCGCACGCCTCCGCCAAAATCGAATCTCTTTCCTTCCAACCCCTC
CGTTCCAGGCTGCAATGATAGTTGATATTGATGCTTAGGATTTGGGGAATGACTTAGCTGTTGTTGAGTATGTTGAGGAG
ATTTTACAAGTTCTATAAGTCAGTTGAGGGCTGCTAGAAATTCTTATACCAGAAGCAAGATTACTGGAGGATCTTCAAGT
GGATAGGCAGCAGTGGTAGCAGCTGGATTATGCCCTCTTGCACTTGGTGTTGATCGGCAGCAGTGGTAGCATAGGTATAA
GCTTTCTTAAGCAGTGTACCTCTGGAGTGGTCTCGAGGGTCGGCAATGATTGTGGTAATGGCGAGTGAAGGATGCCCTGG
TTATTAATATTTCTTGGCAGACTTCCTTAGCTTTATATATATAATATAATTAC
>Contig547
GAGTCACTGCTCGGGACCAAGGCCAAGAAGCACGTCATCAAGATGCCCCCGAAACGGCGACGTTCCGTACACACACGCTA
ATGTGAGCCAGGCCTATAGGGACTTCGCCTACAAGCCCGCCACCGACCTCGCTGCCGGCCTCACCAAGTTCGTCAAGTGG
TACGTTGGGTATTACGGGATCCAGTCCAGGGTAAAAAAGGAAATTCACGTGCACGCCGATGATTAAGCGTTTTTATTCAT
CACATGGGGAGCTGAGGTGGGTCCATCTTTATTTATATTTTTCCACTTCCCTTTTTTTTTTTAAAGAAGAAATGTCGTCT
GCCTACGCATTTGGATCAATTCATGATGCTGTTATAGTATTAGGAGCATAGATTTTCATATAAAAATAGAAATGAAAAGA
AGAAGAAAAAAAGGACAAAAAAATGGGAGGGGGCGGCGGCAACGCAAGTGTAGATCTGTGAATTTGGGATTTGCAATAAT
GTATCCTATGAAATTAGGGTGAAAGAAAAAAGGGTTGGAATCTAGTACAAAAAAGAAGTGGTTCAGATCAACCGGCATCA
ATTGTATCATCAACTGTATAATTTGTTGGAATAGCTAGTGCAAGGAAGGCATCCAGATTCTTCTTTTAAATAATTGTCTA
TATATATGTACCT
>Contig548
AATTACAGAGGGCGTGGTGGAAGAGGAGCTGGGGGTTCACGTCCGGTGACAAAATTCACTGAAGATTTTGATTTCATGGC
GATGAATGAGAAATTCAAAAAAGATGAGGTATGGGGTCATTTGGGGAAAAGCAAGTCTCAATCGAAGGATAAAGATGGAA
ATGGAAGTGGCAGTGACGAAGAGTCACAGGATGAGGATGATGCTGAATTGCCTAAGAGTGATGTGAAGGCTCTTTATAAT
AAGGATGACTTTTTTGATTCTATTTCCTGCAATGCGATGGATAATGACCCCAATAATGGACGGACTAGGTATTCGGAGCA
AATGAAATTGGATACAGAGACGTTTGGGGAATTCTCAAGGTATCGGGGTGGTCGAGGAGGTCGTTATAATGGTCGTGGTG
GTGGACGTTTCCGTGGTTCTTATTACGGAAGAGGCTATGGTGGGTATGGCTATGGAAACAGGGGCCGCGGGCGAGGTACT
CAGCATCGTGCTTCCTAGAGCACATGAAATCATATCCAAGTAAATGTTGATGGCAATCTTGTCCATTTGGACATAAGATT
GATTCAGTACGTGCTTGTAATTTCCGCGCATCATTTTACTTGGTCGTTTTAATTAATAAAATCAGGAATTTAGACTTGAG
ATTTTGCCCAGTTTCTGTCTGATACTCTCCTACAGTTCTACTTGAGGTTGACAGGTTGTAGTAAAAAGATTCCCTATTTA
TAGCTTGGTGGATCCTAACTAGTCTTGTTTTCTTGTAATATTGTTTAGAAGCCCACATGTGAAAATGTAACTGTAAGAAT
TTAGAAAATATCGACATATGTGATCTAATTTTGGGTTGGGATGCTGAGTACCTCTTCTGCCGGCGTCATTGTAGCTCAAC
AAGCTTCTTGCAAAGAAGGTTGGATCATCTTGTTGATTTTTGCCCTTCTGCTCGAAGGATCGACGTCGTGGATGGAGAAG
AGACTCTTGCTTCACTCGATGTAGCAACTCTTGCGTGTGATACATACTCTGGTTCGATAGTGCTAAGTTCTAACTCCTTT
TACCAAGCAATATAGCTTCTGTGCATATTTCCTTGAGTTAACTCAAGTTGTTATGATAAATGGCCAATATTACTGCAGCA
TAATTCACTTTTTTGTGTAATTAGAGTGGATGGAATTGG
>Contig549
GTTTGCAAGGCTTTTTGGTCTTCAGTGCTGTAGGTGGTGGGACGGGTTCTGGGTTGGGTTCGTTACTTCTGGAACGTTTG
TCAGTGGATTACGGGAAGAAGTCTAAGCTCGGATTTACCATATATCCTTCACCCCAGGTATCGACTGCAGTTGTCGAGCC
GTACAACAGTGTCCTCTCGACTCATTCCCTTCTCGAGCACACCGATGTTTCTGTGCTCTTGGATAACGAGGCCATTTATG
ATATCTGCCGAAGGTCTTTGGACATTGAGAGGCCTACGTACACCAATCTGAACCGACTGATTTCTCAGATCATCTCGTCC
CTAACTACTTCCCTACGCTTTGATGGAGCCATCAATGTGGATATCACTGAGTTCCAGACCAACCTCGTACCATATCCTCG
TATCCATTTCATGTTGTCATCATACGCCCCCGTGATCTCTGCTGCAAAGGCATACCACGAGCAACTATCCGTCCCTGAAA
TCACAAACGCGGTCTTTGAGCCCGCGAGCATGATGGCTAAGTGTGATCCCAGGCATGGCAAATACATGGCTTGTTGCTTG
ATGTACCGTGGAGACGTTGTCCCTAAGGATGTCAACGCTGCTGTCGCTGCCATCAAGACGAAACGAACTGTTCAGTTCGT
TGACTGGTGCCCGACGGGCTTCAAATGCGGAATCAACTACCAACCGCCATCTGTGGTCCCCGGGGGCGATCTTGCTAAAG
TGCAACGAGCCGTGTGCATGATCAGCAACAACACCGCGGTTGCTGAGGTGTTTTCGCGCATTGACCACAAATTCGACCTC
ATGTATGCCAAGAGAGCATTTGTTCACTGGTACGTCGGCGAAGGAATGGAGGAAGGCGAGTTCAGCGAAGCTCGCGAAGA
TCTGGCCGCGCTCGAGAAAGACTACGAAGAAGTTGGTGCAGAAGGTGTGGACGAAGAAGAAGACGAAGGTGAAGACTACT
GATATAGTTGGTGTGTTAAAAGTTTGGCAGTTTGATGAACTTCTCTCTCTTTTTGTATTAATATGCTTCTTGTTTTTGCT
TGTA
>Contig550
ATTTCACCATTTTGGTTCCGGCTAGTGGTCAATAGTTTAAGCCCCAAACCGTTGATGATGGACTGGTTTCGGATCGGTTC
ATCGGAATGCGTTAACGGTTAACCGATAGATTTACTACTCACCCTAAAGTAAATAAAGAAATAAATTCCTCACTGGCCCT
CTCTAATCTCTATGTGCAGAATCTTCTCGAACTCTCTCAAATTCCTTTCCAAAATTTCCAGCGAAACTCACATTTCTAGC
ACTGCTACCGGTGCCTCTCTCCCTTATTCTCGGCCGACCGACCATCAACAAAATTAGCGCTGTCGCCGCCGTTCACTCGC
GCCAACACGAAAGCTCCCGCCGCCACTGCTGCCGTCTTCTGCTCGCCGCCCTCTTATCAGCCTCAACTCAACAACATCAA
GAAGCCCCAATTCTATTTATTAATCAGTTGAAGACTGCAGTTGCTAGCAGATATTTGAGATATCATTGAATATTGGAGTA
ATGGTGGAAGTGGAGGAGCACCAGAGAGCACATTCAGATCAAGATGGAGAAGATGATATAGTTGTTGAAGGCGCCTCTGT
TGTTAATGGAGAACCTCCCCAAGATGAAAGTGGTCCTCCTAAAGTAGATTCTGAAGTGGAAGTTCTTCATGAGAAAGTGA
GGAAGCAAATTATTAAGAAGGGCCATGGCCAGAAGCCATCAAAAATATTCAACATGCTTCTTGCATTACAGAGCATGGAC
TGAAAGCACACTACACAAGTTTGAAGATACATGGCATGAACAACAACCCCTTGAGCTTGTCCTTGGAAAAGAGAAAACTG
AAATGACTGGCTTGGCTGTTGGCATTTCAAGCATGAAATCTGGTGAACGTGCGTTGTTACA
>Contig552
GATCTTCCACCAAAGTCTCATTTCTGTCTGCGTTTTTCATTTCTTCCCTTTTTCTTCACTTAATATATTGAAGCTGCAAC
CATGACTGCCTACCGCGGAAAGTACGCTGATGAGCTTATTGCCAATGCTTCATACATTGGTACCCCTGGGAAGGGTATTC
TTGCTGCTGATGAATCAACTGGAACAATTGGCAAGCGTTTATCGAGCATCAATGTTGAGAACATTGAGGCTAACAGGAGG
GCTCTACGTGAACTTCTTTTCTGCGCTCCTGGTGCCCTTCAATACCTGAGTGGTGTGATCCTTTTTGAGGAAACTCTGTA
CCAGAAAACTGCTGCAGGCAAGCCTTTTGTAGATGTATTGAATGAGGGCGGTGTTCTTCCTGGTATCAAGGTCGACAAGG
GTACCGTTGAGCTTGCTGGAACCAATGGTGAGACTACCACCCAAGGTCTTGATGGCCTGGCCCAGCGTTGCCAACAATAC
TATGCTGCTGGTGCTCGTTTTGCTAAATGGAGAGCTGTGCTGAAGATTGGTGCCAATGAGCCATCACAGCTTGCTATCAA
CGACAATGCCAATGGTCTGGCACGTTATGCCATCATCTGCCAGGAGAATGGCTTGGTACCAATTGTTGAGCCCGAGATCC
TTGTGGATGGCTCCCACGACATCAACAAGTGTGCTGAGGTGACAGAGCGTGTTCTTGCTGCTTGCTACAAGGCCCTCAAC
GACCACCACGTACTGTTGGAGGGAACATTGTTGAAGCCCAACATGGTCACACCCGGCTCTGATGCTCCCAAGGTTACCCC
CGAGGTGGTTGCCGAGTACACCGTCCGTGCCTTGCAACGAACAATGCCCCCTGCAGTCCCGGCTGTTGTCTTTTTGTCTG
GTGGACAGAGTGAGGAAGAGGCCACCCGCAACCTCAACGCCATGAACAAGCTGAAGGCAAAGAAGCCATGGACCCTCTCT
TTCTCGTTCGGACGTGCTCTACAGCAGAGCACCCTAAAGGCATGGGCCGGCAAAGAGGAGAACGTCGGAAAGGCTCAGGC
TGCATTGCTTACAAGGTGCAAGGCCAACTCAGAAGCAACACTCGGAACCTACAAGGGTGACAGCGCTTTGGGCGAGGGTG
CCGATGAGAGCCTCCACGTTAAGGACTACAAGTACTAGGTTCAGTTTTTTGGCTTCCCTTAGATTTTCTCGGTTGGAGGA
GAGAGCATAACTAGTTTGTTGACTTTATGCATTTTTATGCTCATTTTCATATCGCTACTCCTGTTTTAATAAGTTTCGAG
GAACTTCTTCCCTGGGGATTGTTTGGTGGTTTTTTTGTACTTTTTATCAACGGCTTCTTTATGTTTGAACTATGTTGCCA
ATGTCTGGGCAAAAGCTTATTTTACTTGTTATTATGGCTAATAGAGAAATTTGTGGAGTCTGATTTTGAAATTGTTGTAT
GCCGAATATTGCCAACCTGCTTCAACATGCCCGAGCACAGTTGATGAATAACATGTGCAGCACAGTTGATGAATAACATG
TGCTGCGCGTAGATTTTATTAGAATTATTGATTGATTTACGTTTTGATTAGTACAATAGTACGATC
>Contig553
ATTTTCAGATGAAGAACTGGAGAACCTCAGCATAGCCATGCATCATTTTGTGGAAGCTGGTTCGATGGTTCAGCCTTCTG
CTGAAAATGGAAGGTTTTTCCACTACACCATATACAAAGTGGGATGATGTTGGAGGCCTTCAATTTTTGAAATTGGAGTT
TGAACGTCATGTAGTTAAGCCATAAAGTTTCCTGAAGTTTATAAGGATCTTCAGCTGAACTTGATGACATCATTTCTCCT
CGATGGTCCTTCTGGCTGTGGAAAGACATTGATTGTCGAGGCTTTGGCTAATGAAGCAGGAGCTAATTTCCTGCATATCA
AGGCCCCTGAACTATTGAAATCTGGTGATGAGATCGGGTTATTGGTGCGAAATATATTCAGTTATGCAAGAGCTCACCCT
CCATCTATAATTTTCTTTGATGAGTTGGACGTAGTGACCCCATGTGACGACGAAGACAAACGGCATTTGTCAGAGTTTAG
ACAGCTTATGTCAGAGTTCATCAGTGATACAAAAGTATCGATGAGAGGTGTTTACGTGATTGGTGCAACAAGTAGACATA
TGGGCTGGCTAAAAATGGTGCCTCATTTTTCGCTCATCC
>Contig554
CGACCTTGGCTGTCACACATCCCAGAAATCTCCAAGCAACTTGTTATACCAAAAAACCTTGCCTAGAGAGAAAATGGGTT
CCAAGAAAACCACATCAATTGCCCTTTTCTTAGTGCTAAACCTTGTATTCTTCACTCTTTCTAGTGCATGTGGCTCTTGC
CCTACTCCCAAACCAAAGCCGCCGCCACCACCACCTAAGCCGACTCCATGCCCTCCGCCCCCGGCCACCCCGAGCAAGGC
CACTTGCCCTAGGGATACCCTAAAACTAGGTGTATGTGCTGATTTGCTTGGTGGGTTGATTGGTGTCACAATTGGAACTC
CTCCAAAAACTCCATGCTGCACCCTTCTCGAAGGGCTGGCCGATCTCGAGGCGGCCGTGTGCCTCTGCACCGCCATCAAG
GCCAATGTTTTGGGCATCAACCTTAACGTTCCCGTTTCTCTTAGTCTGCTTCTCAATGTTTGCTCCAAGAAGGTTCCAAA
GGGCTTCAAGTGCGCCTAATAAATTATCAAATGCACAATAGGATGGGATTTTTATTTCAATATATATATATTTCTTCAGA
TTAAAGTTTTTCAATGTTTTGCTTACTGTGATTGGTATACTTTTGTATTCCATATATGAAAATAACAGAGGGGGAAATAG
TGAAAGAGAAGTTGTACGCTGCTCTCACTAGCTATGTGATAGTGGCATGAGACTCTACTTTTCTTTAATTATTTTAGCTC
CTTTTCAAGTTGTATAATTTTCTATTTCTTTATAAAAGGATTTTGAATTTGTATATTAATGATTGTGTTGGGACCTACAA
TGGCGAACTCTGATGTGTATGA
>Contig555
GTGGACTCAAGTATGGTATCCCTCTCTGCTATAAGGCATTTCTTGGCATCTTAAACAACAAATAACCACCAACCCATTTG
CTTTTCTTGGTCATTATGTCCAGATTTAGATGCTATTTATATGTATTTATTATATTCTAGTGAGAGATAGTTCTATTTTT
ATAAGCTCTCCCCCTTTTGTAAATTGTTAGGTGGTTTAAGTTATTGGAGCTATGGATTTCCTGGCAACATCTGAAGGCCA
ACTAGTAGTTGGAGTTGCCGTCGGTCTCGTAGCTATTGCTGCTGCCTACTTCTTGTTTTCCTCCAAGAAGCCTAAAGTGT
GCTTGGATGCCGAGAATTTCAAGGAATTTAAGCTTGTGAAGAAAACACAACTCAGCCATAACGTGGCTAAGTTCAGATTT
GCTCTTCCTACGCCTACTTCTGTATTGGGTCTTCCTATTGGACAGCACATAAGCTGCAGGGGTAAGGATAGTCAAGGTGA
AGAGGTCATTAAACCATACACTCCAACTACTTTGGATTCTGATGTTGGATACTTTGAATTAGTTATCAAGATGTATCCAC
AGGGGAGAATGTCTCATCATTTTAGAGAAATGAAGGAAGGTGATTATTTGGCTGTTAAAGGACCAAAGGGCCGCTTTAGG
TATCAACCAGGCCAAGTGAGAGCATTTGGTATGCTTGCTGGAGGCTCTGGGATTACACCAATGTTCCAGGTTGCCAGAGC
AATCCTGGAGAACCCCAGTGACAGAACAAAGGTGCATCTGATTTATGCTAATGTTACGTCTGATGACATTCTACTAAAGG
ATGAAATCGATGGTCTTGCCAAAAACTATCCTGACCAGTTCAAAGTTTACTATGTGCTCAATCAGCCTCCTGAAGTATGG
AATGGCGGGGTTGGTTTTGTGTCGAAGGAAATGATTCAGGAGCACTGCCCTCCTCCAGCCTCCGACATTAAGATTCTGAG
ATGTGGTCCGCCTCCAATGAACAAGGCCATGGCTGCTCATCTTGAGGCACTTGAATACTCAGCTGAGATGCAGTTCCAGT
TCTAACTTTCCCAGCGGTTGTTGAGACTTGATTTTATCATCTTCTTTCGGGAAATTACTTTTGATTTGCACCTTGTAATA
TAGGATTTTCCGTTTTCCCCCTTATTTTTCAATTAAATTGTTGAGAAAGTGTAAACCTTTTTTTCCTCTTACCTTAAAAT
AAGCGATTTCCCCTGAGTTAAGTCATTAGGTCGATTCATCTCTAGTATTTTCTCTACGCAAAAATTTATGTGTGGACGTT
TGTAATTCTTCCGTCTCGTAAGAGTGTATTATATTTTTCATTTTCGTCCGTCCCATAAGAATGTATCACTTCTATTTGGG
ACATGACCTCACTTTCTTCTTTGAATCACAACCAACAAACGCT
>Contig556
AGGTTAACCCACCTCAAGTTGCGGAAAGCATACACCGGTCAACAAATGGCTATCTTGGAACACGGCTTTCCCGAGCTTCG
AGTCCTTTGCATGGAAGAGTTATGGAATCTGAGAAATGTGCAGTGTGGAAGAAATGCAATGTATTGGCTCAAGAAATTAG
AAATCCATGGTTGTCCATATTTGGATACCCTCTCGAAAGTGATTGGGTCGATTTTATATTTGAAGGAGATAAAGATGGTG
ACAACCAAAAGCATTGCAACAAAGATCAAGAATTCAGACTTAATCTCCAAAATAAGGATCGTGAACATCAATCCATGCAG
AGTTTCAGCGTGAATTTGCAGTAGATGGGTCAACTTTGAAGAGCAGCCGACTGTGATTGAAAACGAATTAGCCCATGAGC
CTTGTATGGTTTCGAAGCTAGATGAGTCTAGTTTCATATGCAATAAACTACAGGTCATTTGGAGTTTTCTAGAAGGAGTT
ATGGCTGTTTTACTTAAATTGAGTCTCTAAACTTGTTTGAAGAAGGATTTCTTCTTACTTTTCTCTTAGCCTTTAGGTGG
ATTTCTTAAGGTGACGAGTCTCTCTAACCTCCTTGGTGGATTCCTTAGAGTGAAGAGTTTATCCTCACAATATCGCGATC
AACTCGCTCGTTTTTAAACTTTTGCTTCTTCTTTATATTTTTTTGGTTGTAATTTGTAATAGAGCAGAGTTGTTTTCATG
AATCAAAATTCTTAAACAGCTTGATGAATTTCAGCTTAATGTATAGACAGTTTGCACCATATGAGAGAAAATAAACTCGT
TAAATATGGAGATTCATC
>Contig557
ATCTTCAGATCACTCAAAGCCCTAATTTCTCAATCTTCGAGGAAACTATCCAATCCCGATCCTTCTAGAACGTTCTTCTC
CCTCTCTCTCGCCTCCGCTTCCCCAATTTCATCTCCATATTCGCTTGCCCAGTAACGGTTACATCCGCCGCCACTTTCTG
TTTCGGTCGAGATTACTCTTTCCGGTGGGGGGGCCTCTCTTCCTCTTCAATCCTCCGTGGAAGCTCTCCCAGTCCTCCAC
CCCTCGTCTCTTACAATCCGACATCGTCCTCAATTTCCTGAAACTACGTGCAATAAATTTACTTCATCAACCGGCATTTA
GGTACAATCTTGGGCATAATGCTCCGAGGCTATTGAATGAGAACGTCAACGAGGAATTTAGAAAAGTTGCAGAGGTTGGA
GCTAGTAGTGGCGATGATGCGATCAGAGACAGTTACTTGAATCTCCCTAATTTTATTCCTTAGTCGGATGCTTTCCGGTC
CATTGCTTGGATGGATGATTGTACATGATATGTATTCCTATGCATTTGTTGGGCTTGCTGTTTCTGGAGCAACTGATTGG
TTAGATGGCTATATGGCTAGAAAAATGAGAATCAATTCTGTTGTTGGGTCCTACCTTGATCCTCTTGCGGACAAGGTTTT
AATTGTATCCGTTGCTCTGGCAATGGTGGATAAAGGGCTTTTACATCCTGGATTGGTCGGACTTGTTGTGTTGCGCGATG
TTGCTCTTGTCGCTGGTGCGGCCTATATAAGAGCTAGCAGTTTGAATTGGAAGTGGGATAGTTGGCGCGACTTCGTCAAC
CTTGATGGGGCTCATGCCCAAAAGGTCAAGCCCCTTTTCATCAGCAAGGTTAACACAGTTCTGCAACTGGTTCTAGTTGC
AGCAGCTCTACTTCAACCGGGATTTGGAAGTGAAGAAACTCAACTTTATATCCAATATTTGAGCTGGTTGGTAGCTTCTA
CAACAGTTGCTTCAAGTGCAGCGTATGGGGTACAACACTGGAGAAACGGAGCAAAAAGGATAAAGCTCCGATCGTGAAAG
CAGAAACATGTATTCTAGGAATGCTTTCTTCTTGTTAGAGATTACTACATTTTTTTGTTGTTTCGCTCCAAGGAATGAAT
AAAATGTCTCGGAGATAGTTGTGTCTTTTTCTTGTTTAACCTCACAACGCAATGTAATGCAAAGTTATGTTCAATTAATT
AAATCTGATTTC
>Contig558
CTTCCATGTAAATCTAGTTATTTTCTGTGAGCTAAACCGGGTGTGCTAGTCTGTGAGCCGTACCAGCCTTTTATTGTGGG
CCTATGGGCTTAATTCAACATTTCATTATATTTCCTTTTCTTTTGTTGAGGTAAAAGGATTGTTTTTATTTTTAAGCATA
AATAAATAATCTTTCCATCTTTTCAGTTTGATTTATACTATTTCCTATCGCATCTACTTTTTATATATTATTGAAGGGAA
CAATTCTTTAATTTTTGTTTGATTAACAAATTGTGCATCATCTTTGAATATGATTCTTTGCCCGCCTCCTCCGGTCGCCC
GTGGCCACGGCCTCACCGCATCGGACATCTCCGTCAAGCGCTGCGATTTGCAAGCGCCAAGCAGGCAGCACAACAACAGT
GCGCCGCCCAACCCTCGCCGGCTCCGCCCCCGCCCCGTCTCCTTCGATTGACAACTGCAGTGCGACCGCGCAGCGCCAGA
TCTTTGTCAATGGCTAACAAGTCCAGACCTAGTACCTTGTCCGTTTACCTTTACGTCCCAAACATAATCGGTTATGTAAG
AATTCTAATGAATTGCTATGCTTTTGCGATATGCTTTAAGGACAAGTATCTTTTCTCCCTTTTGTATTTTGTTAGCTTTG
TATGTGATGCATTGGATGGATGGTTTGCACGCAAATTGAATCAAGTTTCAACATTTGGTGCAGTTCTTGACATGGTTACA
GACAGGATAAGCACAGCTTGTCTGCTGGTTGTTCTCTCCCAAGTTTATAGGCCTGGGTTGATTTTCTTGTCATTGCTTGC
TCTAGACATTGCCAGTCATTGGTTGCAAATGTATAGTACCTTCTTGGTGGGCAAGAGTAGTCATAAGGATGTTAAAGATA
GCAGCAGCTGGCTTTTCAAGCTTTACTACAGGAATCGGAAGTTTATGGGTTATTGTTGTGTTTCTTGTGAGGTGCTTTAT
ATTATATTGTTTCTTTTGGCAAATAATCCGACTGAGAACCTTATTGAAGTTTTATTAAATGTTTCTACGCGAAACTGGCT
GTACCTGACTTTACTTCCTTTGAGTCTTGTTGGATGGGCAATCAAACAACTAATTAACATTATACAGATGAAGACAGCTT
CAGATGCATGTATACTTTATGACATCGCTAAGAAGCAGTAGGAGTGATGACCAACCTTGCTTTGTTCCTGCAAACATCAA
ATTTCATTTTGGTTTGACTGGTGCAACATATTTATGGATGGATTGGCATTCAGGATTCCAACATGCGTCTTGAATCAGGA
GTTGATTATGTGCTTGTCAATGAATTCAAACGAGATAACGTGTACACATTCGGAGGATCATGTTTTACATCTCTTCCCCT
ACGTACTCTTGTTTGAAAATCACCATGTTGGTTCCCGTTGTAGAAATGTAAAAAAATGGCTTGGCCGTCTGATTTCCGAT
TAAATTGAAGTGGAGAATCATTCTTCATCTTTGAATTATTGCATGTTGCGTTTTATGATACATCATCTTCCTTTTGTTGA
TCCATGCACAC
>Contig559
AAGGGAATAGAGTTCATTTTTATTTTTTTGTTTTTTTCCATTCCTCTTTACTGCTTTCTGTGAAGAAAGTTGAAAATTTT
GATTCATTTAGTTCTAGTTTTATTGATTTGAGGAATTTTATAGGAAAACCTTAGGCATCATTATATCTTACATCTGCCTT
TAGTATAGCAAGCAGCATGTTACTCTGATTTTCTTTTTGGGTGCAAACAGATGATGAAACAAAGGCACAAGATCGAGAGA
GAAGTAAATATTGGGGAAGAAGTTGGGTGGACGAAGAACCAAGAAGTCGCAAAGAAAAATCCGAAGCTTGCTGCTATGAA
CAAGAAATTCGGTATGATCCATGGATTGTCTTCTCTTGCTAATATCTTCGCATTTGGTAGCCTCGCCCTCCACTCGTGGT
ATTTAGCTGGTAAACTCAATCTGTAAGTCTGCTGCGTATCCATCCATTTCACTGAGAAAAATATGCTTGGCTGTATTTAC
ATGTAACATTAAACATAAAATTTGCCCATTTTATCTTTTTCCCAAGAAATAGTATGTAGTTTATG
>Contig560
AATGGTGTTTAGCTTTCTAGAAGCAGTGAAGCAGCGATTAATTTGAAGTGAATTGTGCGCAATCACCCTTCACTTTTAGC
TTAATTCTGAACCACTCAACCACTCAAAGATGGCGTGGCTCACTAGATTTCTCACGGCGGTGGCGTTTTTGGCGGTCGGC
GTAGTTTTCTCGCCTGAAACCTTCGGATCTAAATCGGACGGCCAGCATTCACAGTTGCTCCTCTCCTCGCTGAAATTGGC
GCACCTGCTGTGCTTCTCCACCGCCTGGGGCGCCGCTCTCTGGGTTACCTTTATCGGCGGCATCATCATGTTCAAGAATC
TGCCTAGGCATCAGTTTGGGAACTTACAGAGCAAGATGTTTCCAGCATACTTTTCCATGGTGGGAGTGTGCTGTGCAGTG
GCAGTGGGGTCTTTTGGATACTTGCACCCATGGAAGACGTCGGGGTCGACTGAGAAATACCAGCTCGGGTTCCTGCTTGC
TGCCTTTGCTTTCAATCTAAGCAATCTTGTTATCTTTACACCCATGACCATCGAGATGATGAAACAAAGGCACAAGATCG
AGAGAGAAGTAAATATTGGGGAAGAAGTTGGGTGGACGAAGAACCAAGAAGTCGCAAAGAAAAATCCGAAGCTTGCTGCT
ATGAACAAGAAATTCGGTATGATCCATGGATTGTCTTCTCTTGCTAATATCTTCGCATTTGGTAGCCTCGCCCTCCACTC
GTGGTATTTAGCTGGTAAACTCAATCTGTAAGTCTGCTGCGTATCCATCCATTTCACTGAGAAAAATATGCTTGGCTGTA
TTTACATGTAACATTAAACATAAAATTTGCCCATTTTATCTTTTTCCCAAGAAATAGTATGTAGTTTATG
>Contig561
ACACTACCAAAGAGAAATTAAATTACCAAAGAGTATTGATACGTAGATTGAGTTCATTACATGATCATGAAGACGTCGAG
AGTTGAGTTTCTGGTATTTTTCACCATTCTTGTAAGTTCTTCGTTGTTAGCGGAAGCATACGATCCTAATCCATTGCAGG
ATTTCTGCATTGCAGTCAATGACACTGAAGCTGCAGTATTTGTGAACGGGAAGATTTGCAAAGACCCAAAGAGCGTGACA
GCAGACGACTTGTATTACGCGGGAGCGTTGAATGAGTCGAGACAAGTAACAAATTCTCTAGGGACACAAATAACGTTGGT
ATACGACGAGGTCCTAGCAGGCCTTAACACTCAGGGAGTGGCCATTGCACGTCTCGACTTCGATCTCAACGGCCTCAATC
CGCCCCACGAGCAT
>Contig562
GAAGCAGCCTCTCCTCCTCGCCTCAACTCTTTCTGAGCTAAATCTCCCCGCCGCCGTCCACCTCCGCCGCAGTACTCGCG
CATTGCGATGGCTCCCAAAAAGGATAAGGCTCCTCCACCATCTTCCAAGCCGGCGAAATCCGGTGGCGGCAAGCAGAAGA
AGAAGAAGTGGAGCAAGGGAAAGCAAAAGGAGAAGGTGAACAACATGGTGCTGTTCGATAAGTCGACCTACGACAAATTG
CTCACTGAGGCACCTAAGTACAAGCTTATCACTCCTTCCGTTCTCTCCGATCGTCTCAGGATCAGTGGATCGTTGGCGAG
GAAAGCAATCAGGGAGCTGATGGCTAGAGGTTTGATTAGAATGGTTTCGGCACATGCAAGCCAGCAGATATACACGAGGG
CCACAAACACCTAAGTATCTTACCCTCTACTGTATTGCGCTTGGAATGGATTTTGTCTAATTAGAACTATGTTCTTGTTA
GCTTTAATTTTGCCTCTGTTTGTTAAACTTGTTGTCAACTTTTAAAGTATCCGAAGATATTTTTTATTAGTTATCGAGTT
TGAGCTTATTTGTGCTTTGGAAACTCTTCTGTGTTTCTAACTCTTTTCTCTCCGATCATATTGGTCTTGTTCTAGTTAAC
CAATATATATTTATTGAGGTCTTCTTTTTTTTTGTCGTAGTCAGAACTGTCAT
>Contig563
ACTCACATCCTACACCTACAACTTGAATCTTTTCTTTCCAAATCCAAATCCAAACCCCAATTCCATATTGAAGCAATTTT
ATTGGATGGATAAGGAAGGAAAAAAGGGAACCAAAAATGGCAACCTCGCCAACCTCCCACAACAGAGAGGCAACAATCGG
ATCAAAGGCAAAATGCTTGATGATTTTAAAGAAACTTTCATCAATTTGATGGGCTCCAAAAAGAGTGCCGATTGTGGAGA
TCAAATTGATCAAGGAAGAAACCAAATGGCAAATGGCTCTTGATCTTACATTTGCACTAGTGTAGTTTTTCACTTAG
>Contig564
CATAGATCATTGTGAACAGTGCTCGCCCAAATCCTCGTTGCCCTCAAACTCCAAAACTAAAAGATGTCACTCCAGAGATG
ATTGTGAACAGTGCTCGCCCAAATCCTCGTTGCCCTCAAGCTGTCGACAGTGCTCGCCCAAATCCAGACAAGAGAGGCGA
AGCTCGTAAACGAGGCCCTGGTAGGACGTTGGAGAATCTTCCTCCATCAGAGACAAGAATGCGCGAAGCGTTAAATTTTT
CAACAAAAACAATGAAGGAGAGGTATGACCTGATTTCTCAGCGTTCCATTCTAGTCTGTAGAAG
>Contig565
ATACGCCTTTAGATATTGCCTGACAGAGGAGAAGCAAAAAAAGCATAGACATTGAAAGCATTTGTCTCCTGCTGGACCTT
GTTCTAGGGTCACAATTCCGTCCTCAAGTGGATGCACTTAATCAGTACCTGAAGATACAAATCGATTACAAGGTTATTAA
CATGGATCAGTGGATGGGAATCTATCGATTCTGCAACGAGATCAGTTTTCCAGATTTTAGCAACTATGATCCAGATCATG
CATGGCCCTTGATCCTGGACAATTTTGTTGAGTGGGTAAGATCCAAGAGAAGCTAAGTTGGGCCGTTTGGTGACATCTGA
TCGCTACCTGCACCAATGCACTCAAACTAAAGCTTATACATCGGTTCTTCTTGCTCCTACACCGTGCATTTTGCTGATAC
TCAGTTGGACCTACTTGCAGGATAACGGCTGCTCTCGTTGTTTCTACTGCTCCCTAGATAGTGATTGCGTATTGTTTACC
TTCAAATAAGACATGAAATTGATAACCAACTGATAGCACTGCTATTGATG
>Contig566
AGGGCTGAGGTGAGAGCATTCTTTGACGTACATGATCAAGAAGGAAGCCATCCAGGAGGCGTGCATTTGGAGATGACTGG
GCAAAATGTTACAGAGTGTGTTGGAGGGTCTCGAACAATCACCTACAATGATCTAAGCTCACGCTACCACACCCATTGTG
ATCCAAGGCTTAATGCTTCCCAGTCACTTGAGCTTGCTTTCATCATCGCAGAGCGGCTTAGAAAGAGAAGAATCGGATCA
CAGCGCTTTCCATCTCTCAAGCTGTAAGAAGCTCTACATCCCTTGAGAGTGAGGAGAGGCATGTTTGAGTTACTACTATT
TTGTTAATTGATTTAGACGAATCGTTTGGTGAAATCTACAAGTGTTAATGTTGCCCAAAGTTGTGTTACTCAGCACCTAT
GTGTTTTTATAGAGTCCTCGCTCAAGTTGTTCATGTTTATCATGAATTACTCGTATATATAATTGAGTCGTGCATAAGAG
CTTGTTTCTACGCGTTTGTGTGGCAAGAATGTAAAGGATATTTCGGACATGGTTGTAGAAATCGATTATGTTTCTGG
>Contig567
AGTAATCCCGCCGCTTATTCAATTCACGCACGATTCACTCGTAGTCCAATTCCACTTCTTCCATTTCCCATTCTATTTCT
CCGCTCCCCTTTCATTTATGCTTTCGATATCTACTCGACTCCAGCATCGTCAGTAGCTTGCCGCCGCTATCTCCCTCTCA
TCTCGTCTCATGCCTCCTCCTAATAGTATGTGGATTTCGATTTTATCGCTTTGGGAGTGAAAAATGTCGGGCAAATACAT
CTTTTCTGCTTTTGTGGGATCCCTTGCTATTGCATATGCATGTGACTATTTGATTTCTGACCAGAAGATTTTTGGAGGTA
CCACTCCGTCAACTGTTTCGAACAAAGAATGGTGGCTGGCTACTGACAAAAAGTTTCAAGCATGGCCGCGAACTGCTGGT
CCCCCAGTGGTGATGAATCCCATCAGCCGCCAGAACTTCATCGTGAAAGCCAGCCTCGACGAGTAAATGCTCTTATTACG
AGTCCTTCCGCTCTGCCCCCATGATAAAAGACATGATTGATAAAAATGGCATACATTTTGTAGAGTGAATCTTGTGTTGG
AATCCTGCTGATGGTTCACCACTGCTTATCTGAGTGTAGATCTCCACTTCATACTGTTGTTGTAATTTTTATTTTAAATA
AGTTTTGTATGCTTGACATATTTCTTGGGATTTATCTCATCGTTGGAAAATATTATGATTATTGTTTGATCATTGATCAT
GCTTTCGAGGCAGATGGTTTCAAATTTTAATTTAGGATTTTGTGGTTTAACTTGG
>Contig568
ACCAGCCTCTCCTCACAAGACTTTTCTTTAGAGAGAGAGAGAGAGAGATGGGAGGCTCCATGCTGTGATAAGGCAAATGT
GAAGAAAGGGCCATGGTCGCCTGAAGAAGATGCAAAACTTAAAGAATTCATCAACAAGTACGGCCCCGCCGGAAACTGGA
TTGCTCTCCCGCAAAAAGCTGGTCTGAAAAGATGCGGTAAGAGCTGCAGGTTGAGATGGCTCAATTATCTGAGGCCTAAC
ATCAAGCACGGTGAATTTTCCGACGAGGAAGACGGAATCATCTGCACGCTATATGCAACCATCGGAAGCAGGTGGTCGGT
CATAGCATCTCAGTTACCGGGGAGAACAGACAACGATATCAAGAACTACTGGAACACAAAGCTCAAGAAGAAAATCCTCG
GATTGAATCAACCCAAATTCCAACCACCATTTTTCGTCCCTCTCTAATCTCTCGCATTTGTACACCTCGTTTTTCGATCA
ACCTAGGAAACCGCTCCCGCCCGACTCCATAAACTTTGTAGCTCCACAAAATAGTACTATTCTCTACTCCAACACCGCCC
AGCAGCATGAGAATTTCACGCCTACTATCCCATAAAAGACAACATGCTTGTCTTCGGACAGAACGACGCCGCCAGTTGCT
CCTCCTCGGATGGGAGCTGCAGCCAGATCAGCTACGGCGCCAAGGACGGCGTCGTAAAAAATGAACAAATTGGATTTCTG
CACGGTTTCATCGACAATCCAAACTCCTTGGCGCTTGAAGATCCCTTGGGATCGATTTTCGATCATCACAAGCAAAGAAT
ATTGGGGTTTTGGAGAACAGTCAGTTGCAGTATGATCTAGAGGAAGTGAAGCAGCTCATTACCAGTGGCGGCGGCGGGGG
AGGAGGCGGCGGTTTGTTGTTCGGTGATGAGAGCAAGGCTGAAGCCATGGGGATGTACTACTTTTGAGTTTTGATTATAT
TGACCAAAAAAAAGAAAAAAATTAAATGAAGGGATTGAGCTTAATTTCTTTAATAATTGATGGTAAATAGTTAATTTCTC
TTCT
>Contig569
TTATTTAAACTGAATCTCCTACTAGGGTTCTTTTAGCCGCGATCATAGCCGTCGTTCCCCATCTCTATTCTCGGTTCCAG
CCTTCCAGAAGAGAAGAGAAGAATGGAATCACAAATCAAGCACGCAGTCGTGGTGAAAGTAATTGGTCGGACAGGATCCC
GGGGGCAGGTGACTCAGGTGAGAGTGAAATTCCTCGATGATCAGAACCGTTTCATTATGAGAAATGTGAAGGGACCTGTT
AGGGAGGGTGATATTCTTACCCTCCTCGAATCTGAGAGAGAGGCCAGAAGGTTGCGCTGATCTCATTCATTCTTTTTTGC
CTGTTTGGAAATGTAGTTGAGAATTTTGATTCACCACCATTTGCTTGTTTTTGTTTCCTCACTTCACATTGCTAATATAC
TTTGAAATGCTTCTTCAACTTGACTTTTGATCACTAGCTTTTGGGTTTTCTTCAAAAATCGTTCAATAGTGTTTCTGGTG
GAACATGGATATGTCGTTTCCTTTCCTTACTTGGATATGAAACC
>Contig570
ACCTGCTTGATGAAGCTAGAAATCTGTGGGGTAGAAATTTGGAGCTGATGTACGACCGTGTTTTGATGTATCCTGATCGT
GTGAGAAACTTATACTTCACTTTCATGTTTGTTCTCCGAGCTGTGACAAAAGCTGCAAATTACTTGGAGCAGGCTGAATA
TGATACCGGTAACCTCGAGGAGGACCTGAAAGCACAGTCTTTAATGCGTCAGCTACTTTACAACCCAAAACTGCAGGCTG
CATGTCCCCTTCCGTTTGATGAAGCTAAATTGTGGCAAGGACAAAGTGGGCCGGAGTTGAAGCTTGAGATTCAGAAGAAC
TTCAGGAACATCAGTGGTCTGATGGATTGTGTTGGATGTGAGAAATGTCGTCTTTGGGGTAAACTTCAGGTCCTTGGTCT
TGGAACTGCCCTGAAAATTCTGTTCTCCATCGATAGTAAAAACCATCCAAATAAACCACTGCAGCTGCAACTGCAAAGAA
ATGAAGAGATTGCTTTAGTGAACCTTCTTCATCGACTCTCAGAATCTGTTAAACTTGTCAATGAAATTGGCCCTTCAGTT
GAGAAGAATATGGAGGAGTTCACATCAGAGCCTTCAGCGCGAGAAATTAGTTTACTAGAAAGAGCGAGGCTGGCAGTAGG
AAGAATTGGGTTGACCCTTCCACTGTAGCTGGCCATTGCTTTATGAATTATGAGTTTTGGAAGTCCTTATAGAGCATTTA
TACATAATACCAATTGAGCTGCTGCAGTTGGAGCAATAGTATTAAAAATGACTAGCCATCAGAGAAGAGACTGTAACTTT
CTCATTACCCCATGTAACATTTCATAGGATCCTAATTCTTGTTTTTTCAAAGTGTTTTGTTGCCCCAAATTTGGGGGCAG
GGGGGGCTTCGGAATCTAGTATGTTTTGTAATGAACAGCGTAGACATC
>Contig571
ATTCATTTGTCCTTTGGATCATGTGTTTGAGGTTAATGTAATGTTAAAAGACCTCCCGGTGGAGGAATTTGGACCAGGGA
TTAATTTTAGAGAGTATTCTTTGTTTCAAAATCCTTATATGCCGCAGCAGGTGAAAGATTCATGGCTTGATGTGCATCTC
TGTCAAGAAGGATCACCGGGTTGTGCAGTTTCAAACAGCACAAATCCAGCGGGAATTCTCAAGTTCCCTAAACAAAGTAC
AGAGGAAACGTTCAAAACCATATTCTCACCCTTGAAGGATGTCAAAGTCATTCAGTTCTCATCAATGCAAGAAGCCTTCT
TAGGATTCAGTGACAAGGAGAAGGAAGAAAGATTCAGGAAGCGTGTGAAGCGGTATACAGGCATTTGGTGTTGTACGGAG
GATCACACTCCAGGCCACATATACTACGACATGTATTGGGATGAGAAACCCGATTGGAAGCCGAAACCTCCCCAGACTCC
AGAAGAAGATCACCCCCCATTGTGAGGCTTGTCATTTTGTAATCTTATACCTGCACTGCAAATCGGAGGATAAAGAAGAA
AGCGGCAAAATGTTGCTATCCTTAACCACACGGTGTCTAGGTTCGATGGGGTATGCGAATCGAGCTCTCAAAATCTATAC
ATAGACACTGACACGTAGTTTCTTTTTTCATTTTCTCTTGTTTTTCTTGTTTTCCCATTCTTTACTTCGGTCAGGTTAGT
GTCAAAGTCTTTTTCTGTAATCTGTACCTTAGAACATAATAAATACAAATTTTATGTTTATTCAGAAAGATGTTGGGCTC
CAAGGTAGCCATGCGTAATTTTTGTAGTTTTGATGAAGAG
>Contig572
ATTCGAACTGGGTTCTTGAAAGACGGCAAGCCTGTTCAACTTAAACAGGGACAAGAGATCACAGTTTCCACCGACTACAC
CATCAAGGGTGATGAGAACATGATTTGCATGAGCTACAAGAAGTTGGCTGAAGATGTTTATCCAGGGAGTGTGATTCTCT
GTGCTGATGGCACAATCACTTTTACTGTTTTGTCTTGCGACAAAGCAAAAGGTTTGGTACGATGCCGCTGTGAGAACACT
GCAATGATTGGTGAGAGAAAGAATGTCAATCTTCCTGGAGTAATTGTGGACCTCCCAACTTTGACAGAGAAAGACAAGGA
GGATATTTTAAAATGGGGAGTTCCTAATAAAATTGACATGATTGCTCTTTCTTTTGTTCGCAAAGGTTCCGACTTGGTGG
AGGTTCGTAAGTTGCTGGGAGAACATGCCAAAAGCATCCTTCTGATGTCTAAGGTTGAAAATCAAGAAGGGGTGGCAAAT
TTCGATGAAATTCTAGCCAACTCAGATGCCTTCATGGTGGCAAGAGGAGATCTGGGAATGGAAATTCCTATTGAGAAGAT
ATTTTTGGCTCAGAAAGTGATGATTTACAAGTGCAACATCCAAGGAAAACCTGTGGTCACGGCTACACAGATGTTGGAGT
CCATGATCAAGTCCCCAAGGCCAACTCGAGCAGAAGCCACGGATGTTGCCAATGCTGTTCTTGACGGAACAGACT
>Contig573
GAGGATCCGCGTGATTACGCCAATCGCTGCGCGGTGCAGTGGCACAGGGTCTCCGTTTATCCGGAGAGATTGGGCGAGCT
CGCCGCGAAGAATCTTGCCCCCGGTTCTACATTGTACGTGGAAGGGAGCCTCGAGACTAAAATATTCAATGATCCGATCA
CTGGCCTTGTCCGTCGAATCAGAGAGGTTGCTGTGCGTCGCAATGGGAGAATTTTGGTTTTGGGAAACGGTGGTGAAGCT
GCGCAGTTTTCAAGGACTGATATGGCTGGCGTTGGATATTACTGAGGTGCTTTTCTTTACATTGCTTGGCTAGAATGCTT
ATGTGATCTGAATCATCTGATCGCAATGCTTTAGGAAGTAGAGGAATTAGTAGTTGGATTTGGTGTTGGCCATGAATTTG
TGATATCTTTATGCCATAATGTTCATGTATGTGGTATGTTTCCGTTTTTCAAGTTCCACAATACAGTGCTACGGTACATT
TGAAGAATTTGTCGATTTTTGTTCGCCTAGTTTGTTCTTGATTGTATTGGTTGTTACCTTGATCTCAATATTATTATCCT
GAGAATGTGATAACTA
>Contig574
ATTTTCTGGGAATGATTTTTCAAGGAAACACATTGAGTCAAATTATTACAACCATTCAACATGTTGAAAATGTCAAATTA
TTGAAATGTTGCATCAAGGTGCTCGGAGTATTGAAAAGGAAATGTATGCATTCATCTTATCCTAATGTCAAATCCCTAGA
GCTTAGTTGTTGTTTCAAGGACTATGAACAAATAGTAAATCATCTTGAGATTTTCCCTCAATTGGAGAGGTTAGTCCTTG
AAGGCGTTACAAGAAATGACTACAAAGATGACAAACAGTCACTCAAGTTTGAAGCAAATCTCCCTAATTCCTTTCTTATG
CAGTTGACGACAATTGAGGTTACTTGGAATAATGGTTACAGTATGTTTCCATTAATAGAGATTTTGTTGAAATATGCGAG
AAAGCTAGAAAGGATGGTGTTCAGAGTAGAAAAATCAAAATTTCCACCATCACCAAAATCTGCGTTGTTGTTGGCATCAC
AAAAACTGTTGAGAATGTCAAGATCATCACCCAGCTGCAAAATTGATTTCTATGATTGTAGGAATGTACATAACTCCTAG
TAATTGGCTGGGGAGCTCGATTTCTCTTTCTTCATTCGGCTATGTGTCCTGTTTCAATTTATTTCCTTGTTTGTTTCATT
TTGGGATTGTATTTTGACTTATTTAGGGCA
>Contig575
CTGCAATAACCATTCACTTCCTTGATTTTAATCAGCTGGGCTTGTGGAAAGAGTTGTTCTTCTTGGAGCTCCTATAGCGA
TTAAAGACACGAACTGGGAAGCTACTCGGAAGGTGGTAGCCGGGAGATACGTGAATGTATATTCGACAAATGATTGGATG
CTCGGAATAGCATTTCGTGCCAATCTCCTCACCAGAGGATTGGCCGGAATTCAGCCTGTTGATGTCCCCGGTATCGAAAA
TGTGGACGCAACAGAGTTTATAGACGGCCACTCGTCTTATCTATGGCGCACGCAGCAGATCCTAGAACAGCTCGAGTTGG
ATACTTATTACCCAGTTTTCAACCGAGAAGCTTAGATTGTCGCTTGCTGCAACATCAGATATCTTAAATTCAAACACGTT
GGATG
>Contig576
ATTTTCAAAGCTTATGTTGAGGCTCTAAATGAGGATCCTGTTCAATACAGGGCTGATGCCCAGAAGGTAGAAGAATGGGC
CCGTTCTCAATCTGCCACCACTTTAGTTGATTTTGCATCTCGAGAAGGAGAAGTTGAGAACGTCTTAAAGGACATCTCAG
AAAGAGCAGGGAGCAAGGGAAATTTCAGCTACAGTCGGTTCTTTGCTGTCGGTCTCTTCCGCTTGCTTGAGTTATCAAAT
GCAACTGAGCCAACAATCTTAGACAAGCTTTGCGCTGCTCTAAATATAGACAAGAAAAGTGTTGATCGCGACCTTGATGT
CTACCGCAATCTGCTTTCTAAGCTGGTTCAAGCCAAAGAGTTGCTGAGGGAATACGTCGACAGAGAGAAGAAGAAAATAG
AAGAAAGGGCAGCAACTCAAAAGGCGAACGAGGCTGTCAAAAAACTGGTTGGAGGAGTACCAATCTGATAACGATGCGTT
TTCGACTTCTGCATCATCCTAGGTGTGTAGTACTCTACCTCTTGACGTTGAACTGTTGTTTAATTGAGAATGGTTTCTCC
AAAGTTGATGCAGATTGTATGATAGAGCTTGCTGTAAAAGTAGAAAGAGTTGAGTGCTTAAGAAATAGCTCAAAGAGTTG
ACAATCTGTTATTGAAATTAATGTAATTTTTGTTCATAATGTTCTTTGATAGTATTTTCTTGCTATACAACATCTTCATA
GATCAAGCATGCT
>Contig577
AGATCGTGAATCACGGTGTGGCTGTGGAGGTTATGGATGCGATGCTCGACGGCGTGAGGAAGTTTCACGAGCTAGATGCG
GAGGTGAAGAAGCAGTTCCACTCGCGCGAGTCTATGCAGAAGGTCAAGTATGCGAGCAACGTCGATCTGTACCGGTCGCG
CGCCGCGAATTGGAGGGATTCGTTGACGATCTCGCTCATGGGCTCCGATCGTCTTCCGCCGGAGGAGTTGCCGGAGATTT
GCAGGGACTCAACAATCAAGTATCTTGATCAAGTCACGAGCCTCGGAGAAACTCTATTTGAGCTACTCTCCGAAGCTCTT
GGCCTCAAACGAGGTTACCTAGGAGCCCTGAAATGTGGCCAAGGACGCACTTTCATTGGCCACTACTACCCTCCGTGCCC
TGAGCCGGAGCTCACGATGGGCACGGCCAGTCACACCGACCCTTCCTTCCTAACAATTCTTCTACAAGATCAAATCGGAG
GCCTCCAAGCTTTGCACAATAATCAATACATAAATGTGGAGCCTATGCCTGGTAGCTTGGTTGTCAACATTGGAGATATG
TTGCAGATTGTGACAAATGATGAGTTCATAAGCCCGGATCATAGAGTTGTAGCCAATCGGGCCGGGCCAAGAATCTCGGT
TGCAGGCCTATTCACGGGCGATGCTCTTTCTGGGACGATATACGGCCCAATCAAAGAGCTGATATCGGAAAACAATCGCG
CAAGATACAAAGAGCTCACAGTGAGAGACTACATTTCAAAGTTTTTTGCGCGGCCAATTGATAAATCTGGTCTTGATGAG
TTCAAGTTATTACAAGATGAAGACAATGTCCAAATTTTATCTCTTTGTGCCGACAACTTGTGAAATTTTTATACACTTAG
TTTTCCGTGGATTAAATCAATAATGACAATGTAATAATGACTGTAAACACAAATTTTATGTATTTAACTTAATAAAGATA
AAATTGCGTACAATTTCAATATTGTATAGATCAAATGTATGTTTGCAGCTGATTG
>Contig578
CCCAACAATTCAAGAACTATTCTTCGATTTCAAGCAACGTTTACACCCCCACAAACTCATCATACTCTTCCGTTCTTCGA
TTTTCCATCCAAAGTTTAAGATTCACCTCAGATTCTACTCCAAAACCGCTCGTAATTTTACAACCAGAGTACGAATCACA
AATCCCACCCATCATCTGCTGCGCCAAATCGAGTGGCTTGCAGATCAGAACTCGAAGCGGCGGCCATGACTACGAGGGAT
TATCTTACGTCGCGCAAGTCCCGTTCGTCATCCTTGATTTGATCAATCTCAGTGAAATCAAAGTTGATGCCGCGGAGAAA
ACCGCATGGGTCGGATCCGGTTCGACAACAGGTTCTGTGTACTACAGAGTCGCAGAGAAAAGCCCGGTTTTAGGGTTTCC
GGCCGGTGTTTGCACGACAATTGGTATAGGTGGGCATTTCAGCGGAGGCGGCTACGGAACGTTGATGCGAAAATATGGCC
TGGCTGCAGACCAGGTGATCGATGCAAGAATAGTAGACGTTAATGGCAGAATTCTCGACAGAGAATCAATGGGCGAAGAG
CTGTTCTGGGCGATCAGAGGCGGCGGAGGCGCCAGCTTCGGCGTGATCCTTGCATGGAAGGTGCAATTGGTGGATGTTCC
AGAAAAAGTCACTGTTTTCAGCATTGGCCGAACTCTGGAGCAAAATGCTACTCAATTAGTTGAGAAATGGCAATCCATCG
CCCCCAAATTCGACCACGATTTGTTCGTGAGAGTCATCCTAGTCCCGGAAAATCTGAGTCCCGCCAACAAGGAAGGAACA
AGACGATTCGTGCTATATTCAATTCACTTTTCCTCGGCGGGATCGACAGATTGCTGCCGTTGATGCAAGAGAGCTTTCCT
GAGTTAGGGTTAGTGAGAGAAGACTGCACCGAGATGAGCTGGATTCAATCCATCTTAAACTTCGCCGGCTTCCCCATAGA
TTCACCTGAAATGCTGTTGAACAGAACTCAACCCGCAGTGAGATACTTCAAAGCCAAATCCGATTATGTGCAGAAACCGA
TTCCTGCATCCGGGCTTCAAGGCGTGTGGAGGCTGATGTATGAGCCGGAAGCCGACCAGTCCGTGCTCATCTTCAGCCCT
TACGGTGGAAGAATGGACGAAATCCCTGCTTCCGCCACTCCATTTCCTCACAGGGCAGGAAACCTATACAAAATCCAGCA
TTTGGTGTTTTGGGATGAAAGCGAGAATCAAGATTCCGACAGCTACATAAGTTGGATGAGAAGGCTCTACAGGTACTTGG
CTCCTTATGTGTCGAGCTCGCCCAGAGCTGCATACCTCAATTACAGAGATCTCGACATTGGAGTCAATAACCCTTATGGG
AAAACAAGTTATGCACGAGCGAGCATTTGGGGCAAGAAATATTTCAAGAATAACTTTGATCGCCTTGTTCGTGTGAAAAC
TATGGTTGACCCACACAATTTCTTCAAGAATGAACAAAGCATTCCGCCATTGCGCTGAAAATCAAGACAAATGCTTCAGG
ATTGATTGTTATATTTCTTTGCTTTAATCACGAATAAGATGTATTGATAACCGTTTGATGTTAGTATTTTGTAAGAATGA
AGATTTGTAAGGTTCCTGTAATGTTGTAGTGATATTATTGATTCGTAAGAGTAATATCTGTTTGAATGCGGTAGCATATA
TGTTCTT
>Contig579
AGATTATCCCAAAATCTCATCTCTTCTCAGCCTCCTTCTCTCTGGTATCTGCGGCGTTGTTGTTTCCCTTGTACATATGT
TTTCTTCCTAGCCCAGACCCCTTCCCTTTTCATTTCATAATTATTTTCGCACCATCAAATCAAAGGGATAGATTTGATTT
TCCCCCTATCTCGTCTTTTGATTTGGGCGATGCGGCGCGGCAGAGCGGCGGCGAGGCAAGCGGAGGCGATTCACGGCGGC
GAAGTCAACGGATCTGGTGTTTCTAAGGAGGTCAGATTCCGTGGCGTCAGGAAGAGGCCATGGGGCCGTTTCGCGGCGGA
GATCAGAGACCCGTGGAAGAAGACGCGCGTCTGGCTCGGCACCTTTGACTCGGCGGAGGACGCCGCCCGCGCCTACGACA
CCGCCGCTCGCTCGCTCCGCGGCTCTAAGGCCAAGACCAACTTCTCCGTGCCCCTGAACGGCGCCGTTTCCCCCAATTTC
AACCCCAAAATCCTAATCAGCCGCAGATCGATGATAACCCTAACGATCCGTTCATGGACTCCCGATTTTACCCTCAGGAG
CACCATATAATAGCGCAGCAGAGACCGACCTCCAGCGGCATGAGCAGCACCGTTGAGTCTTTTAGTGGGCCCCGGCAACT
GCCCCTCCCTCAGCCTCTCGTGCGGCAGCCGAGGGTATCCACGTTCGCCACCGATGGTTCCAGATGATTGTCGCAGCGAT
TGTGATTCTTCCTCCTCCGTCGTTGATGATACCGAGTGTGACATCGCCTCCTCCTCTTGTAAAAAGCCTCTGCCTTTCGA
TCTTAACATGCCGCCGCCGGTCGACGCCGTCGCAGGCGTTGATGCCGATGTGGACGAGCTAGCTTGCACGGCGCTCCGGC
TCTGACGAGTTAGATGATGATCCTCTTATCTTTCGGAAGAAACCATTTGGTTAAATTACCAAGTATTTTTTTCCTTTTCT
TTTCTTTTTCTCTTTTGGGGCTTCTTTGCCCCCTATTTTTTTTGTTTTTATTAGACCAAAAAAAAAAAAAAAGAGAGAAA
AAATGAGAGATGAGAATGCTCATAGATAAGGATGGATGACTGAACGTTATTAAGTCTAAGAGTCTGTCTTCTGTGAGTGT
CTGTTGTTTGAAGAGAATTCGCTTGTTTTAAATTTATAAACTCAATGTTATCGATAATCAAGGTTGTTCTGGTGTACATG
GTCGTGTTTCTTGTTGTCTTTTTGATATTTTTGTGATGTTATTCGAGATGATAATGAAGTATGTTGTCAAAATAAGTTCT
TACTAGTGTGTATCTAGCTGGAGAGTCAGTTTGTTTGGTTCATAATTTACTTTTGAATGATTTCTGCATTTTACTCTTTC
ATTTAATGTTATTACATTGGCTGTTGTCTTTTCCAGGGTAATATTTTCATATCTTTTGTACGTCTATGTAACCGAGACAT
CTTTTATGTTTCTTATGCTTGTGGATATATCTGTGATTCAGTGTTGGAACTGATTCTTCTGAAAGTATGCTTTCCGATGT
GGATGTGATTGTTTTGGATGAAGTGCATTATTTGAGCGATATATCCAGGGGTACAGTTTGGGAGGAGATTATGGTGGGAT
ATGGATGGGCTGGGATGTTGAGAAAATACTTGGTTGATCCAGTTGACATGTGGTGGCCTTCCAATGTCACGCAAGTTTCC
TTGTTTAGGTAAAATAAATCAAAATTCTGTTATTAATTTCTATTTCCAAGAGTATTGATGTAGAATACAGAATCACTACC
TATGTAGTTATAGAAAGATTTAGGTTGTTAATATCTTTCATATTTCTTTTATTTAAGAAGCTCGGGTTGGCTATGTTTTG
CAGGTGAACTCGCTCGTGTTGGTGGAGGGTAATCTTCTTCTCATTTTAACAATATAGATAGAATATTGAGATCTTGAAGA
TTACTTATGTGTTTTCTGTAAAACCTTTTACCAAAATATTGAATCCAAACCAATGTCTTGCTTTTGAGAAAATCATTCAT
CATATTTATATATCTATCAAATTTGATTTAGATTCTGCATTCTGTTATATTACTATGCATCAATATTTGATATAACTCAC
ATGTTGCCGGTATTTTTTTAATCTCCAGCTCATTAGTGTAATTGAGTTTATCATCTTGGCGGATCAAGTAGATGGGAGTC
GATGAGCTATGAGGACTACTACAAAAGAGAAGGCTGAAGCAGAGAACGTCGTTTCAAATGTCTAGCAAGTTGCGCGCATT
TGTAATATGTTTTTCTTAATTAAGCATTTAGCTAAATAGAATATATGTGATTGTTTTCATTATATTTGGATGATAATGTA
TGAATATTTGGATGTTATATATGTTATCGAT
>Contig58
ATTATCATGGGAATCGCAAAGGGACTGCTTTATCTCCACCATGATTCCAGGCTCAAGATTATCCACCGGGATCTCAAAAC
AAGTAACATTTTTACTAGATGCAAGTTTAAATCCAAAAATATCAGACTTTGGCTTAGCAAGAACGTTTGAAGAGGATCAA
TGTCTATCTAGAACAAAGAGAGTTGTTGGAACATATGGCTATATGGCTCCAGAATATGCATTTCACGGGAAATTCTCTGT
GAAGTCTGACATCTATAGTCTTGGAGTGGTACTGCTAGAGATAATAAGTGGGAAAAAGATCAATGGATTTCAACACAACG
ATCATTGTCATACTCTCCTAGACCATGCATGGCTGCTATGGAAAGAGAAGAGGATTATGGAAATGATGGACGAGTGTTTG
AAGGAAACATGTGTTGAATCCCAAGTGAAGAGATGCATACATGTGGGGTTATTATGCGTTCAAAATTTCGCAGAAGATAG
ACCAATCATGCCATCAGTGGTTTTAATGTTAGCAACTGATGGAGCAATCCTGCCTGAACCTAATGAGCCGGGATATTACA
TTGAAGGAAGCTATAGCCCTCCACCAAGCTCGAAACCGCCTACTATTAAGTCCGAGAATGGCACACTTACCATTACCGAC
TTGGAGGCCAGATGAGAGATTGCTACTTAATTGCTCTGTGTATTTGAGCTCCTAGACCAGCCACCTGGTTGGTTGGAATT
CTATGTTTATGTTCAAATTGAGAGTTGTATAATTTGTAGTAGATGTAAGATAAATGCTTGTTCACTTACAAAAGTTCAAG
>Contig581
AATCGATCCTTCTAGACAATCGTTTACGTTCATCGTCTATTCTCTCTCCCTCTCTTAACACACCCGCTGCAGAAAACTCT
ATCCAAAAATGGCAGGAATCGTTCAGGACTGGGAGCCGGTGGTGCTTCGAAAGAAGGCTCCCACCTCCGCCGCGCGCAAG
GATGAGAAAGCTGTCAACGCCGCCCGCCGCGCCGGAGCCGAAATCGAAACTGTCAGGAAATCTACTGCGGGGACAAACAA
GGCCGCCAAAAGCACTGTAACATTGAACACGAGGAAGCTGGATGAGGAGACTGAGAATCTAGCTCATGAGAAGGTTCCGA
GCGAGTTGAAAAGGGCAATAATGCAGGGGCGAATGCAGAAGAAACTAACGCAAGCTCAACTGGGTCAGATGATAAACGAG
AAGCCTCAAGTAATCCAAGAGTACGAGTCTGGCAAAGCAATTCCCAACCAACAGATCATAGCTAAGCTGGAGAGAGCACT
TGGAGTTAAATTGCGCGGCAAGAAGTAAATTATATATGCCTTCCCTTTTGTGTACTGTACATGTATGTCATCTCACTCTT
TCTGTATCTCATCTGCTATTGTGGTGTTGCATAAATAGAATGTTCAAACTGCCTTGTTGCTATGTCTTGGAGGGTTAACT
ATAAGCTAGAATTTCCAGAAACACATAAGCCTTGTCTATATTGTTTCTCTCTCTGCTTCAATTATGAATATTGTTCATTG
TGAATGCAGTTTTACCAGGAAAACACTAGTAGCTGCAGACTTAGGATTTTTAAATTGGGGGTAGACAAAAAATAATTATA
TAATCTCTAGTGTAAATTGTTGCAAGTATGGGTTGTTCTGTCATTCCT
>Contig582
ACTCTAAGCCGCAGCTCTACCTAAATTAGGGTTTCATTTTCGTCTCCGCCGCTCCCCAGCAGACTCCAGCAACAATGGTG
GCCGCCAAGAAGACCAAGAAGACTCATGAGAGCATCAACAATAGGCTCGCTCTCGTGATGAAGAGCGGCAAGTACACGCT
CGGCTACAAGACCGTGCTCAAAACCCTACGCAACTCCAAAGGTAAGTTGATCTTGATCTCGAACAACTGCCCGCCTTTGA
GGAAATCGGAGATTGAGTACTATGCCATGCTCGCGAAAGTCGGGGTTCACCATTATAACGGAAACAATGTTGACTTGGGT
ACTGCATGTGGGAAGTACTTCCGCGTTTCATGTCTCAGCATTGTTGATCCTGGTGACTCGGACATCATCAAATCCTTGCC
TGGGGAACACTGAGAAAAGATAGTTTTAATGATTTAGTTGACATTCTGGATCCTTTTTATCATTTTCTATATTTTATATG
TAAACATTATCAGAGTCCTGGAATTGTCCTTTGGAATTTCTCCATGCCGTGTGTTATGGTTCAGCTTGGTCGTGACCTAG
CTGGTTTTTGACAGTCAATGCTACTTTTCTTTCTGTGGATTCATTGATCTTGAACCTGTAATTGACTTGTATATTTCCTT
ACTGGAAATCTGCACTGTCTAGTTATTTTATTTTAGGATGAGCTTGTTTGGTAAATCAATTAAATAGAGTGTGCCAATAT
GAATACGGTG
>Contig583
TGCTTGCCGGAGGAGGTCGGAAAGCTCGTGAAGCTCACGGTCTTCGACGTCAGCTCCAACAACCTCGTCGGGAGCCTGCC
GGAGTCGATGGGGAACATGAGGAGCCTCGAGCAGCTGAACGTCGCCGGCAACAAACTCTCCGGCCAGATTCCGGCGAGCA
TCTGCTCGCTTCCGCGGCTCGAGAACTTCACTTACTCCGACAACTACTTCTGCGGCGAGGCGAGCTCGTGTTTGAAGCTC
AAGGATAAAGATGATGCCAAGAATTGTATACCTTATAGACCTAAGCAACGTTCTTCTCAAGAATGTCACGATTTCTATTC
GCACCCTGTGGATTGCAGCGCCTTCGGATGTTCGGCGAGGCGGCCCCCGCCACCGCCTCCTCCTCCTCCGCCTCCGCCGC
CGCCACCACATTCCTACTATCCATGATCGAATTGTTTTGTTTATAAATTTCTATCATTGACATTTTCTTCTTTTGCTTTT
ACTTTCTTTTGTTTACTTTTAAAAATATATATATACATAATTTCAAGGGTTAATAGTATTTTATGTTCCGAGCATTCACC
GTTTTCTATCAAATATTTCGAATTTTTATTTTCTCTTAAAAAATTTCAAACTTTTAGTATTTTACCTAAAATGTTCGATA
ACCAAAAGATGACTTTTTTCGAACTGATTGAAGTCAAGTTGTGAATCCTACCCGACTTCTTCAGGGAGATGAATGCATCT
CTCGATCAACAGATATTTTATGAAAAGCGCTGAAAGTTCGGAATATTTTTTTTAGAGAAAATGAAAGTTATTAACCCTAA
TTTTAAACACACTTACTTCTTGTGTTGCTACAAGAAAAGAATACGTATATAATAACGTGAATAATGTTGTCATTCGCATG
ATAATTAAATAATTAATGTATTTGTGACACTTATGATATGATG
>Contig584
CCTACGCATATCCAATACTACATTGTGCTATTTTATTATTAGATAAGAGAGAAATCAAATCATTTTGAATTGAAGGACCA
AGATAATGATAATGAATTTCATTGTTTTGTATACGCCTAATATGATCTTGCATCACGATATCAAATTCTCCAATTAATCA
TTTCAATCATCAATCACAATCTTGAAGGACCAATGAATTTCAGAATTTGGGTAAGGAATTGAAGATTGAAATCTGAAGAA
CAAGATAGAACTGTAGGATAATACAATTTATAATTTCTCCTATTTATTTTCATGATTCTAATGGTTCAAAAATTATTGGG
AAAAGATTTATGATAAGTGAGAACTGAGAACGACTGGAGAAGAAGATTTAGAATGTAAATTTTTGGGCCCTAAAATTTTT
TTTGTGCTAAACATAAAAAAATAAAAATAAAAATTGGGCCCATAATAATAATAGTATATATAATAGGATATAAAAAAATT
TGGGCCCCCGAAAATCATGGGCCCTGGGCGGTCGCCCATGCTTGCCCGCCCTCAAAGACGGCCCTGCTTTTTGACCTCAA
ATATTATCAATTTTTTTTATATTATTATACTCTCTCCGCCAAAAAAAGTAGTCCATTTTTGCAGATTGATTTACGCGGCG
ATCTCTCCGGATTCTTATCTTCACATCCAAAATCCTCACTACTCTCCCTCCACCATTTTGATGCGGTGAAACCAATATTC
CCCGGCATGAATCGTTACCAGTCGACACGGCACCTCATGAAGGCGGCGGCGGCCGACCAATCCCGTATGCTACAACAAAC
CATCTGCCACCACAGGCAAAGCAAGTGGTCCTTGTCCGTTTCGTGGGGCTACTCCGCCCACATATACAAGCAAATCATGC
CTCGAAGCCACCTGCAAAAGCCCCTCGAGACATTCCAGCCGTGGTCAGGCATGCCTCTGTCGCCGCCTCTCTACATGTTC
AATACGAGGTTACCATCCAATGATTCCTGCCTTGTCCCCCATATCTTCTACTTTAAGAAAGTAGACAAGGTTTCGATGGG
AATCCTAACCACCTACTCTCGAGTGGCGCCTCGTGGGATACCACCTTGCTTTTTAACGGCTAAAGATAAAGCGGATCTTG
TCTTCGAGATCCGCGTCCTTTCCCCAGCAACCAAGCGGAAAGAGATGGATCGGTGTGAATGCTGCGATGTTGTTAGAGTG
GGGGAATATGTGGAGCTTAAGTTGAGGGAATGCATGGTGAATGAAGTCATTGCTTAACCTAACCGTATGATAGCACCAAA
TAGTTGTACTTATTAACTATGAGAATTCTATATATCTATAAAATTACAAATTTGAATTGATTTGTTGTGTGCAATTTGAG
CAGTGTAACAACCTCTCATCTATTCACTCCCTGAAGCTGGAATTAAATGAGTTTTCCATCAGATCTTGAACGGCCTAGCT
CGAAAGCTGCCCCACCCCAACGCCGCCTTCTTGAAGCCAGGCCAGACATTCTTGAACTGGGACGCCGGCCCCGTCGCCGA
CCTCAAACCGTGGTAGCTCTTTTGCATCTTCTTGTAATCTGTGATCAGTGGCGGAGCCAGAAATTTATTTCATTAGCGTG
CGTTGAATTTCTTGAATAAGGCTTTTCAAATTGTTAATTGTGGCGGTGCCTTAAATATTTCAGAAGATGTTGGGTGACGG
GTTCTGTTATATTTTCCATCTCTTAATTCAGTTATATGTTAAG
>Contig585
ACTTTCTACCTTTCCTCTCTCTGTCTTTGTTAGGGTTTCCGCCGCTCTCTTCTTCTTCAGCAGCAGTCGAGAGATCCAGC
AGCGGTGCCCGCCGATCCGCCTCATCGCCGGGCAGCAGCGGCTTCTCTAACAGTCGTCGTCGCCTCGCTCCGACGGTGGT
TGTCCACCCACCGCCTAACGCCACCGCCACTGAAGGAGCACCAAATCGCCCGCCTGCATTCCGCCGGCCTCTTTCTCTCG
ACAATCTCCGTAACTGCCGCCTCCGATCTCTCTCTCTCTCTCTGAAGGCGGAGGTGATGCTTGTTGCTGCATGAAAATGA
CTGCGCTGGAGTTGGT
>Contig586
AGCGGTGGGAGATTGGGGGAGATCGCTTCGCGAATCGGCCAGCTCTATTTCAACCAGTATTTGAGGACTAGCGAGGCTCG
GTTTCTTCTCGAAGCGTACATATTCTACGAGGCGATATTCAATAGGAGGTATTTCGAAGGTTCGTCCAAGGATCGAGGGG
TTAGGTTTAAGGAATTGAGGTTCTACGCCAGGTTCCTGATGGTATCGTTGATTATGAATCATGTCGAAATGGTGAAGCTG
CTTGTTCAGAGATTTAAGGATCTCGTCGACGACAGTAAAGTTAACTTTCGGTCTCTCCTTTAGGGTACCAACTTTAAAGA
ATGGAGGTTGGTGGTGCAAGAGATTATGCGGTTTACAGAAGCTGATTCAGGCAACGCCAGTGCTAGGCCATTGCGTTATA
CTGTCATGTTTGATTCATATCCAGCCTCACTTCCGTATGTGGCCCGTTTTCATGCTAAGAGTACTTTTGAAGTTTAGAGA
CGCATTGCTGACCAGTTATCAACAAAAATGAGGTGAAATTTGCAGAACAAACTTTAGATACTTTTAGAATGCTGCAATCT
TTGGAATGGGAACCTAGTGGATCTTTCTACCAGAAGCACCCTGTTGAACCAAGGGAGAATGGTGGACCAGCTGATCATTC
TGTTACCTCAGGATTGATAGATGTAAATTTGATGGCAGATATGACAGATCCCAATCTGCCTCCAAATCCTAAAAAAGCTG
TTCTCTACCGTCCGTCTGTGACTCAGCTGATAGCTGTGATTGCAACAATTTGTGAGGAACTTCCAGCAGATAGTGTTATG
CTCTTATACTTGTCTGCCGCAGGGAATTATGGTCATTCTAGTACTTCACAAGTGGAAAATTATGGGATGACAAGAAAATC
TTCTCTGCCTAGTGCCTCTGCCAACAATTGTCATGAACAGAGGAATGGTTTTCATGAAAATCATATTACTACCAAGGGGG
AGTTAAATCAATATTATGAGAATTATTTATTGTTGGGTCCAAGCAGAAATGGAAGTTCAAATATCCTCTTCCCTGGTGAT
CTAATTCCTTTTACTAGAAGGCCTCTTTTCCTGATAATAGATAGTGATAACAGCCATGCATTCAAGGTTCTACGTGGAGC
GGAAAGGGGTGAACCTGCTGCTTTGTTTCTTTCTCCTTTGAGTCCTTCATTCAAGAATTCAAGTGTTATTGATTCGGCAC
GCCATGGAAGTCAGTTCACTTTCTTCCTGACCGCTCCTTTACTGGCTTTCTGCCAGTTAGTTGATTATAACTTAACCGAA
GATGACATGGATATGTACAACAGCATAGAAAGCATCCTCTCCACTGCCTTCTCTAAATGGGAGCAAATTCTCTGTACTTC
GACTGACCTGGACCTCGTCTGGGCTCAACTTTTGTCCGATCCATTTCTTCGCAGGCTTATTCTGAGATTCATATTCTGCC
GTGCTGTTCTTACTATGTTTTGCATAAGAGAGAAAGGTGACCAATATCTGCCTATTTGCATACCTGAACTTCCAAATTCA
GTATCTGCCAACTCCAAAGCTGTGCAACCTGCAATCACGCAACTTGCGAATCACC
>Contig587
ATTGATCGGATTGAGAAGAGGCTGTTCGAGATCAGAGCTTGAAAGAGCTCATCTCCTGCTCACGCTTAAACACAAGCCAG
ATAAGTCCTCGAGTTTCATCGAGAGGTGCGAGTTTGCCGATGAGAAAGACGTGGATTCTGTCCGTGATCGGGCGAAAATG
TCGTCGTTGTTGCTGTATAGATTGGTGCAGAGGGGATACACTAGTGTAATGTCGACAATTTTTGGATGAGGAGGCAGCTG
AGAAGCAGAGGAAGAAGGCCGTTCAGCAGCCAGCCCCCCGGCCCCGGCCCCGGCCCCGGCAATGCCAGTGGCTGTGGCGG
TGGCGGTGGCGGAGGAGAGCAAGGCCATCAAAACTCCACCAGCATCAGTTTTTCAAGGAGTTTTCTGCAGGGATCTTGCG
GTGGTGGGTAATCTGCTGGCGCAGGCTGGTTTCAACCGTCCGATTCCGGTGAAATACGAAGCTTTGAGCTGTTGATTATA
GTGGTAATTATTTATTATCCATCGCCGTAAAAGAAGTTGAATAATGTTGGTGGTTTTGAAATGTTAATAGACCGGCGGGA
GAATCTGATTCTGGTGGCAATGTACAAATCGTTAAACCTCTAGTACTACCCTCCCAGGATAAAAATTTTGTTACTAGTTC
TATCTTTTTTCTTTTCATTTTCTATTATGCTATCTTTGTGTATGTACAGATTTAATTTCAATATTTCAGTACTTGTTGAC
CATTTGCGGATGGCATGGGATTAGCTGTGTGTCATTTTCATCATAATTTGAAATGGGAGTTGTAAATTAATGAGGTGTGA
TAAAGATGTGCATTGCAATTT
>Contig588
AACATCTTGGATAGCTGCATTTCCAAGGAAAATTGAAAATAAATCAAATAGCGTAACGCAGACAGAGAGCATAGATAACA
TCGGCAATTCGGCATTCCAATCAAACTAGTATTAACGCCTCTCTCTCTCGCTCTCTCTCACGTCTCCGGCCACTCTGTGT
TGCCGTCGTCGTCGGCTTGCCCAACTCCCCTCGTCTCCCAATCTCCCTCATCACGTGTCGCCGCCTTCGCTCACGCCCCC
TGTCGGCCCCGATTCCGTCCCCCCCTTCTCAATCCTTGGCGCCTGCGTCTGCAACAGATCTCTAATGGCTGCAGGCAATG
CCCCATCTGCTCATGAGAGAGAACAGATTATTGGAATGATGGAGAAGGAGATGGAGTACAGGGTGGATATGTTTAACAAG
CTCACACACACGTGTTTCAGCAAGTGCGTCGAGAACAAGTACAAGGAAGCTGAGTTAAATATGGGGGAAAACAGCTGCAT
TGACCGTTGTGTTTCGAAATATTGGCAGGTGACTAACTTGGTTGGCCAGCTGCTAGGCAACAGTCGACCTCCAATGTAAA
GGAGATAATTTTTCTTTTGCTCAGCTGACTCGAGACGAGTATACAAAGATTATGTTGTATTCGTTGAAAACTCAAATTAA
TCAAATAAAACCTGAATCTGGCAGGTATTTATTTGGCGTTGTCAAGTTGCATTAGCTTATCTTTTTAGATGCAGAACCGT
TTGCTTATGCTAGGCACTACTTTACAATTTTATTGAAACCAACTAGCTGGTAAAGATTCAATATATTCTTCTCATATAAG
TGCTGCC
>Contig589
AAGAATCGAAAAGCTTGAAGCAGCTTCATCGAAGATATTTGGTGGGGACAGATCGAGGATTAGGAAAATTGAAGAGCTGC
GAGAAAATATAAGAGTAACTGAGAATGCTAAAAGCAGTGCAGTCAGAGAATACGAACAAATAAAGGAAAATAATAGAAAT
GAGCTGGAGAGACTAGAGAAAGAGAAGCATGATGATTTTGTGAACATGCTGAAAGGATTCATTGTTAATCAGGCTGGATA
TGCGGAGAAGATGGCTAATGTTTGGGAGACGGTTGCCGAAGAAACAAGTGGATATATGAGAAAATGATAGCTGTTGAATC
GACATCATTTGAGTTGTCTATTGTTTCTTCTCCAACTGCTAGGTCGAAGGAGGTTCCAGTCATTACAGTGGAAAAATGGG
GATAATTCGATCACAGTAAATATTTGTTTCGACGTAGCGCCTCCCGCTTCTGTAATTTTTTTTTCCCTTCTTTTTCTTCC
CACTAAATTTGCTTTGTACTTGAGATACGCCTAGTACAATACCCATAAAGCTAGCGAGCTGTTTATCTGAATTTAGTCAT
TACAATCTCTTTTCCTTTATTTTTTTTACCGTTTCTTTTATCTTCGTGAGAAACTAGTTTTACTACTTAACCATGAACTC
ATCACATC
>Contig590
TCTTCTTTTCAGCAATTTCTACAGGCCCCCGCAAGGTTAGTTTTCTACTTTTTCCTTTCTTTTTCATTCCATTTATTTCA
GTCATTTTCTTTTCCTTTTCAGTTTGAGTTTTTTCTTTTCCTGCTTTTATTTTGTTTTTTTTTTGTTAATTAGTTGCCTT
TAATCGTTTGTTTTTAGTTGGTTGCGGTGTGATTGTGTGACCGGTGCTTATTTTTTGTTTATTTGAACTTGCAGATTGTT
TTTGGCGTCTGAATTCCGCTCCGAAATCGGTTCTAGGTCATTTTCGTTCTTTTATTTGTGAATTTTGGACTACCAAATTA
ATAAATTGGATTCCAAACCCTAGCTTCCATGTTTCCGATCCCTCCGTTTTTATGACGTGCCCCATCCTGATGCGAAGAAT
TCGAATTCTCCACTCTTTCTCAGTAGTTTTTCTCTACTGGTTCTACGTGTTTTCATGAACTAGCCTTCATCTGAAACCCT
AATTTCATTGCATTCCGACGAAATTACCGTCGATTAGAGAAGTTTTAAATTTTCGAGCGAATTAGGAAAACCCACATACC
GAAAAACCCTATTATTTGTGCACCCCCCGCGAGGAATGGCTTCGAAGCAGCAGCAGCCAGCGAGTCCTGGTTCCGATGGG
GACGAGAGGAAGAGGAAGAGAAAGCTGTCTAACCGTGAATCTGCACGACGGTCGCGGATCAGGAAGCAGCAGCATCTCGA
TGAACTGATCGCG
>Contig591
CCATCGACTCTCCCCCTTTAACTTCATTTGTTTTCGACAGGTGATGTACTCTTTTCTTGATCGGCTCATCAACTTGGGAC
TTCCTAGGACGCGTGATTTTCAAGGGGTGAGCGCCAATAGCTTTGATGGAAATGACAACTACAGCATTGGCTTCCGCGAG
CAGACTGTGTTCCCAGAGCTCAGTTTCGACCTACTTGGCAAGCCGAGGGGAATGGATGTTTGCATTGAGACAACAGCTAA
CACGGACAAAGAAGCTCACAGATTGCTGGCTCTCATGGGAATGCCTTTTAGAGAAGGTGCTGGTGGCGGTGGTGCTCCAA
CCATAATGCGCAAGAAGAAGCTCAAGGCTCATCACTTCGACTCGAAATCAAAAGAGGTCAAAGCAGAAGACCAAGAAGAG
ATAAGAACTCTT
>Contig592
TGAATTGCCTTACATAAGTGCCATAATTATGGAGTCATGGAGGTTGCATCCACTAGCTCCACTGCTAGCACCCCATTGCG
CGATGGAGGACTGCAAAGTTGCAGGATACGACATACGAAAAGGGACACAGGTGCTCATCAACACATGGAGCATAGGGCGG
GATCCCAACGCATGGGATGCCCCTCAAGAATTCCTGCCAGAAAGATTTCTTGGAGAAGATATAGATATGACAGGAAGTAA
CTTTTCCTTCCTGCCATTTGGCTCCGGCAGAAGGAGTTGCCCAGGATACAAGCTTGGACTCAAAATTGTTCAAACAACAT
TGGCCAATTTGCTGCATGGTTTTGAGCTGAGATTGGTTGAGGGAATGAGGCCTCAAGATATATGTATGGAAGGACTGTAT
GGACTTACTGTTCATCCTAAAGACTCTCTTCAACTTATCATGGAACCTAAACTCGCACCCCACCTTTATCAAGCTCTTAT
TGGTGATGAGTGAATGTTGCGTTGCTAGTATTTTTTTCTGGTTACTAATTTAAAAAATAAAATGAAAGTATGGTGCCATT
GGGCATTGATTAGATGATATAAATA
>Contig593
ACTTCTTGGTGAATGCCAGGACTCCGTTGCTGAACTGTTCAGCGGAAATGGACAAGTTTCCGAGGGTGGGCAGAGCATTG
GCCGTCCGAGCAGTTTAAGGATGCTGCTGACGAGGCCTACTCGTACAGTCCATTACTACTGGAGAAAATTCGATGATGCG
TTCATGCGTCCTGTTTTCGGCGGCCGTGGCTTCGTCCCTTACGTCCCGAGCTCGCCAACGGAACAGAGCGTGCCTGCTCC
GCTGGGAGAAGCCAAAACACTAAAATTCTAAAAATGCTCTTTGCGCCAGTTTGTCAGTCTGCTGACACAGTTTTGGGACC
CCTTTGGTTTGTAAAATCTTGAATTCTTGATTGCTACTGTTTCTCGTTCGTCGTCGTTGCACGCGACGAAAGATTAGTAG
AGGCTGCAGAAATCATTTCGTGGTGGTGGTGGTGGTGATATTCGTTTCAGCTGTGAGTATTTTGTCGGGCAGTCGCCGTC
GACCGGAAGAGTGCGGAGCTCTGAAGAGTTCTCTCGCGGGTGTGTATTTATTTTTTTGTAAGCAACGCAGGTCATATATA
GGATACAGTTCTTTCTCTGTATATGGCATTACAAGAGATGTATAGTGAGTTACCGGTGTAATCACTCCTTTTGTGTGTGG
ATTTCAACTTCCTCCAGTTCGGATTTTTTACCATTTCAGATCCTCTCTATCTATTCTTCTCTAGAACTATTCAACGTGTA
ATAAGATCATAAGATAATAGAAGT
>Contig594
TGGGATTTGATTAATTGTAGTGTTTAGTTTGTTTTAGCATCTATTTCCATTCTGTGCTGAGAGAGGCGTGGTGGGTTATT
GCTTTCTTCAAAACCCAGTGCTTTAAACTAGCTGGAGAATAAAGAGAAGTTCAAGATTCTTCCTTTACTATCGTAGCTAC
TGAAAAAGTTGTTAAAAGATTTGATTTTTATTTTAAACTAATCTTGAATGCATGTCAAGAAGAAAAAGGCCTTGCACTTG
CACAGAAATGTATGATTGTTTGCATTTCTGCTTATCTTCTTATTTCTTGAATATTTTTGAAGTTAGGCTTAGCTCTATTG
CTTGGACATATGCTTCAGAATTAGTGTAATTTAGTGTGATTCTGTGTGTTGTGTGTGGGAAGGAATAAGGATGATTCCTC
TGTTCTTTTTAGTTGTGTGTGGTGAGGGTTTAGTGGCATTCCTTTTAATGGTGAAGATTGGGCCATTAAGGGAATTGGTG
ATGAAGGGTTTGGATCAAGTGAAAATGAGAAGGGGCACAGTTTCAACCATTGCTGGCACTATTTTTGTGATTCTGTTATC
AGACTTGTTTAGCATTGTCAAGATTCAGAACAAGGGTTCTAAGCACGGGGCGATGACGCCTATGGATCAGGTGATTTGGA
GGACTAACCTGTTGGAGGCTACTCTTATGGGGTTCTCTCTCTTCCTCGGGTTTCTGGTCGACCGTATGCACCATTACATG
CGAAAGCTGACCAAGTTAAGAAGCAGCACCGGAGTTTCAACGCAGGAAGTTGAGAGACTCGAGAGAGAGAAGCTGCAGCT
AGAAGGAGAAGGAGGAGAGAGCT
>Contig595
GGTAAGATCTCTACCTACGTTTTGATGGTTTTCTTTTAGATTTTTGTCGACGTCGAAAAAACGTCGATTCTCGACTTTAT
TTTGAAACGACGTCGGATCATCGTGAAATTTTTAGTATGTTGTTCCTAGCAAAAAGTTGAACATGTTTAATGAAGGGAGT
AAGAACGGAACGAACCGTAGCTATGAAACCCATGAGGGCAGCCCCGTTTTTCACATATTAGCTTGTCTTTCGATTTTTGT
TTGATCGTTTTGACTTGATATTTGTGCTTAGGGGTATGCTAGAATCGATATATATTAAATTCGTATTTTTCCAAGCATGA
AAATTGTATAAGTTTTTAGAGTATGATTATTTAAAATTCGTGAAGTTTGGGGACGTTGCATAATGAATATTATTGCGTAT
ATGTGTTCTACGATATCACATGAGCATGCTAATTGATTTACAATTT
>Contig596
GGGAATCTGAAGTGGGATATGAATTTTATGAGAAAGCTGCAGTCTTTCTTGGCTTCTATTGTTTTTATATGTGGGTTTTG
GAATTTATGAGTAATTATTGAGAAAAAAGTGGTGGGTGGGTGGCATATTGAATCGGGAGAGCATATTTTCTGTTTGATTG
GGTTCTGTGGCTTCAAAGCAGTTTCCTAAGATTTTTGATTGTGGAGAGTGTGCTGGCTTGAGCAAAGGAATTTGCGAACC
ATGAATGGAGATTCAGTTTTAACTTTGTAACTGAACTCATGCTCCATCTGTTTGACTTCCCTAGCTAGGCAGTAGCCAAG
CTTGTGTGTCGTTGTGGAGATTCACCGTTTAGAGGATTCTGGTCTGGCCTTCCGAAGGAAATGGGTCTGGTTTTGCTAAC
ATTGTGCTTGCTTGTGGAATCTACGGTAACAGCTGCCTCTGGCTTGTTGGAGCATCAAACGGCTTGTGGAAAGTACCATA
TTAGTAACTCGGATGATCCTAGTCGTGAACTCTTTTATATTGAT
>Contig597
ACAACCTACTTGATCTTATCTGAGCAGTGGGGGCGCTGAGGGGGCGGCGCCGGGAATTTGGGGGCTATCGGAGATCGGAC
GCCGCCCTCCCTTGTTGGCTGCTGGTGGCTCCGTCTTCCGTCCTCCCATCCCCGTCGTCATCTTTTCTCTGCTTCTACTG
CGATGAAGACTGCCTGCCGCCGGAGCTTGCCGATGATGGATCAGCGGGCTTTTCCCTTAAAATTCAACTGATTTTCTTTT
CATTTGTTCATTTTAGTTTCCATTTCTATTATCTGCCTCTCCTTCTTCTGCATTTTTGTCTGCTTTGGTATTTATAGATT
TTTTTCATTTAAATGACTGGCATGAATTATGATTTTTATCCTTATTTGTCTGAATAGAATGCATATATTTTGTTTGTTGG
TGAAATAGTTAAGTTTTTGCGATTCTTGGTTGCTATTTTTGAGATGGTAGATGTGATGATGATTATGTAATTTGATGAAA
TGTGTTGATTGTTTTACTTAATTGTTGTGTTTGATTATGTGTGGGTGCAATGAAAGCTTTAAGCAGTCGAGATGAAGAAA
ACAAATTCGATGAGCTGAGTTGGTGTTTTTGGGAGATCCGCCGAATCTTATTATGGAGTAAACTCAGCAAAGCGCATTGC
TTATAAATTCTACTCGTGTATTATAAATGGTATTTTATTTTGGTTTGTTTTGGGAGAAGCTGTATTGCAAATGCTATGAT
TATGTATGATGGTGTATTGTGTACAGTAGGAGAATGGATAAGATTAATTTTGATTGATTCTACCTTTTTAATTTAATTTC
CTGAATAGTGTAATATT
>Contig599
ATTGGAGGCGATTCATGGATGTAGAAACTGACAGGCGTCTCGACAATGAGGATAAACCCGACTACAGCCTTCCAAATCTT
TTGCCAAAGAGGAAGACACCTCCTAGTATTAAATCTGATGTTGTCTACATTGAGGATATGGTTAGTCGTGTTCAAGGGGC
GCTGTGCAGGACGCTGATGGAGTTCGAGGGAAGCTTGGAAGACGAGGGCGAGTTTGGAGATCTTATAGACGTGCAGTTTG
AAGCACTGCAGAAAGCTCTAAAGATACCCCCATAAAACCTCAGAGGGTCGAACTATGGCGTCCAAGAAATTCCTCACACT
CTTCAGAATGGGCAAGCTCGGGCCCTTCATCCTTGATGATGTCCCTCATCCGGCTGCGTCTGATTGTACGTAGATAGAAT
CTTGGAAACGCGAGTGAGGTCAGTTTTTCACCTCCAAGTTTTGACGGCTTTGACGTATTTACCATTTTAGCTAGAAATCA
CATGTATAAGATGATAACATCACTCCGTATTTGCCAGTGTAAGGGCCTGATTAGATAAGGCCAAGATAGGTAATACATCC
GGGCTATTCTAGTTGTTTGGTAGCCATGATACACAGTAATGAAAGCCCGAGATATGGGTTGGGCCCGCCGCGTCTAAAAC
ACTGTTCATCTTCTCTTCTGTAAATAATCACGTCTACCTCCTTCGATTGCATTTGCTAGTTTTGAACAGTAAACTTGATA
CTCCGTCAAGCTGCGTCTGTGTAGTGTGTG
>Contig600
GACCTTGCTGTCACTCAAATTAGGGTTTGGAGCTCGTCTTCGCCAGCATCCGAAAATGCCGAAGCAGATTCATGAGATTA
AAGACTTCCTGCTCACAGCCAGGCGGAAGGATGCTCAGTCTGTGAAGATCAAGAGGAGCAAAGATGTTGTCAAGTTCAAG
GTTAGGTGCTCAAAATACCTCTACACCCTCTGTGTCTTTGACCCCGAGAAGGCCGACAAGTTGAAGCAATCCCTTCCACC
AGGTCTAAGTGTGCAAGACCTTTGAAGCTGTTCGCCTTTGGAGTGTTGTAGCACCTCGGAAGCGATTTTGCTTGAGCTGG
TTTCTAAATATTGTTTGAAAGAACGTTTTTTAATGAGATTTTGAGAACTCTCATTTGTAGTGAAAATACTTATGGTGATC
AATACATGCTTTAGGTGTTTGTATCAGATAATTCTTTACTTCTTGAGTACATTGATCTTGAAGTTTGCATTGTTGATTAG
CTTGGATGTAAGTGCGTGCCCTAATCTTCTATATTCTTCGTGTA
>Contig601
TGCTTCGGCCGGAAGAAAAACCGCAGTAGCGGTCACTCACTGCAAGCGCGGCCGTGGTCTGATCAAAATCAACGGTAAAC
CGATCGAGTTGGTGGAGCCGGAGATCCTCCGCTACAAGGCGTTCGAGCCGATCCTTCTCCTCGGCCGCCACCGCTTCGCC
GGAGTGGACATGCGCATCCGCGTGAAAGGTGGCGGTCACACCTCGCAGATCTACGCCATCCGGCAGTCCATCGCGAAGGC
GCTAGTGGCGTTCTACCAGAAGTACGTGGACGAGCAGTCGAAGAAGGAGATCAAGGACATCCTCGGTAGGTACGACAGGA
CGCTTCTCGTCGCCGATCCCAGGCGCTGCGAGCCCAAGAAGTTCGGTGGTCGTGGTGCCCGCGCCAGGTTCCAGAAATCG
TACCGTTGAAATGCTGGTAGTAATTATTGCCTTTTTAATCGTTTTCTACTTTAGTATGTTTCTGGACTAAGTCGAATTTG
AGCTACTGATAGTATTTGGTTAATTGTCGTCGTTTTCTTTTTGTATCACACTTTTGAAACACATTAACGAATAGTTCTTG
CATTTAGGCTATAATTTGGAG
>Contig602
AGATTTGTTATGGTGGATCCGTGGGAGGCAAGTCAGAGCACCTACCAACGCACATTGACAATTTTATCTAGAGTTAGGTC
TTCACTATGTGAGAGTGGAATTGTATCCAGTGAGTCACTTAAAGTCTTGCTCGTATGTGGTTCTGATCTCTTAGAATCAT
TTGGTATTCCTGGATTCTGGATCCGCGAGCAGGTGAAGAGTATTTGTAGGGAGTTTGGATTGGTTTGTATAAGGAGAGGG
GGCCAAGATGTTGAGCATATCATATCTAAGGATGATATTTTGAATGAACACAAGAATAATATCACGATTGTGGATGAAGT
CGTTCCCAATGGGATCAGTTCGACTGGATTAAGGGACTGCATTTCGAGAGGATTATCAGTCAAGTATTTGACAGCAGATG
AAGTTATTCAGTATATCAAACACAACGGGTTATACGTTAAACACAACCAAGACGACGCAACTGATGAATAAAAGCACTAC
TTTTCGAGACTGGATAAGAACTGCGTGGTTGAAGCTGCCTTCATCTCATCTCTTGAATAATTAGGGTTTTGTAGAAATAT
GTAATTTTGTGCAACGCAGTTTTGTTTCTCTACCATATTTTTGTCTGATTATTTTTCCTTAATGTGTATATTAGTGCATA
TATATTCATGAAGATGATCATGTTCTGATGCACCTGAATTTAGCCAAAATTTCGAAAAATTAGTTAATATTAACTCTGTC
>Contig603
TAATCTCTCAATTTCGTGAAGCTGCTGTTCGGTGGAGGGTGACGACTTCACGGCTGAGTCGAAGAAGAGAACCATGGGAA
AGTGCTCGTGGCGGCGGACAAAGAGACTGGTGTAGTGTATTCGCGGTTGCATGCGACGGCAGCGGCCTCCGATTAGCCCC
AACTTTCGAAAGAATTCATTTTTCTGACGCTTCCGTTCGCCCTCTCCTCATCTCCGGCGGAAAATCTATTTGTAGATCTT
GTCGAATCATGAATCTGATAGAGTAGCGGAGCGATCTCACCTTCTCTGTCCTTTAATGTGATTTCACCGCCGTCGCCTCT
AAAGAAAATTTTCAGTCCCTGATCTATTCGCACAATTTTTCCAATTTTTCAGCCCCTGATCTTCGCACTATTTTCCCGAT
TGGAGATAAAGGCAACCGACACCAAGACTTTGGAATGACTTGTTTTCACATTTGATTTAATATTTTTTATTGTGTAAATT
AGGTGATACAATAGAGATATAGTGCGCACCAACTTTTTTTGATCAAATATGCTTCTGAATCATCTTCTTACTACTATTGA
ATGTATAATCATGTGTATTTCTTCTACGTTAG
>Contig604
ATAAGTGACGGTCACGACCAAAAAACAATACTCCTATTTTCTCAATTTTATAGAAATCAAACAAGTTCTAGGCATGGCAT
TCCAGGCTGGTGGAGGGAATAGCTCATCATCCAAACAGAAGGTGGAGCAGAAAGAGGAAGAAGGCGGAGAGTTGTCGACT
CTAATGGCGGTAGGGGCGGCTGTTGGTGTCGCTGCCGTGGCGCTTTGGGGTCTCTCGAAGTTGTTCGGAAGTTCTAACGA
AAAGATGATGAAAGCTCCTGGAAAAGACTACTTCATTCCGAGGAAGGATTTCAAGAGCGATCCCGCTGCATGGTTTCGCA
ACCATCGCAACTAATTAAATTATCTATGCTTTGTGGTCCAGATTAATTATCAGCTTAATGTTTCTCGGCCCTTTTTTCTG
TTTGTTGGTTATTATTCTCAGTTGCCGCACTTATGTATCTTTTGTCTTCTGATATATCA
>Contig605
GTAACAGGTTTGAACTCACTATTCCATGCTATGTCTGAAATATCCACGACAGGCATGCAATCCTTCGCTCGCAGTCCTTC
TGAAACATCAGCAGATGCTGCTGTGCCAATACAAGATCAGCGTTATTATCAATCCCCTTCTAATAATCACTTAACTAACC
TTAGAATTCAAAACAATGAGGTCGAGATTCTGCCAGCAGAGAATGTACCACCAAACGCGACTGCAGCCATTGGGGGTAAC
AAGATGGGAAGAAGCGTTCCTATGCAGAGACTGGGTAGCTTGGACCATATGCAGAATCACAGCCGCGAAGGAACAAGTTC
CTCTGGTACTCGAGGAGCTCGAGCTCGAGAACAGTAAGGCTTCATCGAAGATGGTGACAGTGATGCTCTCAGCAAAGCTG
GTCCTTAGCTATCTAAGACTTTGTTGTTTATTTGTATGGAAGAAAACTCATTCTTGCCTTCATTTTTTATGTGTGAAAGT
TGCCGCTGCAATTGATTCATAATTCTAATTAGTTTCTAAATTCTAAAGTATATTTCATGT
>Contig606
ATTTAGTTGGTTGTGGGAGTCCAATGATACCTAAAACAACAAAATCTAATTAACTCTCTCCCAATCTCATGGAAAGCACT
TAGGTTTTCACTCAGAAGGCAAAAAATCTCATATAATTCTCAACTTCCGCTAATTCACTGTTTTACTAAGTTAAGAACTG
GACTATAACCTAAAAACTTGATGTCTGCACCTCTGCTCGGTGTTGGTGGGGACGAGTATCAAAGCAACATTACCTTGCTG
GCTTCTTCAACCTCCTTGGAAAGTGTCTGCCAAAATGGATCAGAACTCAAGGAGCGGAACTACATGGGGCTATCTGACTG
TTCATCTGTTGATAGCTCGACAATATCCAGCACCTCAGAATACAGTCCCAGTGGTCTGAACATAAAAGGCCACAGAACTA
AGGCTTGGGCCCCCAGGATCCCTGTCTCTGGAGAGGGGTTCAGAGCGTTGTCCTGTGAGTTCTGCAACAATCGATGAGAA
GCTGCTGTTTCCTCTTCATCCCTTAAAGGCACTGGTTACAGGCAACAAAAGAGGGTTTTCTGATGCTATGAATGGAACCT
CAGAGGGGAAACATGTCAACGCTTTGGAAGTTAATACTGTGCTCTCTCCTAGGCATTCCTCGAACCCAAATGTCAAAGCT
TCAAAAGAAGTCTCTGCAGCAGCCCAACCAACTAAGGTGAAAGAAGCGGTTTACCAAGGTGCTGCACTGGAGATGCCTCA
TGCTCCTAATGAGAGTCGTCCAGGGCATGTTGTTGCTACAAATAACTATACTAGTGCCCCTGCTACCAAGGCAC
>Contig607
AAATACCGCTCCTCCACACACCCTAATTCACAAAAACTCTTATATTTTTCTTCTCTCATATTTCAATTCAGTCGGTCGAG
AACTCTCATTCTAGGGTTTGTTTTCGATCTTCTCCAAGAAGTTATTTGTTTCAATACGTGAGTTTCTGTTTTGGTTGCCG
AAGCTTTGGGGATAACGAGCCTCCTGGATCGGCTGTTTAAATTACAACAATCAACTTTTTGAATATCTGAATGATCTGAT
GGAGACAAAGGGTGGGAAGAAGAAGTCTAGTAGTAGTAAATCCCAATTCTACGAAGCTCCCCTCGGTTACAGCATTGAAG
ACGTTCGACCACACGGAGGAATCAAGAAATTCAGATCTGCTGCATACTCAAACTGCGCTCGCAAGCCATCCTGAGATTCG
CTAATCTTTACAATAACCAACCCTGCGTTGCTCGCAGGATTGTAGCTTAGATTTTTGCTTTTCCAATTCATTTTTCTTTC
CTCATCCTTGTTATTCTCTCTGCGAAGTACCCTGCCAGCCGATTAAGCCAAAATGGCCATGCCAGTCTCTGCAATTGGGT
TTGAGGGTTATGAGAAGAGGCTCGAGATTTCTTTCGTTGAGCCTGGAGTATTTGCTGATCCCGGAGGCTATGGCCTCCGC
TCTCTCACCAAAGCACAGTTGGATGAAATCTTAGATCCAGCTCAATGCACCATTGTTGCATCTCTGAAGAACGATGATGT
CGACTCCTATGTCCTGTCAGAGTCGAGCCTGTTTGTCTACTCGTACAAGATCATTCTGAAAACTTGTGGGACTACAAAAC
TACTGCTATCCATCCCACCGATCTTGAAGCTGGCTGATGGACTTGGACTGACTGTGAGCTCTGTTCGATACTCCCGTGGA
AGCTTCATATTTCCCGGTGCTCAGCCATTTCCTCACCGGAGCTTCACCGAGGAAGTTGCTGTTCTTGACAGCCATTTCTC
CGAACTTGGACTGATGAGCGAAGCTTATGTGATGGGAGATGCTGATGAGCAAGAAAAGTGGCATGTCTACTCGGCCTACT
CGAAGCCGTTGAGCGATGTGGATCCCGTCTATACTCTCGAGATGTGCATGACCAATCTGGACCAGAAGAAGGCATCTGTC
TTCTTCAAGAATCAATCCAGCTCTGCTGCTGTCATGACTGATGCGTCTGGCATCAGGAACATCCTCCCTGAATCAGAGAT
ATGCGACTTCGATTTTGAGCCGTGTGGCTACTCCATGAACTCGATTGAAGGGGGTGCGGTGTCCACCATTCATGTGACGC
CGGAAGATGGCTTCAGCTATGCAAGTTTCGAAACAGTCGGCTATGATTTCGAAAAAGTGGATTTGACTCCCCTTGTGGAG
AGGGTGTTGGCCTGTTTCAACCCGGCCAAGTTTTCTGTGGCTGTGCGCGCTTCTGTTGCTGGGAAGGAGCTTGATGCTGC
GTTTAAACTCGACATTGATAAGTATGGATGTGCAGAGAGGAGATGCGAGGTGCTCGGTGATGGCGGATCCATCATCTACT
GCAACTTCACGAGCGCCGCTGGCTGTGGATCTCCCAAGTCCATTCTGCACTGCTGCTGGAGTGAAAGCGAGGATGAGGAA
AACGATAAGAAATAATAATATTTCTCTTTTGCTTTTCAGTCTCCGTTTCTATAACATTCTACTAGTTACCTACTATTGTG
[truncated: 11,535,819 more chars]
