# Supplementary material for: Combining metabolomics and transcriptomics to characterize tanshinone biosynthesis in Salvia miltiorrhiza
Source: BMC Genomics. 2014 Jan 28;15:73. doi: 10.1186/1471-2164-15-73 (PMC3913955; doi:10.1186/1471-2164-15-73)
Supplement: Additional file 11: Table S8 — Tabulated data of RPKM values and associated p-value for significance of any observed change, assignment of observed changes and DE gene category, sequence length, and annotation data. [file 1471-2164-15-73-S11.xlsx]

## Sheet: Sheet1
Gene ID	RPKM_0 h	RPKM_12 h	RPKM_24 h	RPKM_36 h	P value_12 h	P value_24 h	P value_36 h	Differentially expressed_12 h	Differentially expressed_24 h	Differentially expressed_36 h	Category of DE genes	cDNA length	Gene annotation	Gene Ontology annotation	Best hit in Arabidopsis thaliana	P450 annotation	Gene family annotation
contig00778	7.22	7.83	5.29	5.06	0.871593	0.472789	0.366213	No	No	No	-	525	hypothetical protein DDB_G0286967 [Dictyostelium discoideum AX4] gb|EAL63981.1| hypothetical protein DDB_G0286967 [Dictyostelium discoideum AX4]	-	AT4G25350	-	-
contig06154	1.9	95.43	26.39	13.77	2.30507e-66	3.56419e-15	1.15471e-06	Yes	Yes	Yes	up-regulated DE genes	526	Symbols: ATBZIP9, BZO2H2, BZIP9 | BZIP9 (BASIC LEUCINE ZIPPER 9); DNA binding / protein heterodimerization/ transcription factor | chr5:8515259-8516541 FORWARD [Arabidopsis thaliana]	-	AT5G24800	-	-
Contig1	60.68	34.99	57.24	46.65	7.84024e-10	0.472653	0.00239749	No	No	No	-	1144	potential nuclear condensin complex subunit G [Candida albicans SC5314] gb|EAL02783.1| potential nuclear condensin complex subunit G [Candida albicans SC5314]	-	AT1G04120	-	-
Contig10	9.04	7.57	18.58	10.32	0.52644	0.000696165	0.626844	No	Yes	No	inconsistently-regulated DE genes	772	hypothetical protein Arnit_2922 [Arcobacter nitrofigilis DSM 7299] gb|ADG94570.1| protein of unknown function DUF115 [Arcobacter nitrofigilis DSM 7299]	-	AT3G15430	-	-
Contig100	4.23	7.81	4.81	4.8	0.000709403	0.603368	0.598866	No	No	No	-	2215	unnamed protein product [Vitis vinifera]	Biological Process: intracellular protein transport (GO:0006886)	AT1G21380	-	-
Contig101	206.28	392.91	541.96	752.7	2.19508e-129	0	0	No	Yes	Yes	up-regulated DE genes	2054	cytochrome P450 [Verbena x hybrida]	Molecular Function: monooxygenase activity (GO:0004497), Molecular Function: iron ion binding (GO:0005506), Molecular Function: electron carrier activity (GO:0009055), Molecular Function: heme binding (GO:0020037)	AT2G45570	CYP76C	-
Contig102	36.68	110.24	63.26	58.16	1.21279e-61	2.66593e-12	1.03031e-08	Yes	No	No	up-regulated DE genes	1474	protein transporter, putative [Ricinus communis] gb|EEF42056.1| protein transporter, putative [Ricinus communis]	Cellular Component: intracellular (GO:0005622), Biological Process: intracellular protein transport (GO:0006886)	AT1G21380	-	-
Contig103	0.35	0	0.61	0.84	0.500824	0.668031	0.419852	No	No	No	-	1146	predicted protein [Populus trichocarpa] gb|EEE80229.1| predicted protein [Populus trichocarpa]	Biological Process: intracellular protein transport (GO:0006886)	AT1G21380	-	-
Contig104	6.44	23.09	14.73	10.18	3.27624e-13	3.78271e-05	0.046517	Yes	Yes	No	up-regulated DE genes	1115	unnamed protein product [Vitis vinifera]	-	AT5G02620	-	-
Contig105	0.37	44.77	21.54	4.79	7.35686e-136	1.71464e-61	4.69517e-11	Yes	Yes	Yes	up-regulated DE genes	2170	conserved Plasmodium membrane protein [Plasmodium falciparum 3D7] gb|AAN35445.2| conserved Plasmodium membrane protein [Plasmodium falciparum 3D7]	-	-	-	-
Contig106	0	48.7	9.47	1.24	8.42199e-29	4.45629e-06	0.204632	Yes	Yes	No	up-regulated DE genes	391	hypothetical protein yfred0001_44950 [Yersinia frederiksenii ATCC 33641] gb|EEQ12639.1| hypothetical protein yfred0001_44950 [Yersinia frederiksenii ATCC 33641]	-	AT1G07420	-	-
Contig108	1.09	4.73	3.16	1.32	0.0566582	0.261022	1	No	No	No	-	366	hypothetical protein [Cryptosporidium parvum Iowa II] gb|EAK89751.1| hypothetical protein cgd6_450 [Cryptosporidium parvum Iowa II]	-	AT2G29390	-	-
Contig109	16.64	12.03	23.83	18.65	0.0703091	0.0169683	0.520063	No	No	No	-	971	tubulin specific chaperone cofactor D, Alp1 [Schizosaccharomyces pombe] emb|CAA20686.1| tubulin specific chaperone cofactor D, Alp1 [Schizosaccharomyces pombe]	-	AT5G52470	-	-
Contig11	138.9	139.48	173.06	101.29	0.968674	0.00391611	0.0003833	No	No	No	-	484	conserved hypothetical protein [Aspergillus terreus NIH2624] gb|EAU35223.1| conserved hypothetical protein [Aspergillus terreus NIH2624]	-	AT5G39250	-	-
Contig110	19.57	9.06	22.19	17.57	3.8937e-05	0.406897	0.519696	Yes	No	No	inconsistently-regulated DE genes	907	Symbols: FIB1, FBR1, ATFIB1, ATFBR1, SKIP7 | FIB1 (FIBRILLARIN 1); snoRNA binding | chr5:21294290-21296409 FORWARD [Arabidopsis thaliana]	-	AT5G52470	-	-
Contig112	0.63	1.37	1.99	0.51	0.327094	0.00961278	1	No	No	No	-	950	Integrase core domain, putative [Oryza sativa Japonica Group] gb|ABA92908.2| retrotransposon protein, putative, Ty1-copia subclass [Oryza sativa (japonica cultivar-group)]	-	AT5G52470	-	-
Contig113	0	0.67	0.36	0	0.230111	0.462978	1	No	No	No	-	646	YDL073Wp-like protein [Saccharomyces cerevisiae AWRI1631]	-	AT5G58003	-	-
Contig114	40.03	20.99	47.21	37.96	4.48186e-05	0.22059	0.731554	No	No	No	-	598	hypothetical protein SS1G_09379 [Sclerotinia sclerotiorum 1980] gb|EDN93512.1| hypothetical protein SS1G_09379 [Sclerotinia sclerotiorum 1980]	-	AT3G18310	-	-
Contig115	50.87	25.54	25.11	25.7	4.98918e-10	5.37282e-10	2.52563e-09	No	Yes	No	down-regulated DE genes	949	cc-nbs-lrr resistance protein [Populus trichocarpa] gb|EEE74954.1| cc-nbs-lrr resistance protein [Populus trichocarpa]	-	AT1G27170	-	-
Contig116	20.89	24.9	23.7	20.01	0.246574	0.411547	0.813696	No	No	No	-	869	cc-nbs-lrr resistance protein [Populus trichocarpa] gb|EEE71504.1| cc-nbs-lrr resistance protein [Populus trichocarpa]	-	AT5G17680	-	-
Contig119	12.12	7.82	11.4	12.29	0.117678	0.902618	1	No	No	No	-	609	hypothetical protein OsJ_00014 [Oryza sativa Japonica Group]	-	AT5G58160	-	-
Contig12	7.07	1.99	3.73	3.5	0.0142323	0.10999	0.0736117	Yes	No	No	down-regulated DE genes	621	Symbols: | regulator of chromosome condensation (RCC1) family protein | chr3:5209408-5211562 FORWARD [Arabidopsis thaliana]	-	AT3G15430	-	-
Contig120	70.92	33.76	34.62	28.1	1.48231e-12	1.77361e-11	4.51473e-16	Yes	Yes	Yes	down-regulated DE genes	782	PREDICTED: hypothetical protein [Vitis vinifera]	-	AT5G43470	-	-
Contig121	21.52	12.31	19.5	16.46	2.46546e-06	0.367836	0.0196865	No	No	No	-	1863	PREDICTED: hypothetical protein [Vitis vinifera]	-	AT3G29770	-	-
Contig124	38.5	25.63	35.52	39.62	2.49489e-06	0.334952	0.721358	No	No	No	-	1798	hydrolase, alpha/beta fold family protein [Arabidopsis lyrata subsp. lyrata] gb|EFH50854.1| hydrolase, alpha/beta fold family protein [Arabidopsis lyrata subsp. lyrata]	-	AT4G09900	-	-
Contig13	0.71	4.6	1.99	1.99	0.0605451	0.342289	0.334593	No	No	No	-	282	Symbols: | F-box family protein | chr5:15475786-15476871 FORWARD [Arabidopsis thaliana]	-	AT5G38670	-	-
Contig133	5.95	417.75	156.26	71.52	0	0	1.73424e-209	Yes	Yes	Yes	up-regulated DE genes	3120	SecY-independent transporter protein [Naegleria gruberi] gb|AAG17818.1|AF288092_43 SecY-independent transporter protein [Naegleria gruberi]	-	AT5G45300	-	-
contig13476	1.56	9.45	3.43	3.39	5.9082e-10	0.0413957	0.0561835	Yes	Yes	No	up-regulated DE genes	1282	polyprotein-like [Solanum chilense]	Molecular Function: nucleic acid binding (GO:0003676), Molecular Function: zinc ion binding (GO:0008270)	AT4G00980	-	-
Contig135	54.65	52.51	48.62	49.29	0.590282	0.118685	0.17746	No	No	No	-	1504	predicted protein [Populus trichocarpa] gb|EEE85143.1| predicted protein [Populus trichocarpa]	-	AT1G30320	-	-
Contig137	22.12	15.44	19.3	17.23	0.0242026	0.407152	0.119407	No	No	No	-	911	PREDICTED: hypothetical protein [Vitis vinifera]	-	AT4G13650	-	-
Contig139	52.41	36.67	45.1	28.65	0.0350794	0.386207	0.000961909	No	No	No	-	354	tospovirus resistance protein D [Solanum lycopersicum]	-	AT1G59620	-	-
Contig14	264.83	268.01	472.15	270.13	0.824243	2.34004e-40	0.703559	No	No	No	-	641	Symbols: | phototropic-responsive NPH3 family protein | chr5:19516291-19518450 FORWARD [Arabidopsis thaliana]	-	AT5G48130	-	-
Contig140	185.03	379.15	227.74	255.34	1.57209e-115	1.17063e-08	1.82104e-19	Yes	No	No	up-regulated DE genes	1587	Putative disease resistance protein, identical [Solanum tuberosum]	-	AT3G17690	-	-
Contig141	1312.03	1154.31	919.1	1259.65	4.74373e-21	7.61685e-130	0.00298852	No	No	No	-	1833	elongation factor 1-alpha, putative [Ricinus communis] ref|XP_002518074.1| elongation factor 1-alpha, putative [Ricinus communis] gb|EEF44206.1| elongation factor 1-alpha, putative [Ricinus communis] gb|EEF44207.1| elongation factor 1-alpha, putative [Ricinus communis]	Molecular Function: GTPase activity (GO:0003924), Molecular Function: GTP binding (GO:0005525)	AT5G60390	-	-
Contig143	277.29	170.65	247.02	224.97	4.79519e-33	0.00214686	8.07674e-08	No	No	No	-	1169	unnamed protein product [Vitis vinifera]	-	AT5G01710	-	-
contig15093	50.35	49.79	38.28	39.95	0.925271	0.00853111	0.0258728	No	No	No	-	943	predicted protein [Populus trichocarpa] gb|EEE81799.1| predicted protein [Populus trichocarpa]	Cellular Component: cell wall (GO:0005618), Molecular Function: pectinesterase activity (GO:0030599), Biological Process: cell wall modification (GO:0042545)	AT2G45220	-	-
contig15109	2.59	20.84	11.57	8.94	1.69858e-10	0.000101262	0.00315712	Yes	Yes	Yes	up-regulated DE genes	540	hypothetical protein [Vitis vinifera]	Molecular Function: copper ion binding (GO:0005507), Molecular Function: oxidoreductase activity (GO:0016491), Biological Process: oxidation reduction (GO:0055114)	AT2G30210	-	-
Contig153	8.53	3.97	8.01	4.43	0.000663385	0.778528	0.00402514	Yes	No	No	down-regulated DE genes	1473	putative protein [Arabidopsis thaliana] emb|CAB79988.1| putative protein kinase [Arabidopsis thaliana]	-	AT4G22485	-	-
Contig154	33.07	18.08	21.21	20.83	8.69571e-05	0.00290722	0.00252863	No	No	No	-	742	minus agglutinin [Chlamydomonas reinhardtii]	-	AT1G61080	-	-
Contig155	10.88	5.27	6.09	6.51	0.000136321	0.00225788	0.00567968	Yes	No	No	down-regulated DE genes	1559	PREDICTED: hypothetical protein [Vitis vinifera]	-	AT5G02700	-	-
Contig159	1.3	0	0	0	0.500824	0.502741	0.504539	No	No	No	-	307	ubiquitin-protein ligase, putative [Ricinus communis] gb|EEF45902.1| ubiquitin-protein ligase, putative [Ricinus communis]	-	AT3G03360	-	-
Contig16	34.37	33.22	41.6	36.63	0.879447	0.213653	0.70281	No	No	No	-	534	PREDICTED: mCG11429-like [Rattus norvegicus]	-	-	-	-
Contig163	43.95	31.19	34.16	35.65	0.0028119	0.0284751	0.0717768	No	No	No	-	867	conserved hypothetical protein [Ricinus communis] gb|EEF48484.1| conserved hypothetical protein [Ricinus communis]	-	AT3G46950	-	-
Contig164	20.85	14.17	19.82	13.99	0.0310335	0.806741	0.0334027	No	No	No	-	794	predicted protein [Populus trichocarpa] gb|EEE82523.1| predicted protein [Populus trichocarpa]	-	AT3G46950	-	-
Contig166	4.77	3.33	3.96	6.6	0.413807	0.687551	0.463784	No	No	No	-	585	unnamed protein product [Vitis vinifera]	-	AT5G64950	-	-
Contig167	832.73	5842.19	2087.69	1485.46	0	0	1.42896e-255	Yes	Yes	No	up-regulated DE genes	1370	sinapyl alcohol dehydrogenase-like protein [Populus tremula x Populus tremuloides]	Molecular Function: oxidoreductase activity (GO:0016491)	AT4G37990	-	-
contig16828	0	0	0.79	0.83	1	0.214349	0.204632	No	No	No	-	585	hypothetical protein TTHERM_00310000 [Tetrahymena thermophila] gb|EAS00831.1| hypothetical protein TTHERM_00310000 [Tetrahymena thermophila SB210]	-	AT2G34770	-	-
Contig17	66.19	26.26	54.74	48.22	1.38411e-13	0.0762334	0.00417362	Yes	No	No	down-regulated DE genes	651	OSJNBa0083I11.6 [Oryza sativa (japonica cultivar-group)] emb|CAE04815.2| OSJNBb0022P19.10 [Oryza sativa (japonica cultivar-group)]	-	AT2G18090	-	-
Contig177	0.53	2.7	1.99	1.99	0.00593404	0.00301199	0.0147191	Yes	No	No	up-regulated DE genes	1123	serine-threonine protein kinase, plant-type, putative [Ricinus communis] gb|EEF29784.1| serine-threonine protein kinase, plant-type, putative [Ricinus communis]	Molecular Function: protein binding (GO:0005515)	AT3G56370	-	-
Contig178	5.34	10.04	6.61	8.83	0.00555539	0.445508	0.0420178	No	No	No	-	1121	PREDICTED: hypothetical protein [Vitis vinifera]	Molecular Function: protein kinase activity (GO:0004672), Molecular Function: ATP binding (GO:0005524), Biological Process: protein amino acid phosphorylation (GO:0006468)	AT1G35710	-	-
Contig179	1.58	0.98	0.52	1.99	0.552535	0.190451	0.608206	No	No	No	-	882	Hcr2-5B [Solanum lycopersicum var. cerasiforme]	Molecular Function: protein binding (GO:0005515)	AT1G35710	-	-
Contig18	100.31	55.17	82.73	85.31	3.11633e-11	0.0200011	0.0540243	No	No	No	-	702	hypothetical protein [Cryptosporidium hominis TU502] gb|EAL35955.1| hypothetical protein Chro.50010 [Cryptosporidium hominis]	-	AT3G49430	-	-
Contig180	1.36	2.7	1.99	1.92	0.22505	0.217418	0.585563	No	No	No	-	880	receptor kinase 2 [Triticum aestivum]	Molecular Function: protein binding (GO:0005515)	AT4G20140	-	-
Contig181	7.45	4.62	4.32	3.86	0.295033	0.277732	0.186077	No	No	No	-	375	Hcr2-p1.2 [Solanum pimpinellifolium]	Molecular Function: protein binding (GO:0005515)	AT1G71390	-	-
Contig182	20.65	10.32	11.98	17.11	0.000568965	0.00623003	0.328841	Yes	No	No	down-regulated DE genes	734	cc-nbs-lrr resistance protein [Populus trichocarpa] gb|EEE98308.1| cc-nbs-lrr resistance protein [Populus trichocarpa]	-	AT1G27180	-	-
Contig183	173.93	151.7	118.55	164.16	0.011038	5.33495e-11	0.291795	No	No	No	-	890	resistance protein PSH-RGH7 [Solanum tuberosum]	-	AT5G35450	-	-
Contig184	1.64	13.17	9.75	5.37	1.69858e-10	6.38242e-07	0.00517163	Yes	Yes	Yes	up-regulated DE genes	854	cytochome b5 [Olea europaea]	Molecular Function: heme binding (GO:0020037)	AT5G53560	-	-
Contig186	3.46	0.75	0.8	0	0.221067	0.226446	0.068199	No	No	No	-	288	mCG1041337 [Mus musculus]	-	AT2G03150	-	-
Contig187	23.45	7.45	18.26	20.88	2.68429e-12	0.0662609	0.40225	Yes	No	No	down-regulated DE genes	1191	hypothetical protein ARALYDRAFT_898924 [Arabidopsis lyrata subsp. lyrata] gb|EFH61857.1| hypothetical protein ARALYDRAFT_898924 [Arabidopsis lyrata subsp. lyrata]	Molecular Function: catalytic activity (GO:0003824), Biological Process: metabolic process (GO:0008152)	AT3G23790	-	-
Contig188	125.76	103.5	137.48	115.76	0.00137869	0.120546	0.18297	No	No	No	-	993	RecName: Full=ATP synthase subunit delta', mitochondrial; AltName: Full=F-ATPase delta' subunit; Flags: Precursor dbj|BAA01511.1| mitochondrial F1-ATPase delta subunit [Ipomoea batatas]	Biological Process: ATP synthesis coupled proton transport (GO:0015986), Cellular Component: proton-transporting ATP synthase complex, catalytic core F(1) (GO:0045261), Molecular Function: hydrogen ion transporting ATP synthase activity, rotational mechanism (GO:0046933), Molecular Function: proton-transporting ATPase activity, rotational mechanism (GO:0046961)	AT5G47030	-	-
Contig19	141.3	55.09	66.77	86.46	4.11657e-28	2.14171e-19	5.05113e-10	Yes	Yes	No	down-regulated DE genes	648	unnamed protein product [Tetraodon nigroviridis]	-	AT5G53800	-	-
Contig190	0	0.49	0	0	0.479699	1	1	No	No	No	-	446	PREDICTED: similar to beta-1,3-galactosyltransferase 6 [Strongylocentrotus purpuratus] ref|XP_001195915.1| PREDICTED: similar to beta-1,3-galactosyltransferase 6 [Strongylocentrotus purpuratus]	-	AT5G53870	-	-
Contig191	30.64	17.68	18.15	22.62	9.62526e-05	0.000255016	0.0276721	No	No	No	-	918	ATP binding protein, putative [Ricinus communis] gb|EEF32908.1| ATP binding protein, putative [Ricinus communis]	-	AT5G66910	-	-
Contig192	46.17	131.27	95.19	91.49	2.42721e-51	3.01264e-21	2.2395e-18	Yes	Yes	No	up-regulated DE genes	1106	hypothetical protein [Vitis vinifera]	Molecular Function: ATP binding (GO:0005524), Biological Process: apoptosis (GO:0006915)	AT5G48620	-	-
Contig193	817.97	46963.9	19809.9	5728.52	0	0	0	Yes	Yes	Yes	up-regulated DE genes	846	PREDICTED: hypothetical protein [Vitis vinifera]	Biological Process: defense response (GO:0006952), Biological Process: response to biotic stimulus (GO:0009607)	AT1G24020	-	-
Contig196	413.43	352.18	460.51	399.36	3.18514e-06	0.00099856	0.32063	No	No	No	-	924	40S ribosomal protein S27, putative [Ricinus communis] ref|XP_002519401.1| 40S ribosomal protein S27, putative [Ricinus communis] gb|EEF43018.1| 40S ribosomal protein S27, putative [Ricinus communis] gb|EEF50137.1| 40S ribosomal protein S27, putative [Ricinus communis]	Molecular Function: structural constituent of ribosome (GO:0003735), Cellular Component: intracellular (GO:0005622), Cellular Component: ribosome (GO:0005840), Biological Process: translation (GO:0006412)	AT3G61110	-	-
Contig198	212.23	176.1	243.06	195.47	0.000149224	0.00335164	0.0996013	No	No	No	-	892	unnamed protein product [Vitis vinifera]	Molecular Function: structural constituent of ribosome (GO:0003735), Cellular Component: intracellular (GO:0005622), Cellular Component: ribosome (GO:0005840), Biological Process: translation (GO:0006412)	AT3G61110	-	-
Contig199	22.98	26.85	49.9	28.89	0.345635	1.84104e-08	0.152205	No	Yes	No	up-regulated DE genes	677	ku P80 DNA helicase [Schistosoma mansoni] emb|CAZ35717.1| ku P80 DNA helicase, putative [Schistosoma mansoni]	-	AT3G10810	-	-
Contig2	55.7	56.71	84.05	56.76	0.87766	1.6247e-05	0.874041	No	No	No	-	702	Symbols: NDHA | NADH dehydrogenase ND1 | chrC:119847-122009 REVERSE [Arabidopsis thaliana]	-	ATCG01100	-	-
Contig20	28.98	6.58	13.29	19.17	8.51171e-11	7.11576e-05	0.0233498	Yes	Yes	No	down-regulated DE genes	592	ribosomal protein S15, putative [Toxoplasma gondii GT1]	-	AT1G62760	-	-
Contig200	6.63	4.71	6.37	8.31	0.252206	0.891626	0.433222	No	No	No	-	872	hypothetical protein GTHECHR2138 [Guillardia theta] emb|CAC26995.1| hypothetical protein [Guillardia theta]	-	AT5G50540	-	-
Contig201	11.21	6.45	5.12	11.52	0.00927585	0.000503066	0.927603	No	Yes	No	inconsistently-regulated DE genes	1174	hypothetical protein TTHERM_00255719 [Tetrahymena thermophila] gb|EDK31588.1| hypothetical protein TTHERM_00255719 [Tetrahymena thermophila SB210]	-	AT3G15110	-	-
Contig204	201.4	231.17	239.19	231.49	0.00141997	8.0273e-05	0.00171877	No	No	No	-	1038	translocon-associated protein beta family protein-like [Solanum tuberosum]	Cellular Component: endoplasmic reticulum (GO:0005783), Cellular Component: integral to membrane (GO:0016021)	AT5G14030	-	-
contig20583	38.59	20.79	23.93	31.14	4.83713e-06	0.000312302	0.0955238	No	No	No	-	822	unnamed protein product [Vitis vinifera]	-	AT5G35450	-	-
Contig206	97.84	50.76	67.53	63.11	1.07833e-30	7.3446e-12	3.34376e-15	No	No	No	-	1833	predicted protein [Populus trichocarpa] gb|ABK96381.1| unknown [Populus trichocarpa x Populus deltoides] gb|EEE91677.1| predicted protein [Populus trichocarpa]	-	AT5G03905	-	-
Contig207	7.47	7.64	9.4	7.49	1	0.34881	1	No	No	No	-	935	hypothetical protein [Magnetospirillum gryphiswaldense MSR-1]	-	AT3G20550	-	-
Contig209	721.3	588.25	596	600.04	1.05066e-19	5.34052e-17	1.24729e-15	No	No	No	-	1273	RecName: Full=40S ribosomal protein S3a; AltName: Full=CYC07 protein	Molecular Function: structural constituent of ribosome (GO:0003735), Cellular Component: intracellular (GO:0005622), Cellular Component: ribosome (GO:0005840), Biological Process: translation (GO:0006412)	AT4G34670	-	-
Contig21	146.22	247.98	252.43	149.94	2.41342e-49	1.74938e-51	0.558093	No	No	No	-	1704	hypothetical protein Y50E8A.i - Caenorhabditis elegans	-	AT3G22800	-	-
Contig212	60.79	31.66	45.89	50.52	1.39286e-09	0.00503612	0.0640065	No	No	No	-	827	predicted protein [Populus trichocarpa] gb|EEF08690.1| predicted protein [Populus trichocarpa]	-	AT3G07870	-	-
Contig213	30.85	36.49	39.77	56.55	0.149525	0.0287617	1.27222e-08	No	No	No	-	931	predicted protein [Populus trichocarpa] gb|EEE76857.1| predicted protein [Populus trichocarpa]	-	AT2G25440	-	-
Contig214	21.66	23.14	21.38	33.07	0.62358	0.949265	0.000265253	No	No	No	-	1234	PREDICTED: hypothetical protein [Vitis vinifera]	Molecular Function: protein binding (GO:0005515)	AT3G05660	-	-
Contig215	13.03	13.62	23.78	15.78	0.813135	1.67564e-05	0.239379	No	No	No	-	1255	predicted protein [Populus trichocarpa] gb|EEE96904.1| predicted protein [Populus trichocarpa]	-	AT1G19100	-	-
Contig217	14.98	13.98	12.93	11.6	0.692779	0.413053	0.15042	No	No	No	-	1145	PREDICTED: hypothetical protein [Vitis vinifera] emb|CBI19033.1| unnamed protein product [Vitis vinifera]	Cellular Component: core TFIIH complex (GO:0000439), Biological Process: DNA repair (GO:0006281), Biological Process: regulation of transcription, DNA-dependent (GO:0006355), Molecular Function: general RNA polymerase II transcription factor activity (GO:0016251)	AT1G18340	-	-
Contig219	43.5	154.69	108.84	66.58	1.54186e-46	1.27027e-20	0.000186438	Yes	Yes	No	up-regulated DE genes	642	Rx protein [Solanum tuberosum]	-	AT5G35450	-	-
Contig22	29.57	20.52	29.17	31.46	0.000331793	0.888209	0.51408	No	No	No	-	1666	histone promoter control protein, putative [Aspergillus flavus NRRL3357] gb|EED46682.1| histone promoter control protein, putative [Aspergillus flavus NRRL3357]	-	AT1G20920	-	-
Contig220	88.87	56.94	56.54	82.16	2.78199e-05	2.67207e-05	0.432245	No	No	No	-	532	putative disease resistance protein [Solanum tuberosum]	-	AT5G47280	-	-
contig22183	84.78	165.52	86.77	82.51	2.54546e-18	0.819041	0.778916	No	No	No	-	600	hypothetical protein ARALYDRAFT_478023 [Arabidopsis lyrata subsp. lyrata] gb|EFH60881.1| hypothetical protein ARALYDRAFT_478023 [Arabidopsis lyrata subsp. lyrata]	-	AT3G07040	-	-
Contig222	4.58	28.38	36.41	15.84	7.59088e-14	2.96565e-19	2.54693e-05	Yes	Yes	Yes	up-regulated DE genes	610	integrase/recombinase (xerD) [Helicobacter pylori Shi470] gb|ACD48331.1| integrase/recombinase (xerD) [Helicobacter pylori Shi470]	-	AT3G28925	-	-
Contig223	7.08	73.87	56.62	41.22	1.65415e-91	1.18753e-61	2.06362e-37	Yes	Yes	Yes	up-regulated DE genes	1324	NBS-LRR-like protein [Mentha longifolia]	Molecular Function: ATP binding (GO:0005524), Biological Process: apoptosis (GO:0006915)	AT3G50950	-	-
Contig224	316.22	263.92	166.86	273.42	2.24831e-16	5.69605e-142	9.87211e-11	No	No	No	-	2980	eukaryotic translation elongation factor, putative [Ricinus communis] gb|EEF38476.1| eukaryotic translation elongation factor, putative [Ricinus communis]	Molecular Function: GTPase activity (GO:0003924), Molecular Function: GTP binding (GO:0005525)	AT1G56070	-	-
Contig228	0	0	0.21	0	1	0.214349	1	No	No	No	-	2164	predicted protein [Nematostella vectensis] gb|EDO32082.1| predicted protein [Nematostella vectensis]	-	AT1G12280	-	-
Contig229	0	0	0	0	1	1	1	No	No	No	-	2150	predicted protein [Nematostella vectensis] gb|EDO42170.1| predicted protein [Nematostella vectensis]	-	AT3G56660	-	-
Contig23	79.25	41.87	66.11	76.01	3.31536e-23	0.00194339	0.477667	No	No	No	-	1757	hypothetical protein BRE_1001 [Borrelia recurrentis A1] gb|ACH95066.1| hypothetical protein BRE_1001 [Borrelia recurrentis A1]	-	AT1G20920	-	-
Contig231	6.55	36.51	31.09	11.7	4.2891e-17	6.97003e-13	0.0500699	Yes	Yes	No	up-regulated DE genes	640	sugar specific permease [Fusobacterium varium ATCC 27725] gb|EES62794.1| sugar specific permease [Fusobacterium varium ATCC 27725]	-	AT1G68070	-	-
Contig232	3.65	42.61	27.2	14.38	4.12756e-28	5.29543e-15	7.27874e-06	Yes	Yes	Yes	up-regulated DE genes	655	galactosyltransferase, putative [Ricinus communis] gb|EEF46929.1| galactosyltransferase, putative [Ricinus communis]	-	AT2G25300	-	-
Contig233	5.4	29.27	17.42	5.4	9.91143e-18	3.98327e-07	1	Yes	Yes	No	inconsistently-regulated DE genes	850	GI15699 [Drosophila mojavensis] gb|EDW07359.1| GI15699 [Drosophila mojavensis]	-	AT1G68070	-	-
Contig234	7.21	43.55	28.38	9.11	7.98621e-21	3.17183e-10	0.465057	Yes	Yes	No	up-regulated DE genes	636	AgrC [Staphylococcus simulans]	-	AT1G68070	-	-
Contig235	7.98	6.08	5	6.27	0.314409	0.110327	0.371105	No	No	No	-	925	predicted protein [Populus trichocarpa] gb|EEE83995.1| predicted protein [Populus trichocarpa]	-	AT3G15140	-	-
Contig237	46.31	62.44	62.8	30.36	6.08632e-05	6.05939e-05	5.41468e-06	No	No	No	-	1400	PREDICTED: hypothetical protein [Vitis vinifera] emb|CBI20720.3| unnamed protein product [Vitis vinifera]	-	AT5G52600	-	-
Contig238	27.66	43.62	32.45	26.17	3.10037e-06	0.147732	0.648338	No	No	No	-	1255	PREDICTED: hypothetical protein [Gallus gallus]	-	AT1G14760	-	-
Contig239	79.06	150.34	125.09	61.27	7.34265e-16	5.97405e-08	0.014773	No	No	No	-	603	predicted protein [Populus trichocarpa] gb|EEF09136.1| predicted protein [Populus trichocarpa]	-	AT5G14750	-	-
Contig240	58.69	37.42	41.86	36.49	0.000836447	0.0113251	0.000753817	No	No	No	-	503	F-box family protein [Arabidopsis lyrata subsp. lyrata] gb|EFH55657.1| F-box family protein [Arabidopsis lyrata subsp. lyrata]	-	AT2G32560	-	-
Contig241	17.19	16.19	20.96	18.99	0.661682	0.106131	0.420644	No	No	No	-	1590	DNA binding protein, putative [Ricinus communis] gb|EEF44083.1| DNA binding protein, putative [Ricinus communis]	-	AT5G64420	-	-
Contig242	81.79	148.75	70.63	84.25	2.34015e-50	0.00300395	0.535341	No	No	No	-	2339	heat shock protein, putative [Ricinus communis] gb|EEF34649.1| heat shock protein, putative [Ricinus communis]	-	AT5G02500	-	-
Contig243	0	0	0	0	1	1	1	No	No	No	-	371	RecName: Full=Heat shock cognate 70 kDa protein emb|CAA30018.1| heat shock protein 70 [Petunia x hybrida]	-	AT5G02490	-	-
Contig244	24.49	78.74	89.33	53.95	8.79371e-52	2.05215e-65	1.47241e-19	Yes	Yes	Yes	up-regulated DE genes	1580	PREDICTED: hypothetical protein [Vitis vinifera] emb|CBI18886.1| unnamed protein product [Vitis vinifera]	Molecular Function: zinc ion binding (GO:0008270), Molecular Function: oxidoreductase activity (GO:0016491), Biological Process: oxidation reduction (GO:0055114)	AT5G42250	-	-
Contig246	18.09	12.81	13.7	13.99	0.0668496	0.142191	0.195352	No	No	No	-	794	SEC-independent protein translocase protein TatC [Sphingomonas sp. SKA58] gb|EAT07257.1| SEC-independent protein translocase protein TatC [Sphingomonas sp. SKA58]	-	AT3G04570	-	-
Contig248	109.77	78.25	90.89	94.49	1.27489e-08	0.00123478	0.0100961	No	No	No	-	1283	unknown [Populus trichocarpa] gb|ABK95259.1| unknown [Populus trichocarpa]	-	AT3G08640	-	-
Contig249	276.07	278.03	340.36	220.48	0.899312	1.95959e-05	4.99996e-05	No	No	No	-	586	conserved Plasmodium membrane protein, unknown function [Plasmodium falciparum 3D7] emb|CAX64024.1| conserved Plasmodium membrane protein, unknown function [Plasmodium falciparum 3D7]	-	AT4G24300	-	-
Contig25	21.63	25.6	43.83	50.34	0.132466	9.72127e-13	2.29623e-18	No	Yes	Yes	up-regulated DE genes	1420	hypothetical protein Mtub2_10695 [Mycobacterium tuberculosis 210]	-	AT4G11385	-	-
Contig250	10.48	8.97	6.56	11.52	0.391388	0.0157313	0.616843	No	No	No	-	1447	unknown [Zea mays]	-	AT3G49845	-	-
Contig251	15.22	9.57	9.83	15.29	0.00834613	0.0161347	1	No	No	No	-	1153	Symbols: | aldo/keto reductase family protein | chr3:19953238-19955171 FORWARD [Arabidopsis thaliana]	-	AT3G53880	-	-
Contig252	125.59	381.09	255.12	210.46	1.592e-133	3.66107e-44	1.13252e-21	Yes	Yes	No	up-regulated DE genes	926	PREDICTED: hypothetical protein [Vitis vinifera]	-	AT1G06550	-	-
contig25238	0.26	0.57	1.99	0	0.610417	0.0286169	1	No	No	No	-	760	PREDICTED: similar to TPRXL protein [Pan troglodytes]	-	AT1G62760	-	-
Contig253	161.67	166.75	165.33	189.5	0.490761	0.633871	0.00034569	No	No	No	-	1282	VAP27 [Nicotiana plumbaginifolia]	Molecular Function: structural molecule activity (GO:0005198)	AT2G45140	-	-
Contig255	0.35	1.5	0.4	1.26	0.201284	1	0.334593	No	No	No	-	577	protein of unknown function DUF404 [Burkholderia sp. H160] gb|EEA01031.1| protein of unknown function DUF404 [Burkholderia sp. H160]	-	AT1G53090	-	-
Contig256	54.03	41.11	60.3	35.34	0.0111584	0.278292	0.000226353	No	No	No	-	779	PREDICTED: hypothetical protein [Vitis vinifera] emb|CBI27236.3| unnamed protein product [Vitis vinifera]	-	AT5G44710	-	-
Contig257	42.66	40.88	28.43	33.05	0.660161	4.01967e-05	0.00805075	No	No	No	-	1286	NBS-LRR type resistance protein [Beta vulgaris]	Molecular Function: ATP binding (GO:0005524), Biological Process: apoptosis (GO:0006915)	AT1G10920	-	-
Contig258	3.96	1.99	1.99	1.99	0.429368	0.593859	0.595309	No	No	No	-	453	hypothetical protein [Trichomonas vaginalis G3] gb|EAX87295.1| hypothetical protein TVAG_371060 [Trichomonas vaginalis G3]	-	AT4G28811	-	-
Contig259	39.4	69.49	68.99	119.71	8.35424e-11	2.98086e-10	3.01053e-46	No	No	Yes	up-regulated DE genes	1043	hypothetical protein SELMODRAFT_422106 [Selaginella moellendorffii]	Molecular Function: structural constituent of cell wall (GO:0005199), Biological Process: plant-type cell wall organization (GO:0009664)	AT1G26240	-	-
Contig260	442.25	125.76	162.67	211.77	1.12715e-154	2.15329e-107	1.40182e-65	Yes	Yes	Yes	down-regulated DE genes	788	Protein HVA22, putative [Ricinus communis] gb|EEF52162.1| Protein HVA22, putative [Ricinus communis]	-	AT1G74520	-	-
Contig261	8.72	908.39	391.64	375.04	0	0	0	Yes	Yes	Yes	up-regulated DE genes	1991	valencene synthase [Perilla frutescens var. frutescens]	Molecular Function: magnesium ion binding (GO:0000287), Molecular Function: lyase activity (GO:0016829)	AT5G23960	-	TPS21
Contig263	0.99	0	0	0.3	0.126237	0.129116	0.386295	No	No	No	-	804	hypothetical protein HMPREF0294_0288 [Corynebacterium glucuronolyticum ATCC 51867] ref|ZP_03971744.1| hypothetical protein HMPREF0293_1014 [Corynebacterium glucuronolyticum ATCC 51866] gb|EEI28108.1| hypothetical protein HMPREF0294_0288 [Corynebacterium glucuronolyticum ATCC 51867] gb|EEI63482.1| hypothetical protein HMPREF0293_1014 [Corynebacterium glucuronolyticum ATCC 51866]	-	AT5G20580	-	-
Contig264	0.24	0	0.28	0	1	1	1	No	No	No	-	823	Symbols: | unknown protein | chr5:6958790-6962592 REVERSE [Arabidopsis thaliana]	-	AT5G20580	-	-
Contig265	0.55	0	0.64	0	0.500824	1	0.504539	No	No	No	-	720	anaerobic dimethyl sulfoxide reductase chain C [Photobacterium damselae subsp. damselae CIP 102761] gb|EEZ39811.1| anaerobic dimethyl sulfoxide reductase chain C [Photobacterium damselae subsp. damselae CIP 102761]	-	AT4G08550	-	-
Contig266	0	0	0.31	0	1	0.462978	1	No	No	No	-	739	Undecaprenyl-phosphate galactose phosphotransferase, WbaP [Tolumonas auensis DSM 9187] gb|ACQ93643.1| Undecaprenyl-phosphate galactose phosphotransferase, WbaP [Tolumonas auensis DSM 9187]	-	-	-	-
Contig267	44.16	41.26	42.19	39.99	0.505632	0.664923	0.324869	No	No	No	-	1075	PREDICTED: hypothetical protein [Vitis vinifera] emb|CAN75647.1| hypothetical protein [Vitis vinifera] emb|CBI34293.3| unnamed protein product [Vitis vinifera]	-	AT3G05000	-	-
Contig268	28.4	27.58	32.56	29.19	0.875642	0.399113	0.873693	No	No	No	-	604	PREDICTED: hypothetical protein [Vitis vinifera]	-	AT1G11350	-	-
contig26818	13.8	14.97	16.01	12.93	0.698173	0.495575	0.835968	No	No	No	-	766	unnamed protein product [Vitis vinifera]	Molecular Function: protein kinase activity (GO:0004672), Molecular Function: ATP binding (GO:0005524), Biological Process: protein amino acid phosphorylation (GO:0006468)	AT1G63700	-	-
Contig269	13.5	36.76	27.8	24.68	5.07829e-10	4.50149e-05	0.00104118	Yes	Yes	No	up-regulated DE genes	724	hypothetical protein [Vitis vinifera]	Molecular Function: protein kinase activity (GO:0004672), Molecular Function: ATP binding (GO:0005524), Biological Process: protein amino acid phosphorylation (GO:0006468)	AT1G11330	-	-
contig26994	0.38	0.83	1.78	0.93	0.610417	0.189304	0.593	No	No	No	-	519	PREDICTED: hypothetical protein [Vitis vinifera]	-	AT1G58410	-	-
Contig27	48.81	37.6	50.32	56.15	0.000152321	0.649155	0.0293013	No	No	No	-	2060	unknown [Picea sitchensis]	-	AT1G47830	-	-
Contig270	2.75	5.96	6.73	4.44	0.0558385	0.0236225	0.282753	No	Yes	No	up-regulated DE genes	653	predicted protein [Arabidopsis lyrata subsp. lyrata] gb|EFH68898.1| predicted protein [Arabidopsis lyrata subsp. lyrata]	Molecular Function: protein kinase activity (GO:0004672), Molecular Function: ATP binding (GO:0005524), Biological Process: protein amino acid phosphorylation (GO:0006468)	AT1G11350	-	-
Contig273	88.16	117.38	107.5	99.03	1.02289e-07	0.000409186	0.0456229	No	No	No	-	1412	conserved hypothetical protein [Ricinus communis] gb|EEF44787.1| conserved hypothetical protein [Ricinus communis]	-	AT1G15370	-	-
Contig275	0	0	0	0	1	1	1	No	No	No	-	499	unnamed protein product [Vitis vinifera]	-	AT1G79270	-	-
Contig276	405.38	430.95	307.88	423.86	0.0327646	5.14424e-18	0.134306	No	No	No	-	1213	disease resistance protein BS2 [Capsicum chacoense]	Molecular Function: ATP binding (GO:0005524), Biological Process: apoptosis (GO:0006915)	AT1G58390	-	-
Contig277	0.63	1.03	0.37	0	0.675883	1	0.504539	No	No	No	-	629	ORF2 bases 1807-2850; first start codon at 2032; putative [Trypanosoma brucei]	-	AT3G28770	-	-
Contig278	0.52	1.71	1.83	1.91	0.355968	0.342289	0.334593	No	No	No	-	380	unnamed protein product [Vitis vinifera]	-	AT5G03240	-	-
Contig279	277.5	14.32	21.7	65.13	0	1.66279e-306	3.10524e-165	Yes	Yes	Yes	down-regulated DE genes	1194	PREDICTED: hypothetical protein [Vitis vinifera] emb|CBI37100.3| unnamed protein product [Vitis vinifera]	Molecular Function: oxidoreductase activity (GO:0016491)	AT5G24530	-	-
Contig28	88.42	74.34	103.04	133.46	0.000802937	0.00157837	1.53509e-19	No	No	No	-	1947	hypothetical protein Mtub2_12463 [Mycobacterium tuberculosis 210]	-	AT2G18540	-	-
Contig280	6.05	0	0	0.88	9.11822e-08	3.08388e-07	0.000170425	Yes	Yes	Yes	down-regulated DE genes	824	1-aminocyclopropane-1-carboxylate oxidase, putative [Ricinus communis] gb|EEF30009.1| 1-aminocyclopropane-1-carboxylate oxidase, putative [Ricinus communis]	-	AT5G24530	-	-
Contig281	522.16	210.1	161.05	324.81	2.87194e-120	1.06714e-167	1.65816e-39	Yes	Yes	No	down-regulated DE genes	829	tubulin beta-2 [Arabidopsis lyrata subsp. lyrata] gb|EFH53778.1| tubulin beta-2 [Arabidopsis lyrata subsp. lyrata]	Cellular Component: protein complex (GO:0043234), Biological Process: protein polymerization (GO:0051258)	AT5G62700	-	-
Contig282	505.34	105.87	103.33	264.73	2.48877e-249	2.43246e-243	1.08815e-64	Yes	Yes	No	down-regulated DE genes	842	Beta-tubulin [Zinnia elegans]	Molecular Function: GTPase activity (GO:0003924), Molecular Function: GTP binding (GO:0005525), Cellular Component: protein complex (GO:0043234), Biological Process: protein polymerization (GO:0051258)	AT5G62700	-	-
Contig283	133.18	638.41	471.64	349.52	0	7.68259e-281	2.40109e-138	Yes	Yes	Yes	up-regulated DE genes	1357	predicted protein [Populus trichocarpa] gb|EEF10076.1| predicted protein [Populus trichocarpa]	Molecular Function: oxidoreductase activity (GO:0016491)	AT5G20400	-	-
Contig285	40.84	26.63	38.34	30.58	0.000584198	0.610071	0.0191267	No	No	No	-	845	hypothetical protein ARALYDRAFT_474610 [Arabidopsis lyrata subsp. lyrata] gb|EFH70766.1| hypothetical protein ARALYDRAFT_474610 [Arabidopsis lyrata subsp. lyrata]	Molecular Function: DNA binding (GO:0003677), Molecular Function: RNA polymerase II transcription factor activity (GO:0003702), Biological Process: regulation of transcription, DNA-dependent (GO:0006355), Biological Process: transcription initiation from RNA polymerase II promoter (GO:0006367)	AT1G55520	-	-
Contig289	19.88	63.2	101.18	84.23	8.71762e-31	3.8043e-73	5.09053e-52	Yes	Yes	Yes	up-regulated DE genes	1164	predicted protein [Populus trichocarpa] gb|EEF07801.1| predicted protein [Populus trichocarpa]	-	AT4G13440	-	-
Contig291	92.17	65.42	99.64	91.98	4.76629e-05	0.318173	1	No	No	No	-	764	PREDICTED: hypothetical protein [Vitis vinifera] emb|CBI21898.1| unnamed protein product [Vitis vinifera]	-	AT4G28450	-	-
Contig293	8972.68	18133	50678.2	72254.4	0	0	0	Yes	Yes	Yes	up-regulated DE genes	1052	SMLII [Salvia miltiorrhiza]	Molecular Function: binding (GO:0005488)	AT5G65600	-	-
Contig294	598.99	735.11	779.18	640.03	2.62198e-12	2.91948e-19	0.0336462	No	No	No	-	732	PREDICTED: hypothetical protein [Vitis vinifera] emb|CAN69640.1| hypothetical protein [Vitis vinifera] emb|CBI38874.3| unnamed protein product [Vitis vinifera]	Molecular Function: structural constituent of ribosome (GO:0003735), Cellular Component: ribosome (GO:0005840), Biological Process: translation (GO:0006412)	AT4G00100	-	-
Contig296	799.81	722.29	847.89	727.75	0.000186433	0.0289222	0.000773642	No	No	No	-	739	predicted protein [Populus trichocarpa] gb|EEE98035.1| predicted protein [Populus trichocarpa]	Molecular Function: structural constituent of ribosome (GO:0003735), Cellular Component: intracellular (GO:0005622), Cellular Component: ribosome (GO:0005840), Biological Process: translation (GO:0006412)	AT3G53740	-	-
Contig298	8.47	4.59	6	6.27	0.010118	0.132296	0.196195	No	No	No	-	1272	hypothetical protein [Vitis vinifera]	Molecular Function: ATP binding (GO:0005524), Biological Process: apoptosis (GO:0006915)	AT1G10920	-	-
Contig300	0.29	0.62	0.66	1.39	0.610417	0.599442	0.182859	No	No	No	-	696	hypothetical protein DDB_G0279619 [Dictyostelium discoideum AX4] gb|EAL67584.1| hypothetical protein DDB_G0279619 [Dictyostelium discoideum AX4]	-	AT3G27700	-	-
Contig301	37.11	45.63	48.91	44.8	0.00427244	0.000140712	0.0119323	No	No	No	-	1930	resistance protein PSH-RGH6 [Solanum tuberosum]	Molecular Function: ATP binding (GO:0005524), Biological Process: apoptosis (GO:0006915)	AT5G43470	-	-
Contig303	22.23	12.31	11.89	16.42	3.48943e-05	1.8326e-05	0.0276721	No	No	No	-	1265	RecName: Full=Probable DNA gyrase subunit A, chloroplastic/mitochondrial; Flags: Precursor	-	AT3G10690	-	-
Contig304	3.06	5.46	5.84	5.03	0.0997124	0.0685707	0.165117	No	No	No	-	912	Symbols: | ATP binding / ATPase/ nucleoside-triphosphatase/ nucleotide binding / transcription factor binding | chr1:25069727-25095526 REVERSE [Arabidopsis thaliana]	-	AT1G67120	-	-
Contig305	28.57	59.8	122.09	60.07	3.95568e-06	4.21275e-27	5.48007e-06	Yes	Yes	Yes	up-regulated DE genes	398	hypothetical protein [Trichomonas vaginalis G3] gb|EAY07286.1| hypothetical protein TVAG_223490 [Trichomonas vaginalis G3]	-	AT3G44230	-	-
Contig306	52.84	17.24	37.91	37.67	4.09386e-19	0.00171427	0.00152516	Yes	No	No	down-regulated DE genes	891	AAPT2 (AMINOALCOHOLPHOSPHOTRANSFERASE); phosphatidyltransferase/ phosphotransferase, for other substituted phosphate groups [Arabidopsis thaliana]	Biological Process: phospholipid biosynthetic process (GO:0008654), Cellular Component: membrane (GO:0016020), Molecular Function: phosphotransferase activity, for other substituted phosphate groups (GO:0016780)	AT3G25585	-	-
Contig307	6.23	4.23	1.99	4.25	0.433094	0.0478041	0.424114	No	Yes	No	down-regulated DE genes	512	putative acetyltransferase [Planctomyces maris DSM 8797] gb|EDL60716.1| putative acetyltransferase [Planctomyces maris DSM 8797]	-	AT3G17690	-	-
Contig308	28.54	27.36	26.22	36.55	0.6855	0.435062	0.011313	No	No	No	-	1447	RecName: Full=Splicing factor U2af large subunit B; AltName: Full=U2 small nuclear ribonucleoprotein auxiliary factor large subunit B; Short=U2 snRNP auxiliary factor large subunit B; AltName: Full=U2 auxiliary factor 65 kDa subunit B; AltName: Full=NpU2AF65b emb|CAA77135.1| U2 snRNP auxiliary factor, large subunit [Nicotiana plumbaginifolia]	Molecular Function: nucleic acid binding (GO:0003676)	AT4G36690	-	-
Contig309	24.59	28.46	29.48	34.76	0.1605	0.0924491	0.000742891	No	No	No	-	1452	predicted protein [Populus trichocarpa] gb|EEE75297.1| predicted protein [Populus trichocarpa]	Molecular Function: nucleic acid binding (GO:0003676)	AT1G60900	-	-
Contig310	22.91	20.81	26.57	22.1	0.505702	0.25029	0.839412	No	No	No	-	1071	n-myristoyl transferase, putative [Ricinus communis] gb|EEF48088.1| n-myristoyl transferase, putative [Ricinus communis]	Molecular Function: glycylpeptide N-tetradecanoyltransferase activity (GO:0004379), Biological Process: N-terminal protein myristoylation (GO:0006499)	AT5G57020	-	-
Contig312	190.76	23.66	41.49	30.27	6.41286e-107	1.63392e-72	2.08851e-87	Yes	Yes	Yes	down-regulated DE genes	686	hypothetical protein [Trichomonas vaginalis G3] gb|EAY02060.1| hypothetical protein TVAG_383630 [Trichomonas vaginalis G3]	-	AT5G40290	-	-
Contig313	9.89	4.6	6.96	3.85	0.0261557	0.296083	0.0123604	Yes	No	Yes	down-regulated DE genes	565	GK20567 [Drosophila willistoni] gb|EDW79598.1| GK20567 [Drosophila willistoni]	-	AT1G02250	-	-
Contig314	81.07	44.66	51.72	61.21	5.13976e-12	1.12729e-07	0.000670288	No	No	No	-	935	conserved hypothetical protein [Ricinus communis] gb|EEF39967.1| conserved hypothetical protein [Ricinus communis]	Molecular Function: structural constituent of ribosome (GO:0003735), Biological Process: translation (GO:0006412), Cellular Component: large ribosomal subunit (GO:0015934)	AT1G26740	-	-
Contig316	29.88	27.85	27.53	23.38	0.427709	0.368692	0.0110012	No	No	No	-	1849	prolyl-tRNA synthetase, putative [Ricinus communis] gb|EEF47164.1| prolyl-tRNA synthetase, putative [Ricinus communis]	Molecular Function: nucleotide binding (GO:0000166), Molecular Function: proline-tRNA ligase activity (GO:0004827), Molecular Function: ATP binding (GO:0005524), Cellular Component: cytoplasm (GO:0005737), Biological Process: translation (GO:0006412), Biological Process: prolyl-tRNA aminoacylation (GO:0006433)	AT3G62120	-	-
Contig318	4889.36	1521.49	2159.52	2016.36	0	0	0	Yes	Yes	Yes	down-regulated DE genes	1156	translationally controlled tumor protein [Salvia miltiorrhiza]	Cellular Component: cytoplasm (GO:0005737)	AT3G16640	-	-
Contig32	52.39	36.5	57.15	47.72	0.000839169	0.380391	0.382391	No	No	No	-	830	hypothetical protein TGME49_109080 [Toxoplasma gondii ME49] gb|EEA97036.1| hypothetical protein TGME49_109080 [Toxoplasma gondii ME49] gb|EEE32642.1| conserved hypothetical protein [Toxoplasma gondii VEG]	-	AT1G20920	-	-
Contig320	23.41	7.8	15.17	13.62	1.60836e-14	0.000478325	2.50831e-05	Yes	No	No	down-regulated DE genes	1525	predicted protein [Populus trichocarpa] gb|EEE83316.1| predicted protein [Populus trichocarpa]	-	AT5G46340	-	-
Contig321	25.62	20.77	27.12	17.77	0.179315	0.721104	0.026862	No	No	No	-	802	predicted protein [Arabidopsis lyrata subsp. lyrata] gb|EFH61110.1| predicted protein [Arabidopsis lyrata subsp. lyrata]	-	AT3G11530	-	-
Contig322	27.85	21.67	26.11	27.59	0.107547	0.708038	1	No	No	No	-	709	predicted protein [Populus trichocarpa] gb|EEE91983.1| predicted protein [Populus trichocarpa]	-	AT3G11530	-	-
Contig323	24.45	24.26	24.9	30.32	1	0.935688	0.184858	No	No	No	-	669	unknown [Populus trichocarpa]	-	AT3G11530	-	-
Contig324	69.21	51.88	62.26	64.61	8.73891e-05	0.14576	0.354859	No	No	No	-	1297	predicted protein [Populus trichocarpa] gb|EEE76496.1| predicted protein [Populus trichocarpa]	-	AT1G54790	-	-
Contig325	12.78	6.77	14.83	6.84	0.0170441	0.517499	0.0216239	No	No	No	-	671	unknown [Glycine max]	-	AT1G06110	-	-
Contig326	24.65	38.12	24.57	26.13	1.08908e-07	1	0.545743	No	No	No	-	2015	NAF specific protein kinase family [Arabidopsis thaliana]	Molecular Function: protein kinase activity (GO:0004672), Molecular Function: ATP binding (GO:0005524), Biological Process: protein amino acid phosphorylation (GO:0006468)	AT2G26980	-	-
Contig327	149.96	200.25	202.34	169.05	2.39625e-12	8.40434e-13	0.00719683	No	No	No	-	1410	hypothetical protein AMTR_s04311p00004950, partial [Amborella trichopoda]	-	-	-	-
Contig329	9.28	222.12	85.52	19.86	6.55960516747392e-312	2.14991e-89	3.46359e-06	Yes	Yes	Yes	up-regulated DE genes	1204	hypothetical protein [Vitis vinifera]	-	AT4G23160	-	-
Contig330	6.56	103.63	39.34	16.34	2.28113e-61	4.22711e-16	0.00157787	Yes	Yes	Yes	up-regulated DE genes	547	Symbols: | leucine-rich repeat transmembrane protein kinase, putative | chr5:25395173-25397768 REVERSE [Arabidopsis thaliana]	-	AT5G63410	-	-
Contig332	203.8	794.14	721.99	328.66	0	0	6.25727e-63	Yes	Yes	No	up-regulated DE genes	2078	hypothetical protein [Nicotiana benthamiana]	-	AT1G65870	-	-
Contig333	345.92	8542.75	4474.06	1369	0	0	0	Yes	Yes	Yes	up-regulated DE genes	613	unnamed protein product [Vitis vinifera]	-	AT2G05540	-	-
Contig334	15.81	9.92	16.35	11.3	0.0109576	0.872936	0.0662456	No	No	No	-	1047	Frataxin, mitochondrial precursor, putative [Ricinus communis] gb|EEF31047.1| Frataxin, mitochondrial precursor, putative [Ricinus communis]	-	AT4G03240	-	-
Contig335	18.92	10.8	10.78	14.06	0.0132584	0.016238	0.174514	No	No	No	-	601	PREDICTED: similar to F21J9.9 [Vitis vinifera] emb|CBI27536.3| unnamed protein product [Vitis vinifera]	Molecular Function: transferase activity, transferring acyl groups other than amino-acyl groups (GO:0016747)	AT1G24430	-	-
Contig337	72.9	21.02	34.82	42.88	3.57477e-41	6.99398e-19	2.93159e-11	Yes	Yes	No	down-regulated DE genes	1256	YA2 [Antirrhinum majus]	Molecular Function: transcription factor activity (GO:0003700), Cellular Component: nucleus (GO:0005634), Biological Process: regulation of transcription, DNA-dependent (GO:0006355)	AT1G17590	-	-
Contig338	6.12	4.67	9.99	7.96	0.38031	0.0613224	0.348984	No	No	No	-	880	PREDICTED: hypothetical protein [Vitis vinifera] emb|CBI36198.3| unnamed protein product [Vitis vinifera]	-	AT1G16916	-	-
Contig339	304.26	143.93	232.67	388	7.07271e-101	2.55505e-17	5.04003e-18	Yes	No	No	inconsistently-regulated DE genes	1622	unnamed protein product [Vitis vinifera]	Molecular Function: transcription factor activity (GO:0003700), Biological Process: regulation of transcription, DNA-dependent (GO:0006355), Molecular Function: sequence-specific DNA binding (GO:0043565)	AT2G22430	-	-
Contig340	276.22	2267.59	849.29	927.45	0	0	0	Yes	Yes	Yes	up-regulated DE genes	1830	predicted protein [Populus trichocarpa] gb|EEF09298.1| predicted protein [Populus trichocarpa]	Molecular Function: oxidoreductase activity (GO:0016491), Molecular Function: FAD binding (GO:0050660)	AT5G44400	-	-
Contig341	4.58	1.72	0	1.99	0.0102497	1.58277e-07	0.068801	Yes	Yes	No	down-regulated DE genes	1132	CYP71AT2v1 [Nicotiana tabacum]	Molecular Function: monooxygenase activity (GO:0004497), Molecular Function: iron ion binding (GO:0005506), Molecular Function: electron carrier activity (GO:0009055), Molecular Function: heme binding (GO:0020037)	AT1G13080	CYP71B	-
Contig342	109.29	86.93	75.77	101.28	0.00193147	2.29503e-06	0.310109	No	No	No	-	794	unnamed protein product [Vitis vinifera]	Cellular Component: nuclear chromosome (GO:0000228)	AT5G16270	-	-
Contig345	56.82	51.29	33.65	46.66	0.421953	0.000217217	0.136325	No	No	No	-	502	unnamed protein product [Vitis vinifera]	-	AT1G58848	-	-
Contig346	4.21	1.58	0.56	4.12	0.0102497	4.93194e-05	1	Yes	Yes	No	down-regulated DE genes	1231	unnamed protein product [Vitis vinifera]	Molecular Function: zinc ion binding (GO:0008270)	AT3G26935	-	-
Contig347	73.44	38.39	69.84	52.06	1.46769e-08	0.618325	0.00186071	No	No	No	-	603	unknown [Glycine max]	-	AT5G17210	-	-
Contig348	287.48	6.62	17.37	69.38	0	0	4.9897e-151	Yes	Yes	Yes	down-regulated DE genes	1079	predicted protein [Populus trichocarpa] gb|EEE81871.1| predicted protein [Populus trichocarpa]	Biological Process: metabolic process (GO:0008152), Molecular Function: transferase activity, transferring hexosyl groups (GO:0016758)	AT2G22590	-	-
Contig349	6.95	5.32	4.27	6.43	0.578253	0.245898	0.857	No	No	No	-	488	PREDICTED: wu:fb92h07 [Danio rerio]	-	AT5G64200	-	-
Contig35	13.32	12.73	15.82	16.89	0.910475	0.447748	0.280172	No	No	No	-	629	PREDICTED: hypothetical protein [Vitis vinifera]	-	AT1G07900	-	-
Contig350	10.62	7.25	5.93	7.14	0.230477	0.0834077	0.277732	No	No	No	-	507	hypothetical protein DDB_G0278271 [Dictyostelium discoideum AX4] gb|EAL68308.1| hypothetical protein DDB_G0278271 [Dictyostelium discoideum AX4]	-	AT5G64200	-	-
Contig351	7.64	19.92	33.28	24.34	2.08775e-10	5.6603e-28	3.2186e-15	Yes	Yes	Yes	up-regulated DE genes	1488	unnamed protein product [Vitis vinifera]	-	AT5G01060	-	-
Contig352	49.72	19.77	19.92	24.99	6.03059e-20	4.25593e-19	2.80083e-12	Yes	Yes	No	down-regulated DE genes	1324	PREDICTED: hypothetical protein [Vitis vinifera] emb|CBI39560.3| unnamed protein product [Vitis vinifera]	-	AT1G09160	-	-
Contig354	145.83	563.14	395.14	64.95	0	5.38145e-190	1.29979e-49	Yes	Yes	Yes	inconsistently-regulated DE genes	1543	aquaporin TIP2;3 [Gossypium hirsutum]	Molecular Function: transporter activity (GO:0005215), Biological Process: transport (GO:0006810), Cellular Component: membrane (GO:0016020)	AT3G16240	-	-
Contig355	216.33	780.57	553.14	103.09	0	3.18066e-173	8.09287e-46	Yes	Yes	Yes	inconsistently-regulated DE genes	1101	aquaporin [Helianthus annuus]	Molecular Function: transporter activity (GO:0005215), Biological Process: transport (GO:0006810), Cellular Component: membrane (GO:0016020)	AT3G16240	-	-
Contig356	71.15	66.23	52.52	64.21	0.425783	0.00177839	0.271416	No	No	No	-	771	PREDICTED: hypothetical protein [Vitis vinifera]	-	AT1G31660	-	-
Contig357	0.85	10.54	5.88	0.51	5.96747e-06	0.00507221	1	Yes	Yes	No	inconsistently-regulated DE genes	472	PREDICTED: hypothetical protein [Vitis vinifera] emb|CBI36297.3| unnamed protein product [Vitis vinifera]	-	AT2G18660	-	-
Contig358	4.4	17.88	11.47	7.32	0.000125869	0.0285284	0.357162	Yes	Yes	No	up-regulated DE genes	363	unnamed protein product [Vitis vinifera]	-	AT5G46340	-	-
Contig361	47.39	255.74	164.89	148.97	1.31507e-88	1.47683e-38	1.1316e-30	Yes	Yes	Yes	up-regulated DE genes	522	unknown [Medicago truncatula]	Molecular Function: oxidoreductase activity (GO:0016491)	AT5G20400	-	-
Contig362	79.01	35.21	72.59	54.45	1.35989e-10	0.429711	0.00128484	Yes	No	No	down-regulated DE genes	510	hypothetical protein SORBIDRAFT_07g021820 [Sorghum bicolor] gb|EES15068.1| hypothetical protein SORBIDRAFT_07g021820 [Sorghum bicolor]	Molecular Function: protein kinase activity (GO:0004672), Molecular Function: ATP binding (GO:0005524), Biological Process: protein amino acid phosphorylation (GO:0006468)	AT2G23950	-	-
Contig365	119.31	64.06	59.7	74.09	1.79996e-16	1.10973e-18	2.49811e-10	No	No	No	-	841	ubiquitin-protein ligase, putative [Ricinus communis] gb|EEF34143.1| ubiquitin-protein ligase, putative [Ricinus communis]	-	AT4G16490	-	-
Contig366	638.17	469.99	577.02	545.12	1.56631e-27	0.00021809	1.68342e-08	No	No	No	-	964	putative transcription factor Btf3 [Capsicum annuum]	-	AT1G73230	-	-
Contig368	10.19	1.7	1.99	6.17	0.000141039	0.00205203	0.149642	Yes	Yes	No	down-regulated DE genes	509	predicted protein [Populus trichocarpa] gb|EEE88818.1| predicted protein [Populus trichocarpa]	Molecular Function: structural constituent of ribosome (GO:0003735), Cellular Component: intracellular (GO:0005622), Cellular Component: ribosome (GO:0005840), Biological Process: translation (GO:0006412), Cellular Component: plastid (GO:0009536)	AT1G68590	-	-
Contig37	72.78	51.97	87.27	102.77	1.59007e-09	0.000253928	7.82296e-13	No	No	No	-	2190	hypothetical protein Mtub2_20673 [Mycobacterium tuberculosis 210]	-	AT2G18540	-	-
Contig370	5.28	3.9	5.88	4.09	0.357375	0.775037	0.438536	No	No	No	-	944	predicted protein [Populus trichocarpa] gb|EEE96075.1| predicted protein [Populus trichocarpa]	-	AT5G24680	-	-
Contig371	254.62	36.34	96.15	209.74	0	2.64428e-156	1.6415e-10	Yes	Yes	No	down-regulated DE genes	2084	predicted protein [Populus trichocarpa] gb|EEF11180.1| predicted protein [Populus trichocarpa]	Molecular Function: zinc ion binding (GO:0008270), Molecular Function: oxidoreductase activity (GO:0016491), Biological Process: oxidation reduction (GO:0055114)	AT5G16990	-	-
Contig373	18.85	11.36	16.4	11.41	0.0813747	0.615174	0.100067	No	No	No	-	381	PREDICTED: hypothetical protein [Vitis vinifera] emb|CBI35109.3| unnamed protein product [Vitis vinifera]	Molecular Function: DNA-directed RNA polymerase activity (GO:0003899), Biological Process: transcription (GO:0006350)	AT5G62950	-	-
Contig374	7.5	8.14	8.7	8.33	0.841789	0.838441	0.836421	No	No	No	-	319	predicted protein [Populus trichocarpa] gb|EEE93266.1| predicted protein [Populus trichocarpa]	-	AT3G50580	-	-
Contig375	18.2	8.29	11.61	16.08	1.02716e-05	0.00768563	0.445505	Yes	No	No	down-regulated DE genes	1096	hypothetical protein ARALYDRAFT_486966 [Arabidopsis lyrata subsp. lyrata] gb|EFH49285.1| hypothetical protein ARALYDRAFT_486966 [Arabidopsis lyrata subsp. lyrata]	-	AT5G43240	-	-
Contig376	33.79	73.94	44.7	45.93	1.91427e-12	0.02917	0.019892	Yes	No	No	up-regulated DE genes	673	unnamed protein product [Vitis vinifera]	-	AT1G79710	-	-
Contig377	185.8	22.78	55.72	64.71	1.01974e-95	8.34685e-48	7.51393e-39	Yes	Yes	Yes	down-regulated DE genes	627	PREDICTED: hypothetical protein [Vitis vinifera]	Molecular Function: DNA binding (GO:0003677)	AT5G59910	-	-
Contig378	31.92	20.03	28.82	21.8	0.000741361	0.446006	0.00655304	No	No	No	-	875	conserved hypothetical protein [Ricinus communis] gb|EEF45928.1| conserved hypothetical protein [Ricinus communis]	Biological Process: ATP synthesis coupled proton transport (GO:0015986), Cellular Component: proton-transporting two-sector ATPase complex, catalytic domain (GO:0033178), Molecular Function: proton-transporting ATPase activity, rotational mechanism (GO:0046961)	AT4G32690	-	-
Contig379	75.42	96.96	78.48	74.86	8.05683e-06	0.526602	0.926286	No	No	No	-	1542	hypothetical protein OsJ_16821 [Oryza sativa Japonica Group]	Molecular Function: protein binding (GO:0005515)	AT5G09810	-	-
Contig380	60.6	100.36	49.37	59.61	4.16084e-13	0.0167839	0.870667	No	No	No	-	1106	ACT1 [Actinidia deliciosa]	Molecular Function: protein binding (GO:0005515)	AT5G09810	-	-
Contig381	10.99	3.72	7.97	7.07	0.00174491	0.269444	0.152564	Yes	No	No	down-regulated DE genes	581	hypothetical protein [Monosiga brevicollis MX1] gb|EDQ92986.1| predicted protein [Monosiga brevicollis MX1]	-	AT1G26250	-	-
Contig382	166.48	328.13	322.41	245.05	1.82344e-32	8.90824e-30	1.0626e-09	No	No	No	-	544	conserved hypothetical protein [Ricinus communis] gb|EEF22889.1| conserved hypothetical protein [Ricinus communis]	-	AT5G42810	-	-
Contig384	48.49	23.53	34.41	47.44	8.83161e-10	0.00162459	0.840138	Yes	No	No	down-regulated DE genes	901	Hyoscyamine 6-dioxygenase, putative [Ricinus communis] gb|EEF48183.1| Hyoscyamine 6-dioxygenase, putative [Ricinus communis]	Molecular Function: oxidoreductase activity (GO:0016491)	AT1G35190	-	-
Contig385	15.4	60.36	37.17	52.93	7.36177e-26	3.94702e-09	2.9103e-19	Yes	Yes	Yes	up-regulated DE genes	803	verticillium wilt resistance-like protein [Mentha x piperita]	Molecular Function: protein binding (GO:0005515)	AT2G15080	-	-
Contig386	21.54	9.34	14.61	15.44	1.45265e-07	0.00778219	0.0211175	Yes	No	No	down-regulated DE genes	1204	SAD1p [Chlamydomonas reinhardtii]	-	AT4G18670	-	-
Contig388	253.16	222.05	257.74	357.86	0.00540229	0.696092	5.57821e-16	No	No	No	-	799	hypothetical protein PopaoMp44 [Polysphondylium pallidum] gb|AAU00628.1| unknown [Polysphondylium pallidum]	-	AT5G20150	-	-
Contig39	69.18	27.16	42.83	47.79	9.17597e-11	0.000284108	0.00463065	Yes	No	No	down-regulated DE genes	470	hypothetical protein [Monosiga brevicollis MX1] gb|EDQ88352.1| predicted protein [Monosiga brevicollis MX1]	-	AT5G55370	-	-
Contig390	202.93	171.07	195.76	291.63	0.00641387	0.561661	8.73055e-11	No	No	No	-	578	DEAD-box family helicase [Plasmodium knowlesi strain H] emb|CAQ38589.1| DEAD-box family helicase, putative [Plasmodium knowlesi strain H]	-	AT5G20150	-	-
Contig391	250.76	228.19	235.13	380.82	0.11646	0.294936	6.86318e-15	No	No	No	-	494	TOPRIM domain protein [Staphylothermus hellenicus DSM 12710] gb|ADI32667.1| TOPRIM domain protein [Staphylothermus hellenicus DSM 12710]	-	AT1G61310	-	-
Contig392	10.29	7.55	10.53	9.53	0.289327	1	0.796687	No	No	No	-	659	preprotein translocase subunit SecY [Candidatus Phytoplasma pyri] emb|CBI62637.1| preprotein translocase subunit SecY [Candidatus Phytoplasma pyri]	-	AT1G02580	-	-
Contig393	79.2	245.89	125.88	83.12	3.88437e-109	5.62884e-14	0.488818	Yes	No	No	up-regulated DE genes	1136	PREDICTED: hypothetical protein [Vitis vinifera] emb|CBI30758.3| unnamed protein product [Vitis vinifera]	Molecular Function: protein kinase activity (GO:0004672), Molecular Function: ATP binding (GO:0005524), Biological Process: protein amino acid phosphorylation (GO:0006468)	AT4G18950	-	-
Contig396	24.4	5.56	11.9	18.63	1.60739e-16	2.62008e-06	0.0519568	Yes	Yes	No	down-regulated DE genes	1128	hypothetical protein SORBIDRAFT_02g029500 [Sorghum bicolor] gb|EER99166.1| hypothetical protein SORBIDRAFT_02g029500 [Sorghum bicolor]	Molecular Function: transferase activity, transferring acyl groups other than amino-acyl groups (GO:0016747)	AT1G54570	-	-
Contig398	23.72	10.94	17.66	16.93	4.44129e-07	0.0358856	0.0190651	Yes	No	No	down-regulated DE genes	1127	PREDICTED: hypothetical protein [Vitis vinifera]	Molecular Function: transferase activity, transferring acyl groups other than amino-acyl groups (GO:0016747)	AT1G54570	-	-
Contig399	520.06	540.04	631.18	398.99	0.294135	2.66088e-08	2.23496e-11	No	No	No	-	621	predicted protein [Populus trichocarpa] gb|EEE94489.1| predicted protein [Populus trichocarpa]	Biological Process: mitochondrial electron transport, ubiquinol to cytochrome c (GO:0006122), Molecular Function: ubiquinol-cytochrome-c reductase activity (GO:0008121)	AT1G15120	-	-
Contig4	67.05	60.12	99.71	55.05	0.322207	2.48667e-05	0.0806981	No	No	No	-	601	hypothetical protein yaldo0001_24610 [Yersinia aldovae ATCC 35236] gb|EEP94641.1| hypothetical protein yaldo0001_24610 [Yersinia aldovae ATCC 35236]	-	AT1G61400	-	-
Contig40	325.85	132.64	97.48	225.43	1.13903e-202	2.72153e-299	2.71194e-43	Yes	Yes	No	down-regulated DE genes	2300	PREDICTED: hypothetical protein [Vitis vinifera]	Molecular Function: monooxygenase activity (GO:0004497), Molecular Function: iron ion binding (GO:0005506), Molecular Function: electron carrier activity (GO:0009055), Molecular Function: heme binding (GO:0020037)	AT4G31500	CYP83B	-
Contig400	97.43	69.3	103.62	98.7	7.87563e-05	0.453507	0.871795	No	No	No	-	690	unknown [Glycine max]	-	AT2G20830	-	-
Contig401	4.52	15	7.4	7.73	5.00595e-06	0.120323	0.115578	Yes	No	No	up-regulated DE genes	750	hypothetical protein BSPA14S_D0022 [Borrelia spielmanii A14S] gb|ACN53287.1| conserved hypothetical protein [Borrelia spielmanii A14S]	-	AT3G52160	-	-
Contig402	1.18	1.92	3.42	1.43	0.535319	0.0657748	1	No	No	No	-	676	PREDICTED: similar to laccase 1 [Strongylocentrotus purpuratus] ref|XP_001199789.1| PREDICTED: similar to laccase 1 [Strongylocentrotus purpuratus]	-	AT1G76930	-	-
Contig403	327.02	90.71	81.62	112.43	0	0	4.95572e-270	Yes	Yes	Yes	down-regulated DE genes	2526	PREDICTED: hypothetical protein [Vitis vinifera]	-	AT3G13460	-	-
Contig405	423.36	618.48	371.86	438.88	2.79458e-126	1.66427e-12	0.0430855	No	No	No	-	3230	NRC1 [Solanum lycopersicum]	Molecular Function: ATP binding (GO:0005524), Biological Process: apoptosis (GO:0006915)	AT1G58410	-	-
Contig406	1194.9	911.7	1021.78	984.21	8.57386e-30	3.52351e-11	9.00179e-16	No	No	No	-	702	hypothetical protein [Solanum tuberosum] gb|ABC01912.1| ribosomal protein S14-like protein [Solanum tuberosum]	Molecular Function: structural constituent of ribosome (GO:0003735), Cellular Component: intracellular (GO:0005622), Cellular Component: ribosome (GO:0005840), Biological Process: translation (GO:0006412)	AT3G52580	-	-
Contig407	95.31	134.87	146.85	102.68	1.90148e-08	1.7738e-12	0.277211	No	No	No	-	969	conserved hypothetical protein [Ricinus communis] gb|EEF43617.1| conserved hypothetical protein [Ricinus communis]	-	AT4G35220	-	-
Contig408	0	0	0	0	1	1	1	No	No	No	-	915	unknown [Populus trichocarpa]	-	AT4G34180	-	-
Contig409	34.91	127.47	67.4	37.54	3.04476e-56	2.23281e-11	0.526908	Yes	No	No	up-regulated DE genes	920	unnamed protein product [Vitis vinifera]	Molecular Function: magnesium ion binding (GO:0000287), Molecular Function: inorganic diphosphatase activity (GO:0004427), Cellular Component: cytoplasm (GO:0005737), Biological Process: phosphate metabolic process (GO:0006796)	AT1G01050	-	-
Contig410	4.58	1.99	1.77	1.99	0.272013	0.159211	0.406137	No	No	No	-	392	hypothetical protein, unlikely [Trypanosoma brucei gambiense DAL972]	-	AT2G01190	-	-
Contig411	3.03	7.4	4.4	4.13	0.0319159	0.48376	0.62825	Yes	No	No	up-regulated DE genes	526	hypothetical protein [Plasmodium chabaudi chabaudi] emb|CAH83762.1| hypothetical protein PC401526.00.0 [Plasmodium chabaudi chabaudi]	-	AT3G59970	-	-
Contig413	0	0	0	0	1	1	1	No	No	No	-	253	AzlC family protein [Thauera sp. MZ1T] gb|ACR02648.1| AzlC family protein [Thauera sp. MZ1T]	-	AT3G19740	-	-
Contig414	10.39	677.55	870.4	432.68	0	0	0	Yes	Yes	Yes	up-regulated DE genes	768	hypothetical protein PANDA_003115 [Ailuropoda melanoleuca]	-	AT5G25130	-	-
Contig415	1185.15	85.62	24.75	144.64	0	0	0	Yes	Yes	Yes	down-regulated DE genes	561	chavicol O-methyltransferase [Ocimum basilicum]	Molecular Function: O-methyltransferase activity (GO:0008171)	AT4G35160	-	-
Contig417	23.99	10.72	23.47	18.8	0.00135385	1	0.323915	Yes	No	No	down-regulated DE genes	424	PREDICTED: hypothetical protein [Vitis vinifera]	-	AT4G09980	-	-
Contig418	61.9	36.83	53.54	56.95	4.21946e-09	0.0810111	0.311799	No	No	No	-	1128	short-chain dehydrogenase, putative [Ricinus communis] gb|EEF51203.1| short-chain dehydrogenase, putative [Ricinus communis]	Biological Process: metabolic process (GO:0008152), Molecular Function: oxidoreductase activity (GO:0016491)	AT4G11410	-	-
Contig419	109.11	26.47	57.44	62.51	5.02322e-65	4.37641e-20	8.77969e-16	Yes	No	No	down-regulated DE genes	1128	3-ketoacyl-CoA reductase 3 [Gossypium hirsutum]	Biological Process: metabolic process (GO:0008152), Molecular Function: oxidoreductase activity (GO:0016491)	AT4G11410	-	-
Contig420	1.39	1	0	1.12	1	0.254112	1	No	No	No	-	431	hypothetical protein DDB_G0289757 [Dictyostelium discoideum AX4] gb|EAL62590.1| hypothetical protein DDB_G0289757 [Dictyostelium discoideum AX4]	-	AT2G30590	-	-
Contig422	352.75	293.44	257.25	244.91	4.9496e-10	3.59638e-24	2.63758e-30	No	No	No	-	1485	Clostridium pasteurianum ferredoxin homolog [Solanum tuberosum]	-	AT3G27570	-	-
Contig424	0.42	0.23	0.97	1.78	1	0.4252	0.088652	No	No	No	-	952	Late blight resistance protein, putative [Solanum demissum]	Molecular Function: ATP binding (GO:0005524), Biological Process: apoptosis (GO:0006915)	AT5G35450	-	-
Contig425	1029.81	2092.08	1725.06	1559.15	0	1.1935e-215	2.29843e-130	Yes	No	No	up-regulated DE genes	1188	ascorbate peroxidase [Rehmannia glutinosa]	Molecular Function: peroxidase activity (GO:0004601), Biological Process: response to oxidative stress (GO:0006979), Molecular Function: heme binding (GO:0020037), Biological Process: oxidation reduction (GO:0055114)	AT1G07890	-	-
Contig426	463.04	457.16	380.03	407.24	0.711066	4.1996e-08	0.000350848	No	No	No	-	797	unknown [Medicago truncatula]	Molecular Function: oxidoreductase activity (GO:0016491), Biological Process: oxidation reduction (GO:0055114)	AT4G05390	-	-
Contig427	44.25	32.51	37.67	44.5	0.0312809	0.245943	1	No	No	No	-	559	PREDICTED: hypothetical protein [Vitis vinifera]	Molecular Function: structural constituent of ribosome (GO:0003735), Cellular Component: intracellular (GO:0005622), Cellular Component: ribosome (GO:0005840), Biological Process: translation (GO:0006412)	AT1G64880	-	-
Contig428	35.24	35.79	12.12	30.73	0.888342	2.48916e-17	0.178461	No	Yes	No	inconsistently-regulated DE genes	1336	PREDICTED: hypothetical protein [Vitis vinifera]	Cellular Component: membrane (GO:0016020), Molecular Function: cellulose synthase (UDP-forming) activity (GO:0016760), Biological Process: cellulose biosynthetic process (GO:0030244)	AT4G23990	-	-
Contig429	30.57	36.21	13.56	28.48	0.074258	5.30819e-11	0.505421	No	Yes	No	inconsistently-regulated DE genes	1416	cellulose synthase, putative [Ricinus communis] gb|EEF33090.1| cellulose synthase, putative [Ricinus communis]	Cellular Component: membrane (GO:0016020), Molecular Function: cellulose synthase (UDP-forming) activity (GO:0016760), Biological Process: cellulose biosynthetic process (GO:0030244)	AT4G23990	-	-
Contig430	220.3	163.01	290.19	204.96	1.92056e-07	6.02658e-08	0.20829	No	No	No	-	661	cytochrome b [Euura gemmafoetidae] gb|ABV64703.1| cytochrome b [Euura gemmahelveticae]	-	AT3G13950	-	-
Contig431	5.03	1.45	7.39	3.25	0.021051	0.303426	0.403374	Yes	No	No	inconsistently-regulated DE genes	595	myosin I [Saccharomyces cerevisiae RM11-1a] gb|EEU04919.1| Myo5p [Saccharomyces cerevisiae JAY291]	-	AT4G13340	-	-
Contig432	8.39	1.35	4.69	5.27	8.19528e-05	0.0834077	0.161621	Yes	No	No	down-regulated DE genes	642	hypothetical protein [Trichomonas vaginalis G3] gb|EAX73167.1| conserved hypothetical protein [Trichomonas vaginalis G3]	-	AT4G13340	-	-
Contig433	190.01	8.44	22.21	63.18	4.35872e-202	7.21338e-144	5.37681e-63	Yes	Yes	Yes	down-regulated DE genes	948	putative low-affinity nitrate transporter [Nicotiana plumbaginifolia]	Molecular Function: transporter activity (GO:0005215), Biological Process: oligopeptide transport (GO:0006857), Cellular Component: membrane (GO:0016020)	AT1G12110	-	-
Contig434	59.37	49.68	30.3	52.98	0.124915	4.87111e-07	0.356611	No	No	No	-	588	calpain, putative [Ricinus communis] gb|EEF38998.1| calpain, putative [Ricinus communis]	Molecular Function: calcium-dependent cysteine-type endopeptidase activity (GO:0004198), Cellular Component: intracellular (GO:0005622), Biological Process: proteolysis (GO:0006508)	AT1G55350	-	-
Contig435	71.32	37.05	48.39	51.93	2.87305e-19	2.59784e-08	4.45351e-06	No	No	No	-	1530	predicted protein [Populus trichocarpa] gb|ABK93490.1| unknown [Populus trichocarpa] gb|ABK94680.1| unknown [Populus trichocarpa] gb|EEE90237.1| predicted protein [Populus trichocarpa]	-	AT1G06130	-	-
Contig436	147.59	94.11	103.56	100.31	1.79447e-10	4.73962e-07	6.81363e-08	No	No	No	-	715	unnamed protein product [Vitis vinifera]	-	AT2G31350	-	-
Contig437	63.06	60.8	89.4	62.37	0.768771	0.00157097	0.951999	No	No	No	-	484	unnamed protein product [Vitis vinifera]	-	AT3G15750	-	-
Contig438	173.03	113.39	137.59	146.71	8.45696e-14	2.91501e-05	0.00266089	No	No	No	-	935	unnamed protein product [Vitis vinifera]	-	AT1G19660	-	-
Contig44	13.05	9.96	11.8	11.12	0.04135	0.453849	0.224804	No	No	No	-	2216	hypothetical protein SORBIDRAFT_03g036050 [Sorghum bicolor] gb|EES01545.1| hypothetical protein SORBIDRAFT_03g036050 [Sorghum bicolor]	-	AT1G04200	-	-
Contig440	28.5	23.76	25.82	22.42	0.136958	0.440078	0.06342	No	No	No	-	1120	predicted protein [Populus trichocarpa] gb|EEE87867.1| predicted protein [Populus trichocarpa]	-	AT4G00390	-	-
Contig441	18.2	40	36.84	23.33	2.55856e-16	1.58487e-12	0.0313201	Yes	Yes	No	up-regulated DE genes	1677	PREDICTED: hypothetical protein [Vitis vinifera] emb|CBI26948.3| unnamed protein product [Vitis vinifera]	Biological Process: phosphatidylserine biosynthetic process (GO:0006659)	AT1G15110	-	-
Contig443	285	1428.19	732.46	959.84	0	1.90843e-255	0	Yes	Yes	Yes	up-regulated DE genes	1220	cytochrome P450 monooxygenase [Sesamum indicum]	Molecular Function: monooxygenase activity (GO:0004497), Molecular Function: iron ion binding (GO:0005506), Molecular Function: electron carrier activity (GO:0009055), Molecular Function: heme binding (GO:0020037)	AT3G14610	CYP72A	-
Contig444	40.83	225.73	120.89	75.94	1.76596e-91	3.60039e-27	7.16145e-08	Yes	Yes	No	up-regulated DE genes	601	nutrient reservoir, putative [Ricinus communis] gb|EEF39684.1| nutrient reservoir, putative [Ricinus communis]	-	AT5G38560	-	-
Contig445	252.03	327.63	282.83	249.38	1.87453e-11	0.00530258	0.812875	No	No	No	-	949	novel protein similar to H.sapiens BAI3, brain-specific angiogenesis inhibitor 3 (BAI3, zgc:163001) [Danio rerio] emb|CAX12916.1| novel protein similar to H.sapiens BAI3, brain-specific angiogenesis inhibitor 3 (BAI3, zgc:163001) [Danio rerio]	-	AT5G42310	-	-
Contig446	352.66	188.78	280.45	284.05	1.87244e-38	2.59789e-07	1.48205e-06	No	No	No	-	698	unnamed protein product [Vitis vinifera]	-	AT3G57785	-	-
Contig448	77.45	134.7	102.76	79.31	2.12303e-18	4.10788e-05	0.766306	No	No	No	-	1020	predicted protein [Populus trichocarpa] gb|EEE82785.1| predicted protein [Populus trichocarpa]	-	AT1G01360	-	-
Contig449	0.42	2.73	0.49	1.99	0.0605451	1	0.182859	No	No	No	-	475	hypothetical protein [Trypanosoma cruzi strain CL Brener] gb|EAN81726.1| hypothetical protein Tc00.1047053505115.20 [Trypanosoma cruzi]	-	AT5G36870	-	-
Contig450	39.28	40.09	66.55	37.44	0.82187	6.48856e-11	0.637388	No	No	No	-	1290	CAPIP1 [Capsicum annuum]	-	AT5G53160	-	-
Contig453	281.57	207.53	157.24	227.08	7.74974e-13	6.19474e-36	5.51396e-07	No	No	No	-	955	histidine kinase SHK278 [Striga asiatica]	Molecular Function: two-component sensor activity (GO:0000155), Biological Process: signal transduction (GO:0007165), Cellular Component: membrane (GO:0016020)	AT1G27320	-	-
Contig455	46.75	34.98	55.67	47.51	0.0112531	0.0894061	0.913758	No	No	No	-	798	hypothetical protein [Ipomoea trifida] dbj|BAF36282.1| hypothetical protein [Ipomoea trifida]	-	AT5G27990	-	-
Contig456	49.57	34.09	33.66	35.13	0.0108619	0.00957737	0.0211743	No	No	No	-	495	predicted protein [Populus trichocarpa] gb|EEE96561.1| predicted protein [Populus trichocarpa]	-	AT4G26500	-	-
Contig457	4.46	4.03	1.72	4.95	0.834837	0.130506	0.836421	No	No	No	-	537	disease resistance protein [Brassica rapa subsp. pekinensis]	-	AT1G59780	-	-
Contig458	47.7	79.41	80.63	64.68	1.13912e-10	6.67848e-11	0.000418233	No	No	No	-	1079	PREDICTED: hypothetical protein [Vitis vinifera]	Cellular Component: photosystem II (GO:0009523), Cellular Component: plastid (GO:0009536), Cellular Component: thylakoid (GO:0009579), Biological Process: photosynthesis (GO:0015979), Cellular Component: integral to membrane (GO:0016021), Molecular Function: metal ion binding (GO:0046872)	AT1G07710	-	-
Contig46	32.42	44.31	51.92	57.42	7.91985e-06	5.19088e-12	1.9157e-17	No	No	No	-	2246	Similar to peptide transporter [Arabidopsis thaliana]	Molecular Function: transporter activity (GO:0005215), Biological Process: oligopeptide transport (GO:0006857), Cellular Component: membrane (GO:0016020)	AT1G22540	-	-
Contig460	2.37	0.86	0.92	0.48	0.292304	0.299807	0.136914	No	No	No	-	504	hypothetical protein PPL_04588 [Polysphondylium pallidum PN500]	-	AT1G24160	-	-
Contig461	41.36	42.59	32.22	33.63	0.799009	0.0273741	0.0683813	No	No	No	-	955	Glycosyltransferase QUASIMODO1, putative [Ricinus communis] gb|EEF36273.1| Glycosyltransferase QUASIMODO1, putative [Ricinus communis]	Molecular Function: transferase activity, transferring glycosyl groups (GO:0016757)	AT5G15470	-	-
Contig462	60.03	71.07	58.29	61.05	0.0239783	0.722031	0.843151	No	No	No	-	1163	unknown [Glycine max]	Biological Process: protein retention in ER lumen (GO:0006621), Cellular Component: integral to membrane (GO:0016021), Molecular Function: ER retention sequence binding (GO:0046923)	AT3G25040	-	-
Contig463	156.26	182.73	124.72	166.67	1.91253e-05	4.1091e-08	0.0937621	No	No	No	-	1846	Sec61 transport protein [Populus trichocarpa] gb|ABK95348.1| unknown [Populus trichocarpa] gb|EEE97462.1| Sec61 transport protein [Populus trichocarpa]	Biological Process: protein transport (GO:0015031), Molecular Function: P-P-bond-hydrolysis-driven protein transmembrane transporter activity (GO:0015450), Cellular Component: membrane (GO:0016020)	AT2G34250	-	-
Contig465	19.92	39.45	39.77	30.29	2.21249e-07	2.4659e-07	0.00384395	No	No	No	-	861	unknown protein [Arabidopsis thaliana]	-	AT5G01750	-	-
Contig466	3.3	1.7	1.99	1.9	0.10458	0.500964	0.154139	No	No	No	-	1271	hypothetical protein [Paramecium tetraurelia strain d4-2] emb|CAK77575.1| unnamed protein product [Paramecium tetraurelia]	-	AT4G09040	-	-
Contig468	20.75	11.94	8.35	15.38	0.0274337	0.000763552	0.214456	No	Yes	No	down-regulated DE genes	471	hypothetical protein ARALYDRAFT_903365 [Arabidopsis lyrata subsp. lyrata] gb|EFH56146.1| hypothetical protein ARALYDRAFT_903365 [Arabidopsis lyrata subsp. lyrata]	-	AT3G03360	-	-
Contig469	222.38	187.89	169.89	221.31	2.30703e-06	5.47178e-13	0.901907	No	No	No	-	1603	TMS membrane family protein [Arabidopsis lyrata subsp. lyrata] gb|EFH66411.1| TMS membrane family protein [Arabidopsis lyrata subsp. lyrata]	Cellular Component: membrane (GO:0016020)	AT1G16180	-	-
Contig470	15.34	9.76	9.21	9.61	0.14255	0.129991	0.172417	No	No	No	-	377	hypothetical protein TRIADDRAFT_52303 [Trichoplax adhaerens] gb|EDV28934.1| hypothetical protein TRIADDRAFT_52303 [Trichoplax adhaerens]	-	AT3G50420	-	-
Contig471	2.63	1.99	1.66	1.99	0.6528	0.468123	0.642984	No	No	No	-	834	Disease resistance protein RPP13, putative [Ricinus communis] gb|EEF40596.1| Disease resistance protein RPP13, putative [Ricinus communis]	-	AT5G48620	-	-
Contig472	23.67	12.54	19.91	21	2.09539e-05	0.205519	0.386608	No	No	No	-	1104	PREDICTED: hypothetical protein [Vitis vinifera]	-	AT3G25500	-	-
Contig473	36.6	37.09	38.34	38.65	0.893146	0.618786	0.552729	No	No	No	-	1406	PREDICTED: hypothetical protein [Vitis vinifera] emb|CBI36162.3| unnamed protein product [Vitis vinifera]	-	AT1G79990	-	-
Contig475	632.75	591.28	551.85	601.59	0.00320555	9.13853e-09	0.032423	No	No	No	-	1291	unnamed protein product [Vitis vinifera]	Molecular Function: structural constituent of ribosome (GO:0003735), Cellular Component: intracellular (GO:0005622), Cellular Component: ribosome (GO:0005840), Biological Process: translation (GO:0006412)	AT5G39740	-	-
Contig476	42.98	26.37	32.48	30.48	3.08585e-05	0.0145658	0.00316188	No	No	No	-	919	predicted protein [Populus trichocarpa] gb|ABK95061.1| unknown [Populus trichocarpa] gb|EEF07612.1| predicted protein [Populus trichocarpa]	-	AT5G39740	-	-
Contig477	4.51	159.05	138.08	116.6	2.43602e-219	1.74503e-182	5.95655e-148	Yes	Yes	Yes	up-regulated DE genes	1106	class III peroxidase [Phelipanche ramosa]	Molecular Function: peroxidase activity (GO:0004601), Biological Process: response to oxidative stress (GO:0006979), Molecular Function: heme binding (GO:0020037), Biological Process: oxidation reduction (GO:0055114)	AT1G14550	-	-
Contig478	29.96	1435.97	432.87	449.25	0	0	0	Yes	Yes	Yes	up-regulated DE genes	859	(-)-limonene-7-hydroxylase [Perilla frutescens]	Molecular Function: monooxygenase activity (GO:0004497), Molecular Function: iron ion binding (GO:0005506), Molecular Function: electron carrier activity (GO:0009055), Molecular Function: heme binding (GO:0020037)	AT3G26230	CYP71B	-
Contig479	46.9	24.39	24.22	35.78	4.31189e-06	6.12364e-06	0.0434773	No	No	No	-	621	PREDICTED: similar to G-protein coupled receptor GRL101 precursor-like [Ciona intestinalis]	-	AT2G15490	-	-
Contig480	56.59	15.13	14.69	32.22	4.43727e-22	8.96075e-22	1.69993e-06	Yes	Yes	No	down-regulated DE genes	772	hypothetical protein [Vitis vinifera]	-	AT5G40240	-	-
Contig481	41.01	17.79	27.01	28.83	7.55058e-09	0.00159157	0.00837496	Yes	No	No	down-regulated DE genes	754	predicted protein [Populus trichocarpa] gb|EEE84642.1| predicted protein [Populus trichocarpa]	-	AT5G01140	-	-
Contig482	723.05	812.72	805.04	670.3	2.11504e-05	0.000123953	0.0110006	No	No	No	-	722	PREDICTED: hypothetical protein isoform 2 [Vitis vinifera] ref|XP_002283649.1| PREDICTED: hypothetical protein isoform 1 [Vitis vinifera] emb|CBI39525.3| unnamed protein product [Vitis vinifera]	Molecular Function: structural constituent of ribosome (GO:0003735), Cellular Component: intracellular (GO:0005622), Cellular Component: ribosome (GO:0005840), Biological Process: translation (GO:0006412)	AT5G27700	-	-
Contig483	91.37	6.9	26.01	48.22	1.68587e-54	1.67953e-24	2.22003e-09	Yes	Yes	No	down-regulated DE genes	596	AP2/ERF domain-containing transcription factor [Populus trichocarpa] gb|EEE93838.1| AP2/ERF domain-containing transcription factor [Populus trichocarpa]	Molecular Function: transcription factor activity (GO:0003700), Biological Process: regulation of transcription, DNA-dependent (GO:0006355)	AT3G23240	-	-
Contig484	2.91	1.05	0.56	1.76	0.292304	0.132196	0.525441	No	No	No	-	412	disease resistance-like protein 17-12 [Mentha longifolia]	-	AT3G14470	-	-
Contig485	128.64	168.95	139.65	134.85	1.37795e-13	0.0370081	0.244219	No	No	No	-	2081	PREDICTED: hypothetical protein [Vitis vinifera]	Molecular Function: protein kinase activity (GO:0004672), Molecular Function: ATP binding (GO:0005524), Biological Process: protein amino acid phosphorylation (GO:0006468)	AT2G24360	-	-
Contig486	42.87	312.69	120.26	57.73	2.58776e-113	2.14344e-19	0.0359858	Yes	Yes	No	up-regulated DE genes	456	hypothetical protein Minf_2445 [Methylacidiphilum infernorum V4] gb|ACD84499.1| Conserved hypothetical protein [Methylacidiphilum infernorum V4]	-	AT5G46450	-	-
Contig487	54.35	72.59	59.52	90.65	3.27946e-05	0.221165	2.98225e-14	No	No	No	-	1380	PREDICTED: hypothetical protein [Vitis vinifera]	-	AT1G77180	-	-
Contig488	0	0	0.48	0.5	1	0.462978	0.452363	No	No	No	-	486	LOC733199 protein [Xenopus laevis]	-	AT3G50670	-	-
Contig489	93.85	148.37	107.98	132.02	2.32141e-08	0.1243	8.83752e-05	No	No	No	-	525	PREDICTED: hypothetical protein [Vitis vinifera]	Molecular Function: peptide-methionine-(S)-S-oxide reductase activity (GO:0008113), Biological Process: oxidation reduction (GO:0055114)	AT4G21860	-	-
Contig490	5.43	7.73	5.32	7.81	0.132391	1	0.149356	No	No	No	-	1175	PREDICTED: hypothetical protein [Vitis vinifera] emb|CBI15222.3| unnamed protein product [Vitis vinifera]	-	AT5G62460	-	-
Contig491	785.23	2464.43	2904.16	2339.91	0	0	0	Yes	Yes	Yes	up-regulated DE genes	1210	phenylcoumaran benzylic ether reductase-like protein [Salvia fruticosa]	-	AT1G75300	-	-
Contig492	5.98	3.49	5.87	5.57	0.114229	1	0.882746	No	No	No	-	867	hypothetical protein SORBIDRAFT_04g006790 [Sorghum bicolor] gb|EES04707.1| hypothetical protein SORBIDRAFT_04g006790 [Sorghum bicolor]	-	AT4G09190	-	-
Contig493	243.09	147.33	204.38	169.08	2.11402e-18	0.00128896	1.87976e-10	No	No	No	-	677	predicted protein [Populus trichocarpa] gb|EEE97265.1| predicted protein [Populus trichocarpa]	-	AT4G05000	-	-
Contig494	200.65	550.23	324.28	401.2	7.36172e-124	3.77923e-22	2.07474e-48	Yes	No	No	up-regulated DE genes	685	predicted protein [Populus trichocarpa] gb|EEE90116.1| predicted protein [Populus trichocarpa]	Molecular Function: FMN binding (GO:0010181), Molecular Function: oxidoreductase activity (GO:0016491)	AT1G76680	-	-
Contig495	84.81	74.3	72.61	65.28	0.0167394	0.00640343	8.83287e-06	No	No	No	-	1724	serine-threonine kinase receptor-associated protein, putative [Ricinus communis] gb|EEF33035.1| serine-threonine kinase receptor-associated protein, putative [Ricinus communis]	-	AT3G15610	-	-
Contig497	81.9	56.86	60.8	70.51	0.000573784	0.00559232	0.151871	No	No	No	-	548	beta-ketoacyl-ACP synthase IIIB [Perilla frutescens]	Biological Process: lipid biosynthetic process (GO:0008610), Molecular Function: transferase activity, transferring acyl groups other than amino-acyl groups (GO:0016747)	AT1G62640	-	-
Contig498	2.87	0.52	0.55	1.16	0.127164	0.132196	0.306798	No	No	No	-	417	c-myc tagged LRX1 [synthetic construct]	-	AT1G12040	-	-
Contig499	4.1	4.01	4.28	1.49	1	1	0.162335	No	No	No	-	486	hypothetical protein SORBIDRAFT_03g029150 [Sorghum bicolor] gb|EES03336.1| hypothetical protein SORBIDRAFT_03g029150 [Sorghum bicolor]	-	AT4G13340	-	-
Contig5	39.18	38.95	75.74	35.18	1	8.07031e-09	0.445789	No	No	No	-	611	plasmid replication protein [Butyrivibrio fibrisolvens] gb|AAA99531.1| putative plasmid replication protein [Plasmid pRJF2] prf||2120283B replication protein	-	AT5G48130	-	-
Contig500	55.75	89.65	58.2	68.66	2.20173e-08	0.666109	0.0251933	No	No	No	-	823	hypothetical protein CaO19.64 [Candida albicans SC5314] gb|EAK90721.1| hypothetical protein CaO19.64 [Candida albicans SC5314]	-	AT3G18810	-	-
Contig501	19.22	4.42	10.76	15.06	1.37518e-10	0.00225788	0.174317	Yes	No	No	down-regulated DE genes	882	predicted protein [Populus trichocarpa] gb|EEE99397.1| predicted protein [Populus trichocarpa]	-	AT5G46860	-	-
Contig502	41.88	48.72	82.43	52.85	0.175979	2.48697e-12	0.0329019	No	No	No	-	786	hypothetical protein DDB_G0269300 [Dictyostelium discoideum AX4] gb|EAL72000.1| hypothetical protein DDB_G0269300 [Dictyostelium discoideum AX4]	-	AT3G18810	-	-
Contig503	25.82	15.36	21.74	32.77	0.0141722	0.385171	0.182231	No	No	No	-	479	unnamed protein product [Podospora anserina S mat+]	-	AT5G09390	-	-
Contig504	29.57	17.23	22.01	36.87	0.0100063	0.15125	0.227683	No	No	No	-	452	hypothetical protein ARALYDRAFT_490730 [Arabidopsis lyrata subsp. lyrata] gb|EFH45170.1| hypothetical protein ARALYDRAFT_490730 [Arabidopsis lyrata subsp. lyrata]	-	AT4G26870	-	-
Contig505	35.37	785.67	893.81	207.81	0	0	1.40018e-59	Yes	Yes	Yes	up-regulated DE genes	423	unnamed protein product [Vitis vinifera]	-	AT5G43570	-	-
Contig506	4.48	5.83	3.12	4.34	0.670622	0.618303	1	No	No	No	-	445	hypothetical protein COPEUT_01733 [Coprococcus eutactus ATCC 27759] gb|EDP26198.1| hypothetical protein COPEUT_01733 [Coprococcus eutactus ATCC 27759]	-	AT5G54650	-	-
Contig507	850.21	869.36	986.96	841.29	0.344539	9.29808e-11	0.671668	No	No	No	-	889	ubiquitin extension protein [Capsicum annuum]	-	AT2G47110	-	-
Contig508	635.7	461.05	686.51	508.77	1.01913e-24	0.0076634	1.5016e-12	No	No	No	-	787	predicted protein [Populus trichocarpa] gb|ABK95811.1| unknown [Populus trichocarpa] gb|EEE85730.1| predicted protein [Populus trichocarpa]	Molecular Function: structural constituent of ribosome (GO:0003735), Cellular Component: intracellular (GO:0005622), Cellular Component: ribosome (GO:0005840), Biological Process: translation (GO:0006412)	AT2G36620	-	-
Contig509	133.78	95.98	93.03	107.49	8.01083e-06	2.05185e-06	0.00335908	No	No	No	-	674	hypothetical protein OsJ_07333 [Oryza sativa Japonica Group]	-	AT3G15460	-	-
Contig510	0.57	0	0.66	0	0.500824	1	0.504539	No	No	No	-	697	polyphenol oxidase [Solanum tuberosum]	Biological Process: metabolic process (GO:0008152), Molecular Function: oxidoreductase activity (GO:0016491)	AT2G40070	-	-
Contig511	22.67	19.09	24.75	18.4	0.328444	0.585468	0.238352	No	No	No	-	748	hypothetical protein SORBIDRAFT_02g043460 [Sorghum bicolor] gb|EER97764.1| hypothetical protein SORBIDRAFT_02g043460 [Sorghum bicolor]	Cellular Component: intracellular (GO:0005622), Biological Process: ER to Golgi vesicle-mediated transport (GO:0006888)	AT1G80500	-	-
Contig512	25.98	16.2	22.51	17.71	0.00785881	0.416253	0.0314071	No	No	No	-	668	unknown [Glycine max]	Cellular Component: intracellular (GO:0005622), Biological Process: ER to Golgi vesicle-mediated transport (GO:0006888)	AT1G80500	-	-
Contig513	1139.68	836.17	1117.45	1002.54	1.19687e-47	0.332777	1.10424e-09	No	No	No	-	938	PREDICTED: similar to 60S ribosomal protein L23A isoform 2 [Vitis vinifera] ref|XP_002284445.1| PREDICTED: similar to 60S ribosomal protein L23A isoform 1 [Vitis vinifera] emb|CBI16195.3| unnamed protein product [Vitis vinifera]	-	AT2G39460	-	-
Contig514	0	0.47	0.51	0.53	0.230111	0.214349	0.204632	No	No	No	-	912	heme maturase [Tetrahymena pigmentosa] gb|ABI51737.1| heme maturase [Tetrahymena pigmentosa]	-	ATCG00530	-	-
Contig517	1.99	1.99	1.99	1.99	0.809529	0.632471	1	No	No	No	-	765	NBS-coding resistance gene analog [Nicotiana tabacum]	Molecular Function: ATP binding (GO:0005524), Biological Process: apoptosis (GO:0006915)	AT3G46730	-	-
Contig518	26.72	63.15	62.74	43.52	1.32858e-11	4.91891e-11	0.000733135	Yes	Yes	No	up-regulated DE genes	627	conserved hypothetical protein [Ricinus communis] gb|EEF45521.1| conserved hypothetical protein [Ricinus communis]	-	AT4G31380	-	-
Contig519	8.19	9.52	5.43	6.37	0.713688	0.398032	0.676732	No	No	No	-	341	predicted protein [Populus trichocarpa] gb|EEE97214.1| predicted protein [Populus trichocarpa]	-	AT5G51400	-	-
Contig52	2.94	3.51	3.07	1.99	0.827847	1	0.81115	No	No	No	-	679	conserved hypothetical protein [Culex quinquefasciatus] gb|EDS38491.1| conserved hypothetical protein [Culex quinquefasciatus]	-	AT4G04930	-	-
Contig520	46.08	43.23	36.53	34.13	0.505615	0.0238005	0.00463811	No	No	No	-	1026	unnamed protein product [Vitis vinifera]	-	AT1G66290	-	-
Contig521	16.02	3.16	3.86	4.28	1.17409e-10	6.94732e-09	5.71045e-08	Yes	Yes	Yes	down-regulated DE genes	959	hypothetical protein [Oryza sativa Japonica Group] gb|EAY97180.1| hypothetical protein OsI_19101 [Oryza sativa Indica Group]	-	AT1G24400	-	-
Contig522	29.82	3.23	4.61	6.42	1.48449e-16	1.38705e-13	5.68729e-11	Yes	Yes	Yes	down-regulated DE genes	602	lysine/histidine transporter [Populus trichocarpa] gb|EEE83402.1| lysine/histidine transporter [Populus trichocarpa]	-	AT5G40780	-	-
Contig523	26.93	29.36	33.05	32.26	0.411	0.0472558	0.0872038	No	No	No	-	1400	PREDICTED: hypothetical protein [Vitis vinifera]	Cellular Component: membrane (GO:0016020), Biological Process: transmembrane transport (GO:0055085)	AT4G00290	-	-
Contig524	2231.13	62.64	191.4	759.98	0	0	0	Yes	Yes	Yes	down-regulated DE genes	1354	PREDICTED: hypothetical protein [Vitis vinifera] emb|CBI36203.3| unnamed protein product [Vitis vinifera]	Molecular Function: oxidoreductase activity (GO:0016491)	AT1G52800	-	-
Contig525	34.4	27.65	27.85	32.06	0.0946423	0.117206	0.608659	No	No	No	-	806	LOC100284322 [Zea mays] gb|ACG40007.1| ubiquitin-protein ligase [Zea mays]	-	AT4G05470	-	-
Contig526	67.34	67.93	84.83	67.5	0.957892	0.0249864	1	No	No	No	-	551	PREDICTED: hypothetical protein [Vitis vinifera]	-	AT2G31305	-	-
Contig527	71.33	486.48	308.68	97.74	6.37304e-173	2.0474e-78	0.00335294	Yes	Yes	No	up-regulated DE genes	467	Polcalcin Jun o, putative [Ricinus communis] gb|EEF50928.1| Polcalcin Jun o, putative [Ricinus communis]	-	AT1G76650	-	-
Contig528	28.31	33.78	29.99	30.16	0.12776	0.636182	0.632315	No	No	No	-	1057	PREDICTED: hypothetical protein [Vitis vinifera] emb|CBI16662.3| unnamed protein product [Vitis vinifera]	-	AT1G02090	-	-
Contig529	0.81	0.29	0.94	0	0.626235	1	0.256808	No	No	No	-	742	double WRKY type transfactor [Nicotiana benthamiana]	-	AT5G07100	-	-
Contig530	0.22	1.69	0	0.27	0.0325036	1	1	No	No	No	-	898	WRKY transcription factor-a [Capsicum annuum]	-	AT5G07100	-	-
Contig531	205.02	127	148.91	141.5	9.16322e-20	5.80081e-10	2.22238e-12	No	No	No	-	937	LOC100285771 [Zea mays] ref|NP_001149665.1| vacuolar ATP synthase 21 kDa proteolipid subunit [Zea mays] gb|ACF87621.1| unknown [Zea mays] gb|ACG31090.1| vacuolar ATP synthase 21 kDa proteolipid subunit [Zea mays] gb|ACG36281.1| vacuolar ATP synthase 21 kDa proteolipid subunit [Zea mays] gb|ACG46018.1| vacuolar ATP synthase 21 kDa proteolipid subunit [Zea mays] gb|ACN36403.1| unknown [Zea mays]	Molecular Function: hydrogen ion transmembrane transporter activity (GO:0015078), Biological Process: ATP synthesis coupled proton transport (GO:0015986), Cellular Component: proton-transporting two-sector ATPase complex, proton-transporting domain (GO:0033177)	AT4G32530	-	-
Contig533	155.33	242.59	136.27	195.36	4.91406e-17	0.0370428	7.23627e-05	No	No	No	-	759	putative arogenate dehydrogenase [Olea europaea]	-	AT1G15710	-	-
Contig534	202.56	127.36	136.07	174.41	1.09295e-35	1.45509e-26	2.42494e-05	No	No	No	-	1879	GDP dissociation inhibitor 1-like [Solanum tuberosum]	-	AT3G59920	-	-
Contig535	2.25	0.91	0.98	1.7	0.230806	0.24062	0.782785	No	No	No	-	710	PREDICTED: hypothetical protein [Vitis vinifera]	Cellular Component: cytoplasm (GO:0005737), Biological Process: autophagy (GO:0006914)	AT5G17290	-	-
Contig536	61.78	28.34	28.09	40.52	3.06968e-11	5.39307e-11	0.000133574	Yes	Yes	No	down-regulated DE genes	733	hypothetical protein ARALYDRAFT_470432 [Arabidopsis lyrata subsp. lyrata] gb|EFH65770.1| hypothetical protein ARALYDRAFT_470432 [Arabidopsis lyrata subsp. lyrata]	-	AT1G04520	-	-
Contig537	84.24	68.89	92.4	64.73	0.00991845	0.213458	0.00118904	No	No	No	-	914	PREDICTED: hypothetical protein [Vitis vinifera]	-	AT5G47860	-	-
Contig538	0.51	0.74	0.79	0.41	0.716865	0.71112	1	No	No	No	-	1172	cyclin-dependent protein kinase p34cdc2 [Solanum lycopersicum]	Molecular Function: protein kinase activity (GO:0004672), Molecular Function: ATP binding (GO:0005524), Biological Process: protein amino acid phosphorylation (GO:0006468)	AT3G48750	-	-
Contig539	270.75	182.47	174.98	309.38	1.94785e-26	3.03638e-30	6.75574e-05	No	No	No	-	1366	PREDICTED: hypothetical protein [Vitis vinifera]	Molecular Function: monooxygenase activity (GO:0004497), Molecular Function: iron ion binding (GO:0005506), Molecular Function: electron carrier activity (GO:0009055), Molecular Function: heme binding (GO:0020037)	AT5G07990	CYP75B	-
Contig540	199.94	66.88	102.75	112.25	2.8227e-64	2.31993e-29	7.79984e-23	Yes	No	No	down-regulated DE genes	867	predicted protein [Populus trichocarpa] gb|EEF00807.1| predicted protein [Populus trichocarpa]	Molecular Function: transcription regulator activity (GO:0030528), Biological Process: regulation of transcription (GO:0045449)	AT4G14410	-	-
Contig541	94.95	61.04	55.37	78.93	1.32578e-13	5.10475e-18	0.00137797	No	No	No	-	1542	T complex protein	Molecular Function: protein binding (GO:0005515), Molecular Function: ATP binding (GO:0005524), Biological Process: cellular protein metabolic process (GO:0044267)	AT1G24510	-	-
Contig542	75.81	52.38	45.38	56.04	8.70344e-08	2.36698e-12	1.64389e-05	No	No	No	-	1392	unknown [Picea sitchensis]	Molecular Function: protein binding (GO:0005515), Molecular Function: ATP binding (GO:0005524), Biological Process: cellular protein metabolic process (GO:0044267)	AT1G24510	-	-
Contig543	0.31	0.17	0.53	0	1	0.668031	0.504539	No	No	No	-	1304	PPR1 protein [Capsicum annuum]	-	AT3G22470	-	-
Contig544	0.87	0.47	0.25	0.53	0.689043	0.381834	0.695933	No	No	No	-	917	pentatricopeptide repeat-containing protein [Raphanus sativus]	-	AT1G62910	-	-
Contig545	71.19	62.93	80.62	63.01	0.0788658	0.0594311	0.0892442	No	No	No	-	1303	tetracycline transporter, putative [Ricinus communis] gb|EEF52788.1| tetracycline transporter, putative [Ricinus communis]	-	AT2G16980	-	-
Contig546	31.26	18.63	24.77	23.54	4.60517e-07	0.0169052	0.00465621	No	No	No	-	1672	predicted protein [Populus trichocarpa] gb|EEF08910.1| predicted protein [Populus trichocarpa]	Cellular Component: membrane (GO:0016020), Biological Process: cytochrome complex assembly (GO:0017004), Biological Process: oxidation reduction (GO:0055114)	AT5G54290	-	-
Contig547	10.13	1.43	4.6	5.33	0.000117005	0.0498919	0.114262	Yes	Yes	No	down-regulated DE genes	453	PREDICTED: hypothetical protein [Vitis vinifera] emb|CBI21622.3| unnamed protein product [Vitis vinifera]	-	AT5G64440	-	-
Contig548	185.73	33.13	48.9	117.6	4.58004e-81	4.73305e-57	1.74404e-11	Yes	Yes	No	down-regulated DE genes	653	PREDICTED: hypothetical protein [Vitis vinifera]	-	AT3G23820	-	-
Contig549	151.81	105.85	86.44	113.56	1.49448e-11	9.04561e-23	8.58834e-08	No	No	No	-	1159	nod factor-like protein [Plantago major]	-	AT1G26110	-	-
Contig550	80.11	16.81	14.91	20.89	1.66215e-54	6.5369e-57	2.45447e-42	Yes	Yes	Yes	down-regulated DE genes	1133	TUA3; structural constituent of cytoskeleton [Arabidopsis thaliana] ref|NP_197479.1| TUA5; structural constituent of cytoskeleton [Arabidopsis thaliana] ref|XP_002871906.1| tubulin alpha-3 [Arabidopsis lyrata subsp. lyrata] ref|XP_002873963.1| tubulin alpha-3 [Arabidopsis lyrata subsp. lyrata] sp|P20363.1|TBA3_ARATH RecName: Full=Tubulin alpha-3/alpha-5 chain gb|AAK32888.1|AF367301_1 AT5g19770/T2…	Molecular Function: GTPase activity (GO:0003924), Molecular Function: GTP binding (GO:0005525), Cellular Component: protein complex (GO:0043234), Biological Process: protein polymerization (GO:0051258)	AT5G19780	-	-
Contig552	1.85	1.01	1.61	0.84	0.392462	1	0.364804	No	No	No	-	861	predicted protein [Populus trichocarpa] gb|EEE84741.1| predicted protein [Populus trichocarpa]	Biological Process: protein folding (GO:0006457)	AT3G21640	-	-
Contig553	838.55	986.61	596.41	690.83	1.06088e-21	2.8249e-67	4.89895e-24	No	No	No	-	1586	fructose-bisphosphate aldolase-like [Solanum tuberosum]	Molecular Function: fructose-bisphosphate aldolase activity (GO:0004332), Biological Process: glycolysis (GO:0006096)	AT3G52930	-	-
Contig554	134.4	67.77	76.62	120.94	6.20835e-16	2.0128e-11	0.166044	No	No	No	-	613	unnamed protein product [Vitis vinifera]	Molecular Function: ATP binding (GO:0005524)	AT3G01610	-	-
Contig555	928.49	4.74	157.63	597.27	0	0	3.24441e-60	Yes	Yes	No	down-regulated DE genes	822	hybrid proline-rich protein [Catharanthus roseus]	-	AT1G62510	-	-
Contig556	203.32	500.74	516.37	509.5	3.70817e-193	1.73319e-203	1.29633e-192	Yes	Yes	Yes	up-regulated DE genes	1403	NADH:cytochrome b5 reductase [Vernicia fordii] gb|AAV69021.1| NADH:cytochrome b5 reductase [Vernicia fordii]	Molecular Function: oxidoreductase activity (GO:0016491), Biological Process: oxidation reduction (GO:0055114)	AT5G17770	-	-
Contig557	38.29	28.04	32.25	38.97	0.0134859	0.180109	0.905968	No	No	No	-	818	hypothetical protein [Vitis vinifera]	-	AT5G35450	-	-
Contig558	27.82	23.03	32.65	30.29	0.117351	0.142279	0.466182	No	No	No	-	1212	cdp-diacylglycerol--glycerol-3-phosphate 3-phosphatidyltransferase, putative [Ricinus communis] gb|EEF43894.1| cdp-diacylglycerol--glycerol-3-phosphate 3-phosphatidyltransferase, putative [Ricinus communis]	Biological Process: phospholipid biosynthetic process (GO:0008654), Cellular Component: membrane (GO:0016020), Molecular Function: phosphotransferase activity, for other substituted phosphate groups (GO:0016780)	AT4G04870	-	-
Contig559	60.85	41.27	55.92	61.99	1.55527e-07	0.238578	0.784175	No	No	No	-	1531	phosphatidylinositol synthase [Solanum tuberosum]	Biological Process: phospholipid biosynthetic process (GO:0008654), Cellular Component: membrane (GO:0016020), Molecular Function: phosphotransferase activity, for other substituted phosphate groups (GO:0016780)	AT4G38570	-	-
Contig560	80.52	40.89	72.17	65.14	5.29344e-09	0.28679	0.0464087	No	No	No	-	545	predicted protein [Populus trichocarpa] gb|ABK94325.1| unknown [Populus trichocarpa] gb|EEE82026.1| predicted protein [Populus trichocarpa]	-	AT3G62580	-	-
Contig561	47	23.63	47.07	45.25	1.14514e-08	1	0.753418	No	No	No	-	870	PREDICTED: hypothetical protein [Vitis vinifera] emb|CAN73725.1| hypothetical protein [Vitis vinifera] emb|CBI36931.3| unnamed protein product [Vitis vinifera]	-	AT3G62580	-	-
Contig562	159.97	197.03	27.94	14	0.00603449	1.2463e-43	1.33439e-58	No	Yes	Yes	inconsistently-regulated DE genes	414	putative germin-like protein [Salvia miltiorrhiza]	Molecular Function: nutrient reservoir activity (GO:0045735)	AT3G04200	-	-
Contig563	1537.99	1284.15	1608	1350.7	2.85898e-18	0.0257607	6.94035e-10	No	No	No	-	693	putative 40S ribosomal protein S25-1 [Gardenia jasminoides]	-	AT2G21580	-	-
Contig564	44.68	68.94	167.88	113.51	0.0058498	2.19672e-26	2.37028e-11	No	Yes	Yes	up-regulated DE genes	317	hypothetical protein EUBHAL_02364 [Eubacterium hallii DSM 3353] gb|EEG35773.1| hypothetical protein EUBHAL_02364 [Eubacterium hallii DSM 3353]	-	AT3G19070	-	-
Contig565	0	0	0	0	1	1	1	No	No	No	-	304	MICAL-like 2 [Bos taurus]	-	AT5G63320	-	-
Contig566	32.75	28.17	37.98	36	0.378341	0.361688	0.585346	No	No	No	-	530	predicted protein [Populus trichocarpa] gb|EEE84073.1| predicted protein [Populus trichocarpa]	-	AT1G15860	-	-
Contig567	292.6	314.64	250.49	290.92	0.143268	0.00403558	0.917054	No	No	No	-	557	AT4G33510 [Arabidopsis thaliana]	Molecular Function: 3-deoxy-7-phosphoheptulonate synthase activity (GO:0003849), Biological Process: aromatic amino acid family biosynthetic process (GO:0009073)	AT4G33510	-	-
Contig568	460.99	442.78	626.98	443.42	0.248457	1.07636e-21	0.279659	No	No	No	-	775	predicted protein [Populus trichocarpa] gb|EEE92473.1| predicted protein [Populus trichocarpa]	-	AT1G01170	-	-
Contig569	209.8	119.79	142.95	147.35	7.70501e-29	4.9392e-15	6.98158e-13	No	No	No	-	1044	unknown [Glycine max]	-	AT5G65790	-	-
Contig570	188.06	225.04	211.96	176.05	0.00387308	0.0624237	0.341989	No	No	No	-	524	ribosomal protein S28, putative [Ricinus communis] ref|XP_002531592.1| ribosomal protein S28, putative [Ricinus communis] gb|EEF30795.1| ribosomal protein S28, putative [Ricinus communis] gb|EEF41497.1| ribosomal protein S28, putative [Ricinus communis]	Molecular Function: structural constituent of ribosome (GO:0003735), Cellular Component: intracellular (GO:0005622), Cellular Component: ribosome (GO:0005840), Biological Process: translation (GO:0006412)	AT5G64140	-	-
Contig571	23.86	59.92	33.91	40.08	3.38311e-17	0.00603444	3.24e-05	Yes	No	No	up-regulated DE genes	928	predicted protein [Populus trichocarpa] gb|EEE97616.1| predicted protein [Populus trichocarpa]	Molecular Function: protein binding (GO:0005515), Cellular Component: endoplasmic reticulum membrane (GO:0005789), Biological Process: protein thiol-disulfide exchange (GO:0006467), Molecular Function: oxidoreductase activity, acting on sulfur group of donors, disulfide as acceptor (GO:0016671), Molecular Function: FAD binding (GO:0050660), Biological Process: oxidation reduction (GO:0055114)	AT1G72280	-	-
Contig572	50.58	49.71	40.22	52.04	0.881606	0.0341905	0.800299	No	No	No	-	840	unknown protein [Arabidopsis thaliana] gb|AAL67023.1| unknown protein [Arabidopsis thaliana]	-	AT2G35610	-	-
Contig573	0	0	0.32	0	1	0.462978	1	No	No	No	-	715	unnamed protein product [Vitis vinifera]	Molecular Function: magnesium ion binding (GO:0000287), Molecular Function: pyruvate kinase activity (GO:0004743), Biological Process: glycolysis (GO:0006096), Molecular Function: potassium ion binding (GO:0030955)	AT5G56350	-	-
Contig574	58.18	45.45	36.96	44.02	0.0393368	0.000473547	0.0245299	No	No	No	-	576	predicted protein [Populus trichocarpa] gb|EEE96144.1| predicted protein [Populus trichocarpa]	Molecular Function: single-stranded DNA binding (GO:0003697)	AT3G18580	-	-
Contig575	12.08	6.01	9.34	10.36	0.000814072	0.17095	0.416246	Yes	No	No	down-regulated DE genes	1189	PREDICTED: hypothetical protein [Vitis vinifera]	-	AT5G44980	-	-
Contig576	17.24	12.29	12.57	16.1	0.237228	0.288198	0.898612	No	No	No	-	405	predicted protein [Populus trichocarpa] gb|EEE91290.1| predicted protein [Populus trichocarpa]	-	AT4G36210	-	-
Contig577	72.66	29.22	39.46	36.9	3.06903e-16	8.28068e-09	4.44429e-10	Yes	No	No	down-regulated DE genes	733	chloroplast-localized Ptr ToxA-binding protein1 [Triticum aestivum] gb|ABB60085.1| chloroplast-localized Ptr ToxA-binding protein1 [Triticum aestivum]	-	AT2G20890	-	-
Contig578	94.93	198.25	161.17	108.26	1.89145e-41	1.29593e-19	0.0453941	Yes	No	No	up-regulated DE genes	1015	hypothetical protein [Vitis vinifera]	Molecular Function: oxidoreductase activity (GO:0016491)	AT1G06620	-	-
Contig579	77.33	468	293.38	302.91	0	8.6674e-234	1.16527e-244	Yes	Yes	Yes	up-regulated DE genes	1687	predicted protein [Populus trichocarpa] gb|EEF12434.1| predicted protein [Populus trichocarpa]	Molecular Function: oxidoreductase activity (GO:0016491), Molecular Function: FAD binding (GO:0050660)	AT5G44410	-	-
Contig58	80.52	65.34	65.84	72.01	2.60377e-05	6.55869e-05	0.0259867	No	No	No	-	2351	RecName: Full=Ethylene-responsive transcription factor 3; AltName: Full=Ethylene-responsive element-binding factor 3 homolog; AltName: Full=Ethylene-responsive element-binding factor 5; Short=EREBP-5; AltName: Full=NtERF5 dbj|BAA76734.1| ethylene responsive element binding factor [Nicotiana tabacum]	Molecular Function: transcription factor activity (GO:0003700), Biological Process: regulation of transcription, DNA-dependent (GO:0006355)	AT1G50640	-	-
Contig581	44.88	31.91	51.48	58.26	0.00441945	0.203455	0.0124673	No	No	No	-	800	PREDICTED: hypothetical protein [Vitis vinifera]	Molecular Function: protein kinase activity (GO:0004672), Molecular Function: ATP binding (GO:0005524), Biological Process: protein amino acid phosphorylation (GO:0006468)	AT4G23180	-	-
Contig582	163.02	87.01	132.34	150.08	1.8048e-22	0.000449837	0.158709	No	No	No	-	848	multiprotein bridging factor 1b [Solanum lycopersicum]	-	AT3G58680	-	-
Contig583	399.51	477.78	471.01	399.62	7.43221e-07	8.43099e-06	1	No	No	No	-	730	predicted protein [Populus trichocarpa] ref|XP_002328094.1| predicted protein [Populus trichocarpa] gb|ABK93838.1| unknown [Populus trichocarpa] gb|EEE75974.1| predicted protein [Populus trichocarpa] gb|EEE87572.1| predicted protein [Populus trichocarpa]	-	AT1G36240	-	-
Contig584	23.13	39.38	20.05	25.9	1.64605e-05	0.341509	0.441517	No	No	No	-	923	unknown [Glycine max]	Molecular Function: protein binding (GO:0005515)	AT3G22800	-	-
Contig585	42.61	24.36	28.74	39.81	1.42709e-10	3.73018e-06	0.408715	No	No	No	-	1723	predicted protein [Populus trichocarpa] gb|EEE88036.1| predicted protein [Populus trichocarpa]	-	AT5G12460	-	-
Contig586	11.28	1.99	8.26	8.62	0.0030708	0.472789	0.589044	Yes	No	No	down-regulated DE genes	336	hypothetical protein Aave_2802 [Acidovorax avenae subsp. citrulli AAC00-1] gb|ABM33370.1| hypothetical protein Aave_2802 [Acidovorax citrulli AAC00-1]	-	AT1G62760	-	-
Contig587	0.38	0.41	0.15	0.31	1	0.629101	1	No	No	No	-	1575	PREDICTED: hypothetical protein [Vitis vinifera]	-	AT4G40050	-	-
Contig588	161.09	31.89	50.45	91.77	3.77852e-82	1.51362e-51	3.97467e-17	Yes	Yes	No	down-regulated DE genes	821	PREDICTED: hypothetical protein [Vitis vinifera] emb|CBI36934.3| unnamed protein product [Vitis vinifera]	-	AT2G47440	-	-
Contig589	227.66	194.38	204.43	181.65	0.00145539	0.0309155	1.54612e-05	No	No	No	-	807	unnamed protein product [Vitis vinifera]	Biological Process: protein targeting to mitochondrion (GO:0006626), Cellular Component: mitochondrial intermembrane space protein transporter complex (GO:0042719), Biological Process: protein import into mitochondrial inner membrane (GO:0045039)	AT2G29530	-	-
Contig590	48.64	51.75	38.56	51.06	0.610762	0.0651437	0.682627	No	No	No	-	648	unnamed protein product [Vitis vinifera]	-	AT5G58440	-	-
Contig591	33.94	36.1	24.22	20.8	0.608527	0.009509	0.000380062	No	No	No	-	917	bZIP DNA-binding protein [Antirrhinum majus]	Molecular Function: transcription factor activity (GO:0003700), Biological Process: regulation of transcription, DNA-dependent (GO:0006355), Molecular Function: sequence-specific DNA binding (GO:0043565), Molecular Function: protein dimerization activity (GO:0046983)	AT3G62420	-	-
Contig592	20.34	13.13	10.67	8.79	0.0874085	0.0202798	0.00477374	No	No	Yes	down-regulated DE genes	412	predicted protein [Populus trichocarpa] gb|ABK94741.1| unknown [Populus trichocarpa] gb|EEE81835.1| predicted protein [Populus trichocarpa]	-	AT4G01310	-	-
Contig593	83.88	17.01	11.87	35.5	5.63244e-31	8.62963e-37	5.72928e-13	Yes	Yes	Yes	down-regulated DE genes	585	CYP92A46 [Scoparia dulcis]	Molecular Function: monooxygenase activity (GO:0004497), Molecular Function: iron ion binding (GO:0005506), Molecular Function: electron carrier activity (GO:0009055), Molecular Function: heme binding (GO:0020037)	AT2G40890	CYP98A	-
Contig594	73.46	86.66	44.78	69.46	0.0492294	1.07736e-06	0.554574	No	No	No	-	744	Na H-antiportor [Torenia hybrida]	-	AT5G27150	-	-
Contig595	9.45	5.26	11.25	6.75	0.0364145	0.498725	0.204948	No	No	No	-	823	PREDICTED: hypothetical protein [Vitis vinifera]	Cellular Component: endoplasmic reticulum (GO:0005783), Biological Process: intracellular protein transport (GO:0006886), Cellular Component: integral to membrane (GO:0016021)	AT5G48660	-	-
Contig596	0.89	1.46	0.52	0	0.675883	1	0.504539	No	No	No	-	446	conserved Plasmodium protein, unknown function [Plasmodium falciparum 3D7] emb|CAG25206.1| conserved Plasmodium protein, unknown function [Plasmodium falciparum 3D7]	-	AT2G28270	-	-
Contig597	0	0	0	0	1	1	1	No	No	No	-	524	UDP-N-acetylglucosamine 2-epimerase [Leptospira borgpetersenii serovar Hardjo-bovis L550] ref|YP_800533.1| UDP-N-acetylglucosamine 2-epimerase [Leptospira borgpetersenii serovar Hardjo-bovis JB197] gb|AAD12956.1| unknown [Leptospira borgpetersenii] gb|ABJ78720.1| UDP-N-acetylglucosamine 2-epimerase [Leptospira borgpetersenii serovar Hardjo-bovis L550] gb|ABJ75775.1| UDP-N-acetylglucosamine 2-epim…	-	AT2G37010	-	-
Contig599	177.75	62.23	99.97	102.27	6.63944e-51	1.02795e-19	4.52937e-18	Yes	No	No	down-regulated DE genes	817	TPR Domain containing protein [Tetrahymena thermophila] gb|EAR85447.1| TPR Domain containing protein [Tetrahymena thermophila SB210]	-	AT4G06634	-	-
Contig600	23.14	20.19	22.21	15.13	0.424768	0.811944	0.018995	No	No	No	-	750	GTP binding protein, putative [Ricinus communis] gb|EEF28947.1| GTP binding protein, putative [Ricinus communis]	-	AT2G41670	-	-
Contig601	1227.72	1114.86	1477.95	1175.22	0.000220506	6.20562e-14	0.101063	No	No	No	-	524	unnamed protein product [Vitis vinifera]	Molecular Function: structural constituent of ribosome (GO:0003735), Cellular Component: intracellular (GO:0005622), Cellular Component: ribosome (GO:0005840), Biological Process: translation (GO:0006412)	AT3G59540	-	-
Contig602	836.38	950.74	937.88	822.16	6.11545e-06	7.59659e-05	0.575781	No	No	No	-	581	unknown [Picea sitchensis] gb|ABK22272.1| unknown [Picea sitchensis] gb|ACN40265.1| unknown [Picea sitchensis]	Molecular Function: structural constituent of ribosome (GO:0003735), Cellular Component: intracellular (GO:0005622), Cellular Component: ribosome (GO:0005840), Biological Process: translation (GO:0006412)	AT2G09990	-	-
Contig603	27.15	9.92	29.57	28.51	1.0249e-07	0.561463	0.766664	Yes	No	No	inconsistently-regulated DE genes	720	unnamed protein product [Vitis vinifera]	Biological Process: biosynthetic process (GO:0009058), Molecular Function: nucleotidyltransferase activity (GO:0016779)	AT5G55810	-	-
Contig604	45.15	58.48	66.05	39.57	0.0306235	0.00100388	0.354807	No	No	No	-	592	hypothetical protein VOLCADRAFT_107151 [Volvox carteri f. nagariensis]	-	AT1G23780	-	-
Contig605	162.11	102.29	98.8	89.97	4.76926e-08	1.19105e-08	5.96811e-11	No	No	No	-	459	unknown [Populus trichocarpa]	-	AT1G72870	-	-
Contig606	125.34	228.27	144.23	116.72	8.12758e-21	0.057021	0.371114	No	No	No	-	600	G/HBF-1 [Glycine max]	-	AT4G02640	-	-
Contig607	0	0	0	0	1	1	1	No	No	No	-	794	unnamed protein product [Vitis vinifera]	-	AT5G65670	-	-
Contig608	230.98	29.43	104.2	58.44	0	2.53005e-98	1.12337e-210	Yes	Yes	Yes	down-regulated DE genes	1963	PREDICTED: hypothetical protein [Vitis vinifera]	-	AT5G15950	-	-
Contig609	48.19	40.94	40.15	45.88	0.0550082	0.0369082	0.586694	No	No	No	-	1337	PREDICTED: hypothetical protein [Vitis vinifera] emb|CBI28285.3| unnamed protein product [Vitis vinifera]	-	AT3G44330	-	-
Contig610	79.03	125.36	109.43	150.04	6.78611e-08	0.000316257	2.24678e-14	No	No	No	-	573	predicted protein [Populus trichocarpa] gb|EEF03430.1| predicted protein [Populus trichocarpa]	-	AT1G56130	-	-
Contig611	32.37	20.57	25.79	41.57	0.0064449	0.162485	0.0786608	No	No	No	-	610	hypothetical protein DDB_G0289385 [Dictyostelium discoideum AX4] gb|EAL62779.1| hypothetical protein DDB_G0289385 [Dictyostelium discoideum AX4]	-	AT1G63530	-	-
Contig612	10.96	8.8	4.83	9.02	0.335101	0.00161448	0.443122	No	Yes	No	down-regulated DE genes	910	Symbols: AOC2 | AOC2 (ALLENE OXIDE CYCLASE 2); allene-oxide cyclase | chr3:9406975-9407839 FORWARD [Arabidopsis thaliana]	-	AT3G25770	-	-
Contig614	0.35	0	0.4	0	1	1	1	No	No	No	-	577	SRD2 (SHOOT REDIFFERENTIATION DEFECTIVE 2); DNA binding [Arabidopsis thaliana] ref|NP_001117373.1| SRD2 (SHOOT REDIFFERENTIATION DEFECTIVE 2); DNA binding [Arabidopsis thaliana] gb|AAM20475.1| unknown protein [Arabidopsis thaliana] gb|AAO30067.1| unknown protein [Arabidopsis thaliana]	-	AT1G28560	-	-
Contig615	0	0	0	0	1	1	1	No	No	No	-	713	PREDICTED: hypothetical protein [Vitis vinifera]	Molecular Function: nucleoside transmembrane transporter activity (GO:0005337), Biological Process: transport (GO:0006810), Cellular Component: membrane (GO:0016020)	AT4G05120	-	-
Contig616	155.05	233.34	201.44	207.21	5.6306e-23	2.2157e-09	3.80796e-11	No	No	No	-	1275	voltage-dependent anion channel [Nicotiana tabacum]	Cellular Component: mitochondrial outer membrane (GO:0005741), Biological Process: anion transport (GO:0006820), Molecular Function: voltage-gated anion channel activity (GO:0008308), Biological Process: transmembrane transport (GO:0055085)	AT3G01280	-	-
Contig617	26.93	23.45	20.24	27.09	0.47937	0.138448	1	No	No	No	-	526	unknown protein [Arabidopsis thaliana]	-	AT1G11060	-	-
Contig618	26.35	16.33	17.46	14.43	0.00873652	0.0231598	0.00187792	No	No	No	-	636	unnamed protein product [Vitis vinifera]	-	AT3G59200	-	-
Contig619	85.1	151	80.25	83.75	4.60134e-20	0.435061	0.852242	No	No	No	-	940	hypothetical protein [Vitis vinifera]	-	AT3G56860	-	-
Contig62	78.41	75.09	74.72	77.45	0.42967	0.389775	0.845484	No	No	No	-	1824	hypothetical protein ARALYDRAFT_355122 [Arabidopsis lyrata subsp. lyrata] gb|EFH44398.1| hypothetical protein ARALYDRAFT_355122 [Arabidopsis lyrata subsp. lyrata]	Biological Process: transmembrane transport (GO:0055085)	AT4G16370	-	-
Contig620	35.86	95.67	71.23	34.93	5.32038e-16	2.77405e-07	0.936132	Yes	No	No	inconsistently-regulated DE genes	484	conserved hypothetical protein [Ricinus communis] gb|EEF38307.1| conserved hypothetical protein [Ricinus communis]	-	AT3G52360	-	-
Contig621	217.92	240.46	237.22	217.14	0.0243997	0.0576371	0.944825	No	No	No	-	952	predicted protein [Populus trichocarpa] gb|EEE98091.1| predicted protein [Populus trichocarpa]	-	AT2G33845	-	-
Contig622	0	0	0	0	1	1	1	No	No	No	-	380	hypothetical protein TcasGA2_TC008098 [Tribolium castaneum]	-	AT4G28360	-	-
Contig623	38.37	26.05	28.54	31.92	0.00599794	0.0340853	0.199058	No	No	No	-	681	predicted protein [Populus trichocarpa] gb|EEF04164.1| predicted protein [Populus trichocarpa]	Molecular Function: catalytic activity (GO:0003824), Biological Process: metabolic process (GO:0008152)	AT1G30120	-	-
Contig624	9.85	10.69	10.05	8.68	0.805725	1	0.69082	No	No	No	-	668	hypothetical protein ARALYDRAFT_897362 [Arabidopsis lyrata subsp. lyrata] gb|EFH61112.1| hypothetical protein ARALYDRAFT_897362 [Arabidopsis lyrata subsp. lyrata]	-	AT3G11591	-	-
Contig625	22.08	27.2	32.99	8.16	0.247703	0.0244751	8.37348e-05	No	No	Yes	inconsistently-regulated DE genes	533	Mitochondrial carnitine/acylcarnitine carrier protein, putative [Ricinus communis] gb|EEF46480.1| Mitochondrial carnitine/acylcarnitine carrier protein, putative [Ricinus communis]	-	AT1G79900	-	-
Contig626	31.74	24.47	20.56	24.19	0.0190027	0.000238752	0.0184302	No	No	No	-	1238	Os02g0750500 [Oryza sativa Japonica Group] dbj|BAD15638.1| methyltransferase-like [Oryza sativa Japonica Group] dbj|BAF10046.1| Os02g0750500 [Oryza sativa Japonica Group] dbj|BAG95313.1| unnamed protein product [Oryza sativa Japonica Group]	Biological Process: metabolic process (GO:0008152), Molecular Function: methyltransferase activity (GO:0008168)	AT1G36310	-	-
Contig627	194.88	120.83	102.17	153.44	1.5732e-13	8.42177e-21	0.000150861	No	No	No	-	650	hypothetical protein [Lotus japonicus]	Molecular Function: hydrogen ion transmembrane transporter activity (GO:0015078), Biological Process: ATP synthesis coupled proton transport (GO:0015986), Cellular Component: proton-transporting two-sector ATPase complex, proton-transporting domain (GO:0033177)	AT2G21410	-	-
Contig628	13.44	15.03	11.2	11.19	0.710116	0.589082	0.585089	No	No	No	-	475	PREDICTED: hypothetical protein [Vitis vinifera]	-	AT1G01320	-	-
Contig629	42.3	14.49	31.51	36.66	4.54072e-08	0.0772966	0.387331	Yes	No	No	down-regulated DE genes	448	Late blight resistance protein, putative [Solanum demissum]	-	AT1G59620	-	-
Contig630	5.21	12.92	12.38	4.21	0.000397497	0.000977746	0.612003	Yes	Yes	No	inconsistently-regulated DE genes	804	GI15642 [Drosophila mojavensis] gb|EDW07254.1| GI15642 [Drosophila mojavensis]	-	AT1G33530	-	-
Contig631	138.92	80.53	93.67	103.56	8.43002e-21	5.09377e-12	2.04533e-07	No	No	No	-	1166	PREDICTED: hypothetical protein isoform 1 [Vitis vinifera] emb|CBI35046.3| unnamed protein product [Vitis vinifera]	Molecular Function: protein kinase activity (GO:0004672), Molecular Function: ATP binding (GO:0005524), Biological Process: protein amino acid phosphorylation (GO:0006468)	AT1G14000	-	-
Contig632	0	0.51	0	0	0.479699	1	1	No	No	No	-	425	unnamed protein product [Vitis vinifera]	Molecular Function: protein binding (GO:0005515), Biological Process: RNA metabolic process (GO:0016070)	AT5G57870	-	-
Contig633	0	0	0	0	1	1	1	No	No	No	-	377	hypothetical protein NEMVEDRAFT_v1g149901 [Nematostella vectensis] gb|EDO27799.1| predicted protein [Nematostella vectensis]	-	AT1G21230	-	-
Contig634	35.3	69.89	56.98	53.82	3.06988e-16	1.01618e-07	4.18248e-06	No	No	No	-	1198	unnamed protein product [Vitis vinifera]	Molecular Function: protein kinase activity (GO:0004672), Molecular Function: ATP binding (GO:0005524), Biological Process: protein amino acid phosphorylation (GO:0006468)	AT1G11300	-	-
Contig636	246.36	16.34	8.88	114.96	1.27556e-209	3.44935e-228	1.64557e-41	Yes	Yes	Yes	down-regulated DE genes	834	conserved hypothetical protein [Ricinus communis] gb|EEF38867.1| conserved hypothetical protein [Ricinus communis]	-	AT3G50580	-	-
Contig637	0.65	0.71	0.76	0.79	1	1	1	No	No	No	-	305	predicted protein [Populus trichocarpa] gb|ABK92704.1| unknown [Populus trichocarpa] gb|EEE96145.1| predicted protein [Populus trichocarpa]	Cellular Component: nucleus (GO:0005634), Cellular Component: integral to membrane (GO:0016021), Biological Process: regulation of transcription (GO:0045449)	AT2G42780	-	-
Contig638	83.13	114.62	113.2	102.1	1.17318e-07	6.02333e-07	0.00142015	No	No	No	-	1159	transporter, putative [Ricinus communis] gb|EEF48472.1| transporter, putative [Ricinus communis]	-	AT4G08690	-	-
Contig639	110.07	91.55	102.21	113.91	0.00151028	0.197979	0.553104	No	No	No	-	1236	putative glyoxysomal fatty acid beta-oxidation multifunctional protein [Capsicum chinense]	Molecular Function: catalytic activity (GO:0003824), Biological Process: metabolic process (GO:0008152)	AT3G06860	-	-
Contig640	119.84	40.89	92.67	109.41	2.38373e-35	0.000385608	0.200186	Yes	No	No	down-regulated DE genes	799	Sec-independent transporter protein [Phytophthora ramorum] gb|ABG54113.1| Sec-independent transporter protein [Phytophthora ramorum] gb|ACC38444.1| ymf16 [Phytophthora ramorum] gb|ACC38446.1| ymf16 [Phytophthora ramorum]	-	AT1G17110	-	-
Contig641	50.32	55.76	44.09	25.86	0.403531	0.335604	1.14402e-05	No	No	No	-	551	gibberellin 2-oxidase1 [Helianthus annuus] emb|CAS03785.1| gibberellin 2-oxidase1 [Helianthus annuus]	Molecular Function: oxidoreductase activity (GO:0016491)	AT1G30040	-	-
Contig642	216.51	118.69	137.05	167.01	4.90433e-30	1.23069e-18	1.98569e-07	No	No	No	-	937	PREDICTED: hypothetical protein [Vitis vinifera] emb|CBI17928.3| unnamed protein product [Vitis vinifera]	Molecular Function: transcription regulator activity (GO:0030528), Biological Process: regulation of transcription (GO:0045449)	AT4G02590	-	-
Contig643	507.18	499.94	521.63	549.35	0.554977	0.248743	0.00100296	No	No	No	-	1423	PREDICTED: hypothetical protein [Vitis vinifera] emb|CBI16673.3| unnamed protein product [Vitis vinifera]	-	AT4G16830	-	-
Contig644	9.88	13.47	11.46	10.87	0.0597427	0.43231	0.592677	No	No	No	-	1333	protein phosphatase 2c, putative [Ricinus communis] gb|EEF43151.1| protein phosphatase 2c, putative [Ricinus communis]	-	AT2G33700	-	-
Contig645	29.8	25.45	27.49	33.53	0.258794	0.550927	0.369271	No	No	No	-	850	unnamed protein product [Vitis vinifera]	-	AT5G07780	-	-
Contig647	151.21	143.63	127.34	112.22	0.509411	0.0384666	0.000554571	No	No	No	-	467	unknown [Glycine max]	Molecular Function: iron ion binding (GO:0005506), Molecular Function: electron carrier activity (GO:0009055), Molecular Function: heme binding (GO:0020037)	AT5G40810	-	-
Contig648	31.16	23.29	19.17	22.77	0.0188614	0.00022793	0.0132289	No	No	No	-	1050	ribosome biogenesis protein bop1, putative [Ricinus communis] gb|EEF33372.1| ribosome biogenesis protein bop1, putative [Ricinus communis]	-	AT2G40360	-	-
Contig649	91.24	203.95	160.16	173.88	1.74131e-28	9.0672e-13	1.11428e-16	Yes	No	No	up-regulated DE genes	575	cytochrome P450 monooxygenase CYP72A59 [Medicago truncatula]	Molecular Function: monooxygenase activity (GO:0004497), Molecular Function: iron ion binding (GO:0005506), Molecular Function: electron carrier activity (GO:0009055), Molecular Function: heme binding (GO:0020037)	AT3G14630	CYP72A	-
Contig650	82.82	58.3	60.5	92.55	0.00141133	0.00461141	0.269532	No	No	No	-	501	Interleukin-1 receptor-associated kinase, putative [Ricinus communis] gb|EEF50023.1| Interleukin-1 receptor-associated kinase, putative [Ricinus communis]	-	AT5G18500	-	-
Contig651	54.42	476	610.4	427.34	0	0	8.21465e-308	Yes	Yes	Yes	up-regulated DE genes	920	RecName: Full=Formin-like protein 5; AltName: Full=OsFH5	-	AT1G31810	-	-
Contig652	41.72	31.89	28.58	29.83	0.0851115	0.0196767	0.0359266	No	No	No	-	502	predicted protein [Populus trichocarpa] gb|EEE71792.1| predicted protein [Populus trichocarpa]	-	AT2G06040	-	-
Contig653	0.93	1.01	1.08	1.12	1	1	1	No	No	No	-	215	Symbols: | unknown protein | chr4:6582535-6583488 FORWARD [Arabidopsis thaliana]	-	AT4G10660	-	-
Contig654	48.25	27.4	33.81	33.32	4.58781e-05	0.00774185	0.00696473	No	No	No	-	616	predicted protein [Populus trichocarpa] gb|EEF08455.1| predicted protein [Populus trichocarpa]	-	AT2G15695	-	-
Contig655	91.21	59.79	61.64	65.29	7.20259e-05	0.000278642	0.00191936	No	No	No	-	503	unnamed protein product [Vitis vinifera]	-	AT3G55010	-	-
Contig656	1897.31	905.82	708.97	792.59	0	0	0	Yes	Yes	Yes	down-regulated DE genes	890	RecName: Full=UPF0497 membrane protein In26	-	AT4G15610	-	-
Contig657	9.67	3.2	6.54	5.2	0.00067337	0.183864	0.0371364	Yes	No	No	down-regulated DE genes	743	hypothetical protein CaO19.11085 [Candida albicans SC5314] ref|XP_714446.1| hypothetical protein CaO19.3602 [Candida albicans SC5314] gb|EAK95382.1| hypothetical protein CaO19.3602 [Candida albicans SC5314] gb|EAK95437.1| hypothetical protein CaO19.11085 [Candida albicans SC5314]	-	AT2G37630	-	-
Contig658	0	13.79	28.12	8.18	6.18039e-11	3.97451e-21	1.39086e-06	Yes	Yes	Yes	up-regulated DE genes	502	hypothetical protein DDB_G0278267 [Dictyostelium discoideum AX4] gb|EAL68306.2| hypothetical protein DDB_G0278267 [Dictyostelium discoideum AX4]	-	AT4G14340	-	-
Contig659	60.6	46.86	41	48.23	0.0144843	0.000501828	0.0382392	No	No	No	-	711	unnamed protein product [Vitis vinifera]	-	AT1G30470	-	-
Contig66	277.5	114.24	166.08	169.81	7.10681e-122	1.60652e-48	6.22403e-44	Yes	No	No	down-regulated DE genes	1644	unnamed protein product [Vitis vinifera]	Molecular Function: small conjugating protein ligase activity (GO:0019787), Biological Process: post-translational protein modification (GO:0043687), Biological Process: regulation of protein metabolic process (GO:0051246)	AT2G02760	-	-
Contig660	38.26	29.97	27.5	18.21	0.0166154	0.00166137	3.23507e-10	No	No	Yes	down-regulated DE genes	1220	protein phosphatase 2c, putative [Ricinus communis] gb|EEF52889.1| protein phosphatase 2c, putative [Ricinus communis]	-	AT2G33700	-	-
Contig661	166.73	295.34	169.59	171.51	2.75933e-40	0.743428	0.593597	No	No	No	-	1011	PREDICTED: hypothetical protein [Vitis vinifera]	Biological Process: metabolic process (GO:0008152), Molecular Function: acyltransferase activity (GO:0008415)	AT3G13930	-	-
Contig662	71.36	10.41	16.94	21.72	1.11639e-26	1.27374e-18	1.88763e-14	Yes	Yes	Yes	down-regulated DE genes	478	predicted protein [Populus trichocarpa] gb|EEF05744.1| predicted protein [Populus trichocarpa]	-	AT5G50150	-	-
Contig663	36.66	18.45	33.36	34.32	9.70023e-08	0.403357	0.575331	No	No	No	-	985	predicted protein [Populus trichocarpa] gb|EEE97915.1| predicted protein [Populus trichocarpa]	Biological Process: tetrahydrobiopterin biosynthetic process (GO:0006729), Molecular Function: 4-alpha-hydroxytetrahydrobiopterin dehydratase activity (GO:0008124)	AT1G29810	-	-
Contig664	83.83	46.57	46.19	63.85	1.67205e-20	3.61789e-20	6.94927e-06	No	No	No	-	1668	PREDICTED: hypothetical protein [Vitis vinifera] emb|CBI18891.1| unnamed protein product [Vitis vinifera]	Molecular Function: protein binding (GO:0005515), Molecular Function: ATP binding (GO:0005524), Biological Process: cellular protein metabolic process (GO:0044267)	AT5G20890	-	-
Contig665	33.56	30.76	17	26.32	0.662273	0.00137627	0.227211	No	No	No	-	422	unnamed protein product [Vitis vinifera]	-	AT4G13750	-	-
Contig666	60.92	25.91	35.56	40.01	5.32304e-09	8.95829e-05	0.00205376	Yes	No	No	down-regulated DE genes	501	predicted protein [Populus trichocarpa] ref|XP_002317413.1| predicted protein [Populus trichocarpa] gb|ABK93175.1| unknown [Populus trichocarpa] gb|EEE98024.1| predicted protein [Populus trichocarpa] gb|EEE98025.1| predicted protein [Populus trichocarpa]	-	AT1G73177	-	-
Contig667	0	0.24	0.26	0	0.479699	0.462978	1	No	No	No	-	892	conserved hypothetical protein [Ricinus communis] gb|EEF40140.1| conserved hypothetical protein [Ricinus communis]	-	AT1G29690	-	-
Contig668	316.28	194.36	310.89	244.84	1.39333e-21	0.712921	2.70084e-07	No	No	No	-	649	predicted protein [Populus trichocarpa] gb|EEE79635.1| predicted protein [Populus trichocarpa]	-	AT1G12810	-	-
Contig669	9.38	20.1	29.59	23.89	8.1149e-05	8.78166e-11	8.61202e-07	Yes	Yes	Yes	up-regulated DE genes	829	hypothetical protein Rmet_5622 [Cupriavidus metallidurans CH34] gb|ABF12481.1| conserved hypothetical protein; putative inner membrane protein [Cupriavidus metallidurans CH34]	-	AT5G13990	-	-
Contig67	0	0	0	0.11	1	1	0.452363	No	No	No	-	2169	verticillium wilt disease resistance protein [Solanum lycopersicum] gb|ACR33110.1| verticillium wilt disease resistance protein [Solanum lycopersicum] gb|ACR33111.1| verticillium wilt disease resistance protein [Solanum lycopersicum]	Molecular Function: protein binding (GO:0005515)	AT1G47890	-	-
Contig670	97.19	40.18	94.6	69.12	1.94339e-16	0.793089	0.000399976	Yes	No	No	down-regulated DE genes	587	PREDICTED: hypothetical protein LOC100445160 [Pongo abelii]	-	AT1G12210	-	-
Contig671	69.64	40.47	50.78	59.62	0.000122995	0.0200909	0.242744	No	No	No	-	401	unknown [Populus trichocarpa x Populus deltoides]	Molecular Function: structural constituent of ribosome (GO:0003735), Cellular Component: intracellular (GO:0005622), Cellular Component: ribosome (GO:0005840), Biological Process: translation (GO:0006412)	AT5G40950	-	-
Contig672	79.08	32.69	69.74	109.84	2.87925e-28	0.0653486	5.97659e-08	Yes	No	No	inconsistently-regulated DE genes	1284	PREDICTED: hypothetical protein [Vitis vinifera] emb|CBI27751.3| unnamed protein product [Vitis vinifera]	Biological Process: lipid metabolic process (GO:0006629), Molecular Function: hydrolase activity, acting on ester bonds (GO:0016788)	AT1G53940	-	-
Contig673	25.18	16.81	13.03	19.23	0.0503186	0.00260685	0.204452	No	No	No	-	515	mate efflux family protein [Arabidopsis lyrata subsp. lyrata] gb|EFH43860.1| mate efflux family protein [Arabidopsis lyrata subsp. lyrata]	-	AT4G25640	-	-
Contig674	21.58	14.73	19.58	19.81	0.00901069	0.500236	0.541079	No	No	No	-	1146	Putative late blight resistance protein, identical [Solanum demissum] gb|AAT66773.1| Putative late blight resistance protein, identical [Solanum demissum]	Molecular Function: ATP binding (GO:0005524), Biological Process: apoptosis (GO:0006915)	AT1G10920	-	-
Contig675	392.62	2356.37	1393.37	801.78	0	5.30577e-308	1.25892e-73	Yes	Yes	Yes	up-regulated DE genes	503	cytochrome P450, putative [Ricinus communis] gb|EEF52317.1| cytochrome P450, putative [Ricinus communis]	Molecular Function: monooxygenase activity (GO:0004497), Molecular Function: iron ion binding (GO:0005506), Molecular Function: electron carrier activity (GO:0009055), Molecular Function: heme binding (GO:0020037)	AT4G37360	CYP81D	-
Contig676	2.58	7.46	2.99	6.25	0.0304888	1	0.0953368	Yes	No	No	up-regulated DE genes	464	hypothetical protein [Vitis vinifera]	Biological Process: metabolic process (GO:0008152), Molecular Function: transferase activity, transferring hexosyl groups (GO:0016758)	AT1G22360	-	-
Contig677	5.25	6.17	11.67	4.77	0.694892	0.0265623	1	No	Yes	No	inconsistently-regulated DE genes	456	hypothetical protein [Plasmodium yoelii yoelii str. 17XNL] gb|EAA18203.1| hypothetical protein [Plasmodium yoelii yoelii]	-	AT3G16940	-	-
Contig678	59.93	13.95	12.86	10.43	8.54329e-56	5.10048e-57	1.96853e-64	Yes	Yes	Yes	down-regulated DE genes	1691	PREDICTED: hypothetical protein [Vitis vinifera]	-	AT1G12640	-	-
Contig679	302.02	25.11	54.89	113.97	3.22983e-225	4.51666e-148	5.15701e-69	Yes	Yes	Yes	down-regulated DE genes	784	predicted protein [Populus trichocarpa] gb|EEF09594.1| predicted protein [Populus trichocarpa]	Molecular Function: O-methyltransferase activity (GO:0008171)	AT4G26220	-	-
Contig68	0	0	0	0	1	1	1	No	No	No	-	2082	verticillium wilt resistance-like protein [Mentha x piperita]	Molecular Function: protein binding (GO:0005515)	AT1G47890	-	-
Contig680	23.75	48.62	25.92	24.89	6.93307e-16	0.428624	0.666541	Yes	No	No	up-regulated DE genes	1562	PREDICTED: hypothetical protein [Vitis vinifera]	-	AT5G57580	-	-
Contig681	19.82	41.6	20	14.65	7.36694e-08	1	0.104981	Yes	No	No	inconsistently-regulated DE genes	775	predicted protein [Populus trichocarpa] gb|EEE73237.1| predicted protein [Populus trichocarpa]	-	AT2G48010	-	-
Contig683	0.87	3.78	1.52	1.99	0.0566582	0.668031	0.419852	No	No	No	-	458	hypothetical protein BACSTE_03456 [Bacteroides stercoris ATCC 43183] gb|EDS13277.1| hypothetical protein BACSTE_03456 [Bacteroides stercoris ATCC 43183]	-	AT4G34510	-	-
Contig684	33.85	28.89	21.56	28.55	0.249949	0.00274017	0.235827	No	No	No	-	719	unnamed protein product [Vitis vinifera]	-	AT1G27700	-	-
Contig685	1498.63	926.93	1033.2	1235.38	4.24892e-226	1.18721e-138	2.55946e-41	No	No	No	-	1584	glyceraldehyde-3-phosphate dehydrogenase [Nicotiana tabacum]	-	AT3G04120	-	-
Contig686	11.76	3.72	13.08	12.46	0.00606673	0.770715	0.881668	Yes	No	No	inconsistently-regulated DE genes	407	hypothetical protein SELMODRAFT_96794 [Selaginella moellendorffii]	-	AT1G63320	-	-
Contig687	142.95	128.79	162.3	118.8	0.0560709	0.0147774	0.00120566	No	No	No	-	1055	PREDICTED: hypothetical protein [Vitis vinifera] emb|CBI22894.3| unnamed protein product [Vitis vinifera]	Molecular Function: small conjugating protein ligase activity (GO:0019787), Biological Process: post-translational protein modification (GO:0043687), Biological Process: regulation of protein metabolic process (GO:0051246)	AT3G17000	-	-
Contig688	28.83	21.45	26.44	23.54	0.0813827	0.628186	0.242064	No	No	No	-	595	conserved hypothetical protein [Ricinus communis] gb|EEF31818.1| conserved hypothetical protein [Ricinus communis]	-	AT4G29850	-	-
Contig689	8.07	6.12	5.61	10.41	0.400714	0.248386	0.371941	No	No	No	-	742	CCAAT-box DNA binding protein subunit B [Schistosoma mansoni] emb|CAZ35374.1| CCAAT-box DNA binding protein subunit B, putative [Schistosoma mansoni]	-	AT3G62870	-	-
Contig69	5.72	13.85	10.17	11.99	3.56794e-09	0.000450959	3.09149e-06	Yes	No	Yes	up-regulated DE genes	2094	disease resistance protein SlVe2 precursor [Solanum lycopersicoides] gb|AAQ18799.1| disease resistance protein SlVe2 precursor [Solanum lycopersicoides]	Molecular Function: protein binding (GO:0005515)	AT3G25010	-	-
Contig690	74.49	58.1	44.01	69.24	0.0002122	5.68929e-13	0.266502	No	No	No	-	1430	PREDICTED: hypothetical protein [Vitis vinifera] emb|CBI16557.3| unnamed protein product [Vitis vinifera]	Molecular Function: protein binding (GO:0005515), Molecular Function: ATP binding (GO:0005524), Biological Process: cellular protein metabolic process (GO:0044267)	AT1G55490	-	-
Contig691	81.65	32.44	55.16	72.41	9.03991e-17	7.32617e-05	0.212294	Yes	No	No	down-regulated DE genes	667	hypothetical protein ARALYDRAFT_484318 [Arabidopsis lyrata subsp. lyrata] gb|EFH51521.1| hypothetical protein ARALYDRAFT_484318 [Arabidopsis lyrata subsp. lyrata]	-	AT3G25585	-	-
Contig692	22.97	45.24	13.32	49.76	0.000661064	0.0620974	0.000119724	No	No	Yes	inconsistently-regulated DE genes	330	Symbols: APG7, ATAPG7, ATG7, ATATG7 | APG7 (AUTOPHAGY 7); APG8 activating enzyme | chr5:18615304-18618436 FORWARD [Arabidopsis thaliana]	-	AT5G45900	-	-
Contig693	451.71	729.26	543.63	619.75	1.90703e-90	1.13691e-12	1.91744e-35	No	No	No	-	1282	rosmarinic acid synthase [Salvia miltiorrhiza]	Molecular Function: transferase activity, transferring acyl groups other than amino-acyl groups (GO:0016747)	AT5G48930	-	-
Contig694	85.05	113.37	130.35	102.55	0.000778272	3.31596e-07	0.0381699	No	No	No	-	584	unknown [Picea sitchensis]	Molecular Function: structural constituent of ribosome (GO:0003735), Cellular Component: intracellular (GO:0005622), Cellular Component: ribosome (GO:0005840), Biological Process: translation (GO:0006412)	AT5G20180	-	-
Contig695	29.8	29.56	29.08	41.35	1	0.935011	0.0337233	No	No	No	-	549	hypothetical protein [Paramecium tetraurelia strain d4-2] emb|CAK61856.1| unnamed protein product [Paramecium tetraurelia]	-	AT3G19190	-	-
Contig696	4.33	31.8	18.96	1.16	8.46595e-12	1.87953e-05	0.126189	Yes	Yes	No	inconsistently-regulated DE genes	415	PREDICTED: hypothetical protein [Vitis vinifera]	-	AT5G15240	-	-
Contig697	19.45	13.89	14.31	15.22	0.0588654	0.0837804	0.16758	No	No	No	-	841	hypothetical protein [Leishmania braziliensis MHOM/BR/75/M2904] emb|CAM38217.1| hypothetical protein, conserved [Leishmania braziliensis]	-	AT4G11230	-	-
Contig698	1.99	0	1.21	0.63	0.126237	0.692612	0.386295	No	No	No	-	381	B2 protein, putative [Ricinus communis] gb|EEF50903.1| B2 protein, putative [Ricinus communis]	-	AT3G27090	-	-
Contig699	69.06	115.59	86.16	87.82	1.28749e-11	0.00848914	0.00420351	No	No	No	-	803	PREDICTED: hypothetical protein [Vitis vinifera] emb|CBI28881.3| unnamed protein product [Vitis vinifera]	Biological Process: cell redox homeostasis (GO:0045454)	AT1G04980	-	-
Contig700	139.27	60.2	97.94	80.23	1.65357e-21	8.94457e-06	6.33803e-11	Yes	No	No	down-regulated DE genes	593	myosin, heavy chain 11, smooth muscle [Bos taurus]	-	AT1G17140	-	-
Contig701	56.75	23.39	33.57	30.23	5.11815e-12	1.07615e-05	4.10933e-07	Yes	No	No	down-regulated DE genes	703	PREDICTED: hypothetical protein [Vitis vinifera]	-	AT3G01740	-	-
Contig702	44.33	2.67	6.12	7.24	1.67292e-27	1.0463e-19	1.46481e-17	Yes	Yes	Yes	down-regulated DE genes	567	transferase, transferring glycosyl groups, putative [Ricinus communis] gb|EEF44925.1| transferase, transferring glycosyl groups, putative [Ricinus communis]	-	AT3G28180	-	-
Contig703	48.2	76.35	36.53	41.6	4.44231e-07	0.0134852	0.194839	No	No	No	-	836	conserved hypothetical protein [Ricinus communis] gb|EEF32443.1| conserved hypothetical protein [Ricinus communis]	-	AT1G08040	-	-
Contig704	50.95	164.61	46.19	46.04	1.12343e-38	0.449965	0.444496	Yes	No	No	inconsistently-regulated DE genes	556	unnamed protein product [Vitis vinifera]	-	AT5G60710	-	-
Contig705	288.18	237.2	307.15	275.61	0.000129952	0.192523	0.381044	No	No	No	-	623	predicted protein [Populus trichocarpa] gb|EEF05354.1| predicted protein [Populus trichocarpa]	-	AT5G01350	-	-
Contig706	0	0.17	0.18	0.19	0.479699	0.462978	0.452363	No	No	No	-	1297	PREDICTED: hypothetical protein [Vitis vinifera]	-	AT1G26110	-	-
Contig707	52.02	45.42	38.61	25.5	0.206375	0.00915921	1.93345e-08	No	No	Yes	down-regulated DE genes	767	unnamed protein product [Vitis vinifera]	Molecular Function: transcription factor activity (GO:0003700), Biological Process: regulation of transcription, DNA-dependent (GO:0006355), Molecular Function: sequence-specific DNA binding (GO:0043565)	AT4G37790	-	-
Contig708	1.18	0	0.68	1.78	0.126237	0.692612	0.740114	No	No	No	-	679	pyruvate kinase, putative [Ricinus communis] gb|EEF49016.1| pyruvate kinase, putative [Ricinus communis]	Molecular Function: magnesium ion binding (GO:0000287), Molecular Function: pyruvate kinase activity (GO:0004743), Biological Process: glycolysis (GO:0006096), Molecular Function: potassium ion binding (GO:0030955)	AT5G52920	-	-
Contig709	120.35	87.11	116.38	108.63	3.51714e-06	0.623202	0.138818	No	No	No	-	847	unnamed protein product [Vitis vinifera]	Biological Process: two-component signal transduction system (phosphorelay) (GO:0000160), Molecular Function: signal transducer activity (GO:0004871)	AT3G21510	-	-
Contig71	0	0.13	0	0	0.479699	1	1	No	No	No	-	1607	hypothetical protein [Vitis vinifera]	Molecular Function: protein binding (GO:0005515)	AT4G13920	-	-
Contig710	22.43	18.07	23.78	20.68	0.159855	0.723699	0.605764	No	No	No	-	934	predicted protein [Populus trichocarpa] gb|EEE91056.1| predicted protein [Populus trichocarpa]	-	AT5G64813	-	-
Contig711	4.41	0	0	1.99	0.00817461	0.00902827	0.364804	Yes	Yes	No	down-regulated DE genes	362	predicted protein [Populus trichocarpa] gb|EEF08784.1| predicted protein [Populus trichocarpa]	-	AT1G56430	-	-
Contig713	0.25	0.53	0.57	0.6	0.610417	0.599442	0.593	No	No	No	-	811	Red chlorophyll catabolite reductase, chloroplast precursor, putative [Ricinus communis] gb|EEF38771.1| Red chlorophyll catabolite reductase, chloroplast precursor, putative [Ricinus communis]	-	AT4G37000	-	-
Contig714	4.36	12.53	140.86	100.08	0.000106751	2.47282e-132	8.69781e-88	Yes	Yes	Yes	up-regulated DE genes	777	PAR-1a [Nicotiana tabacum]	-	AT5G52390	-	-
Contig715	43.33	37.97	32.52	30.44	0.162158	0.00387833	0.000648651	No	No	No	-	1174	hypothetical protein LOC100276745 [Zea mays] gb|ACG36513.1| hypothetical protein [Zea mays] gb|ACN34105.1| unknown [Zea mays]	-	AT5G41190	-	-
Contig716	45.54	53.69	60.86	44.94	0.278619	0.0457987	1	No	No	No	-	403	PREDICTED: hypothetical protein [Vitis vinifera] emb|CBI24123.3| unnamed protein product [Vitis vinifera]	-	AT3G12685	-	-
Contig717	0	0	0	0	1	1	1	No	No	No	-	150	Symbols: | protein kinase family protein | chr1:21371051-21373860 FORWARD [Arabidopsis thaliana]	-	AT1G57700	-	-
Contig718	54.48	42.73	65.14	43.12	0.0818705	0.155771	0.100081	No	No	No	-	476	PREDICTED: hypothetical protein [Vitis vinifera] emb|CBI21638.3| unnamed protein product [Vitis vinifera]	-	AT1G71430	-	-
Contig719	111.79	97.29	135.88	104.95	0.094405	0.0113437	0.457893	No	No	No	-	596	Hypothetical protein CBG02606 [Caenorhabditis briggsae] emb|CAP23941.1| Hypothetical protein CBG02606 [Caenorhabditis briggsae]	-	AT2G15820	-	-
Contig72	0	0	0	0	1	1	1	No	No	No	-	1532	verticillium wilt disease resistance protein [Solanum lycopersicum]	Molecular Function: protein binding (GO:0005515)	AT1G47890	-	-
Contig720	3.38	1.83	9.8	5.12	0.689043	0.0657748	0.740114	No	No	No	-	236	PREDICTED: hypothetical protein [Vitis vinifera]	-	AT2G37900	-	-
Contig721	79.79	63.72	69.16	76.96	0.0488423	0.216224	0.781258	No	No	No	-	455	embryonic flower 2 [Camellia sinensis]	-	AT5G51230	-	-
Contig722	137.43	96.76	89.12	94.38	8.48521e-11	1.45829e-14	2.27613e-11	No	No	No	-	1241	mitochondrial succinate dehydrogenase iron sulfur subunit [Solanum lycopersicum]	-	AT5G40650	-	-
Contig723	14.03	14.66	13.91	12.97	0.847607	1	0.759918	No	No	No	-	782	conserved hypothetical protein [Ricinus communis] gb|EEF34025.1| conserved hypothetical protein [Ricinus communis]	-	AT4G21865	-	-
Contig724	251.06	168.1	342.24	348.01	2.97033e-15	7.08109e-13	5.24973e-14	No	No	No	-	789	invertase inhibitor homologue [Nicotiana tabacum] gb|AAN60076.1| vacuolar invertase inhibitor [Nicotiana tabacum] gb|AAT01640.1| invertase inhibitor [Nicotiana tabacum]	Molecular Function: enzyme inhibitor activity (GO:0004857), Molecular Function: pectinesterase activity (GO:0030599)	AT1G47960	-	-
Contig725	41.18	41.37	28.58	38.82	1	0.0144474	0.682912	No	No	No	-	591	unnamed protein product [Vitis vinifera]	-	AT5G35180	-	-
Contig726	132.51	104.58	113.49	104.07	0.0106305	0.0922157	0.0113931	No	No	No	-	420	unknown [Glycine max]	Molecular Function: RNA binding (GO:0003723)	AT3G13230	-	-
Contig727	68.8	45.46	38.07	60.79	1.63474e-06	1.44188e-10	0.140462	No	No	No	-	1009	hypothetical protein [Vitis vinifera]	Molecular Function: GTPase activity (GO:0003924), Molecular Function: GTP binding (GO:0005525)	AT4G33650	-	-
Contig729	40456.1	3278.3	7037.55	10829	0	0	0	Yes	Yes	Yes	down-regulated DE genes	600	RecName: Full=Metallothionein-like protein type 2 gb|AAB05375.1| metallothionein-like protein [Nicotiana plumbaginifolia]	Molecular Function: metal ion binding (GO:0046872)	AT3G09390	-	-
Contig730	2.84	0	0	0	0.032024	0.033834	0.0355436	Yes	Yes	Yes	down-regulated DE genes	422	Symbols: | FUNCTIONS IN: molecular_function unknown; INVOLVED IN: biological_process unknown; LOCATED IN: cellular_component unknown; EXPRESSED IN: 7 plant structures; EXPRESSED DURING: L mature pollen stage, M germinated pollen stage, 4 anthesis; CONTAINS InterPro DOMAIN/s: CCT domain (InterPro:IPR010402); BEST Arabidopsis thaliana protein match is: zinc finger CONSTANS-related (TAIR:AT1G04500.1…	-	AT2G33350	-	-
Contig731	21.5	52.39	40.32	26.36	9.33127e-22	5.91761e-10	0.0768672	Yes	No	No	up-regulated DE genes	1429	PREDICTED: hypothetical protein [Vitis vinifera] emb|CBI16170.3| unnamed protein product [Vitis vinifera]	-	AT5G59960	-	-
Contig732	53.14	39.37	50.86	42.53	0.0101903	0.70125	0.0574418	No	No	No	-	687	PREDICTED: hypothetical protein [Vitis vinifera] emb|CBI19048.1| unnamed protein product [Vitis vinifera]	-	AT4G08240	-	-
Contig733	0	0.93	0.33	0.17	0.0121846	0.214349	0.452363	No	No	No	-	1401	PREDICTED: hypothetical protein [Vitis vinifera] emb|CBI16988.3| unnamed protein product [Vitis vinifera]	Molecular Function: nucleic acid binding (GO:0003676)	AT1G33470	-	-
Contig734	206.81	243.26	127.78	112.9	0.00150595	4.64728e-15	4.44013e-21	No	No	No	-	708	PREDICTED: hypothetical protein [Vitis vinifera]	Biological Process: lipid biosynthetic process (GO:0008610), Molecular Function: transferase activity, transferring acyl groups other than amino-acyl groups (GO:0016747)	AT2G26640	-	-
Contig735	0	0	0	0	1	1	1	No	No	No	-	245	PREDICTED: pregnancy-specific beta-1-glycoprotein 8-like [Pongo abelii]	-	AT2G26000	-	-
Contig736	30.41	23.65	22.05	30.28	0.0473707	0.015166	1	No	No	No	-	997	PREDICTED: hypothetical protein [Vitis vinifera]	-	AT2G45670	-	-
Contig737	108.32	91.95	80.77	116.88	0.0545743	0.000913809	0.349458	No	No	No	-	593	predicted protein [Populus trichocarpa] gb|EEE82977.1| predicted protein [Populus trichocarpa]	Molecular Function: phosphatidylinositol phosphate kinase activity (GO:0016307), Biological Process: phosphatidylinositol metabolic process (GO:0046488)	AT1G60890	-	-
Contig738	38.32	24.45	26.15	19.1	0.0263876	0.0541927	0.00142146	No	No	Yes	down-regulated DE genes	354	hypothetical protein [Plasmodium vivax SaI-1] gb|EDL44007.1| hypothetical protein, conserved [Plasmodium vivax]	-	AT3G60860	-	-
Contig739	61.52	180.78	101.2	71.77	2.88324e-36	7.8931e-07	0.180336	Yes	No	No	up-regulated DE genes	535	hypothetical protein [Vitis vinifera]	-	AT3G15810	-	-
Contig740	0	0	0.46	0	1	0.462978	1	No	No	No	-	502	hypothetical protein ARALYDRAFT_912415 [Arabidopsis lyrata subsp. lyrata] gb|EFH45169.1| hypothetical protein ARALYDRAFT_912415 [Arabidopsis lyrata subsp. lyrata]	Molecular Function: GTP binding (GO:0005525), Cellular Component: intracellular (GO:0005622)	AT4G39520	-	-
Contig741	831.51	609.14	617.89	632.08	4.58934e-37	6.06591e-33	5.21952e-28	No	No	No	-	980	vacuolar H+-ATPase C subunit [Plantago major] emb|CAJ38382.1| vacuolar H+-ATPase, subunit C 2 [Plantago major]	Molecular Function: hydrogen ion transmembrane transporter activity (GO:0015078), Biological Process: ATP synthesis coupled proton transport (GO:0015986), Cellular Component: proton-transporting two-sector ATPase complex, proton-transporting domain (GO:0033177)	AT1G19910	-	-
Contig742	1309.69	2103.6	1167.73	1559.85	1.65687e-152	7.14674e-08	2.29899e-18	No	No	No	-	771	phenylalanine ammonia-lyase [Salvia miltiorrhiza]	Biological Process: biosynthetic process (GO:0009058), Molecular Function: ammonia-lyase activity (GO:0016841)	AT3G53260	-	-
Contig743	286.66	186.5	314.58	226	4.50417e-20	0.0269584	2.50854e-07	No	No	No	-	826	Transcription elongation factor B polypeptide, putative [Ricinus communis] gb|EEF41906.1| Transcription elongation factor B polypeptide, putative [Ricinus communis]	Biological Process: ubiquitin-dependent protein catabolic process (GO:0006511)	AT5G59140	-	-
Contig745	0	0	0	0	1	1	1	No	No	No	-	603	PEANUT1 [Arabidopsis thaliana]	Cellular Component: endoplasmic reticulum membrane (GO:0005789), Biological Process: GPI anchor biosynthetic process (GO:0006506), Cellular Component: integral to membrane (GO:0016021), Molecular Function: transferase activity, transferring hexosyl groups (GO:0016758)	AT5G22130	-	-
Contig746	206.15	101.39	176.04	158.34	5.09564e-87	6.89912e-07	1.54396e-15	Yes	No	No	down-regulated DE genes	2245	GK24947 [Drosophila willistoni] gb|EDW82809.1| GK24947 [Drosophila willistoni]	-	AT2G48110	-	-
Contig747	1.11	0.72	0.77	1.34	0.728361	0.73251	0.762794	No	No	No	-	899	predicted protein [Populus trichocarpa] gb|EEE96768.1| predicted protein [Populus trichocarpa]	-	AT1G73840	-	-
Contig748	135.58	137.69	115.53	157.51	0.816643	0.0247042	0.0244868	No	No	No	-	693	unnamed protein product [Vitis vinifera]	-	AT1G32130	-	-
Contig749	32.51	50.14	29.63	31.69	3.98094e-05	0.468273	0.856688	No	No	No	-	945	PREDICTED: hypothetical protein [Vitis vinifera] emb|CBI35771.3| unnamed protein product [Vitis vinifera]	-	AT1G04140	-	-
Contig75	0	0.41	0.11	0.12	0.052951	0.462978	0.452363	No	No	No	-	2093	verticillium wilt resistance-like protein [Mentha x piperita]	-	AT3G24900	-	-
Contig750	0	0	0	0	1	1	1	No	No	No	-	595	hypothetical trag transmembrane protein [Spiroplasma citri]	-	AT4G11610	-	-
Contig751	103.17	37.59	77.6	84.89	5.3381e-18	0.00458031	0.0471028	Yes	No	No	down-regulated DE genes	495	histone h2a, putative [Ricinus communis] gb|EEF49761.1| histone h2a, putative [Ricinus communis]	Molecular Function: DNA binding (GO:0003677)	AT1G54690	-	-
Contig752	290.63	214.75	292.48	268.63	6.47815e-08	0.916198	0.15063	No	No	No	-	534	PREDICTED: similar to Os11g0657300 [Vitis vinifera] emb|CBI23345.3| unnamed protein product [Vitis vinifera]	-	AT4G30220	-	-
Contig753	21.26	24.43	13.91	15.4	0.302325	0.00596804	0.0331357	No	No	No	-	1098	PREDICTED: hypothetical protein [Vitis vinifera] emb|CBI16252.3| unnamed protein product [Vitis vinifera]	Molecular Function: hydrogen ion transmembrane transporter activity (GO:0015078), Biological Process: ATP synthesis coupled proton transport (GO:0015986), Cellular Component: proton-transporting two-sector ATPase complex, proton-transporting domain (GO:0033177)	AT2G28520	-	-
Contig754	249.14	1577.47	1959.07	1428.76	0	0	0	Yes	Yes	Yes	up-regulated DE genes	932	PREDICTED: hypothetical protein [Vitis vinifera]	Molecular Function: nutrient reservoir activity (GO:0045735)	AT3G05950	-	-
Contig755	103.64	138.75	82.12	71.63	5.8959e-10	2.25595e-05	1.49246e-10	No	No	No	-	1561	PREDICTED: hypothetical protein [Vitis vinifera]	Cellular Component: integral to membrane (GO:0016021)	AT2G23810	-	-
Contig756	60.45	72.26	63.54	76.38	0.00501784	0.465824	0.000253198	No	No	No	-	1584	PREDICTED: hypothetical protein [Vitis vinifera] emb|CBI40422.3| unnamed protein product [Vitis vinifera]	Molecular Function: metalloendopeptidase activity (GO:0004222), Biological Process: proteolysis (GO:0006508), Cellular Component: membrane (GO:0016020)	AT4G01320	-	-
Contig757	20.88	17.35	20.61	20.98	0.442538	1	1	No	No	No	-	449	unnamed protein product [Vitis vinifera]	-	AT1G20890	-	-
Contig758	59.02	45.05	35.5	44.33	0.0764877	0.00170545	0.0684114	No	No	No	-	365	dtdp-glucose 4-6-dehydratase, putative [Ricinus communis] gb|EEF28331.1| dtdp-glucose 4-6-dehydratase, putative [Ricinus communis]	Molecular Function: catalytic activity (GO:0003824), Biological Process: cellular metabolic process (GO:0044237), Molecular Function: coenzyme binding (GO:0050662)	AT3G53520	-	-
Contig759	5.07	12.99	25.12	14.5	0.00785061	8.51676e-08	0.00260854	Yes	Yes	Yes	up-regulated DE genes	433	unnamed protein product [Vitis vinifera]	-	AT3G05858	-	-
Contig76	12.83	78.98	32.95	39.16	1.45026e-103	1.50922e-18	3.37427e-27	Yes	Yes	Yes	up-regulated DE genes	1819	verticillium wilt resistance-like protein [Mentha spicata]	Molecular Function: protein binding (GO:0005515)	AT3G24900	-	-
Contig760	52.42	43.99	58.25	58.12	0.113986	0.323341	0.343288	No	No	No	-	723	predicted protein [Populus trichocarpa] gb|EEE89700.1| predicted protein [Populus trichocarpa]	-	AT1G67620	-	-
Contig761	27.93	73.46	36.41	34.11	1.25825e-19	0.0445963	0.142339	Yes	No	No	up-regulated DE genes	807	PREDICTED: hypothetical protein [Vitis vinifera] emb|CBI31949.3| unnamed protein product [Vitis vinifera]	Molecular Function: sugar binding (GO:0005529)	AT1G26810	-	-
Contig762	9.43	10.23	18.93	13.61	0.783111	0.00416691	0.183898	No	Yes	No	up-regulated DE genes	550	PREDICTED: hypothetical protein [Vitis vinifera]	Biological Process: metabolic process (GO:0008152), Molecular Function: transferase activity, transferring hexosyl groups (GO:0016758)	AT2G16890	-	-
Contig763	29.56	45.25	40.59	39.73	1.6174e-08	5.19012e-05	0.000228371	No	No	No	-	2018	PREDICTED: hypothetical protein [Vitis vinifera]	Molecular Function: aspartic-type endopeptidase activity (GO:0004190), Biological Process: proteolysis (GO:0006508)	AT1G49050	-	-
Contig765	170.9	87.68	110.88	115.72	4.66801e-20	6.1612e-10	2.46183e-08	No	No	No	-	649	PREDICTED: hypothetical protein [Vitis vinifera] emb|CBI18909.1| unnamed protein product [Vitis vinifera]	-	AT5G27280	-	-
Contig766	827.42	802.41	958.96	743.16	0.142053	3.4796e-13	9.33176e-07	No	No	No	-	1177	60S ribosomal protein L37, putative [Ricinus communis] gb|EEF46470.1| 60S ribosomal protein L37, putative [Ricinus communis]	Molecular Function: structural constituent of ribosome (GO:0003735), Cellular Component: intracellular (GO:0005622), Cellular Component: ribosome (GO:0005840), Biological Process: translation (GO:0006412)	AT3G16080	-	-
Contig767	571.46	25.71	113.79	147.02	0	6.98052e-183	1.43869e-143	Yes	Yes	Yes	down-regulated DE genes	547	unnamed protein product [Vitis vinifera]	-	AT3G23050	-	-
Contig768	56.45	86.09	52.68	58.06	0.000211527	0.6052	0.84774	No	No	No	-	470	blocked early in transport 1 homolog (S. cerevisiae)-like, isoform CRA_a [Homo sapiens] gb|EAW61248.1| blocked early in transport 1 homolog (S. cerevisiae)-like, isoform CRA_a [Homo sapiens]	-	AT1G33520	-	-
Contig769	28.02	36.34	26.85	34.66	0.0672899	0.816689	0.161535	No	No	No	-	655	unnamed protein product [Vitis vinifera]	-	AT1G04200	-	-
Contig770	0.28	1.85	0.99	0.69	0.0605451	0.342289	0.593	No	No	No	-	703	CC-NBS-LRR protein [Quercus suber]	-	AT1G72300	-	-
Contig771	76.25	50.96	59.52	68.25	0.000273088	0.0248474	0.31908	No	No	No	-	552	something about silencing protein sas10, putative [Ricinus communis] gb|EEF31804.1| something about silencing protein sas10, putative [Ricinus communis]	Cellular Component: nucleus (GO:0005634), Biological Process: gene silencing (GO:0016458)	AT2G43650	-	-
Contig772	281.48	7.81	4.47	15.56	1.62774e-264	1.22862e-267	3.67415e-216	Yes	Yes	Yes	down-regulated DE genes	776	PREDICTED: hypothetical protein [Vitis vinifera]	-	AT5G09530	-	-
Contig773	53.65	22.84	30.88	23.09	4.44736e-08	0.000172944	1.45935e-07	Yes	No	Yes	down-regulated DE genes	502	predicted protein [Postia placenta Mad-698-R] gb|EED83659.1| predicted protein [Postia placenta Mad-698-R]	-	AT5G05390	-	-
Contig774	84.7	70.24	74.4	87.31	0.0412731	0.158389	0.755781	No	No	No	-	650	predicted protein [Populus trichocarpa] gb|EEE93490.1| predicted protein [Populus trichocarpa]	-	AT3G50050	-	-
Contig775	34.62	553.75	400.95	254.76	0	1.97629e-301	1.77723e-155	Yes	Yes	Yes	up-regulated DE genes	801	hypothetical protein ARALYDRAFT_475218 [Arabidopsis lyrata subsp. lyrata] gb|EFH62824.1| hypothetical protein ARALYDRAFT_475218 [Arabidopsis lyrata subsp. lyrata]	-	AT1G61080	-	-
Contig776	78.16	651.7	323.99	180.54	0	1.72467e-139	1.93077e-36	Yes	Yes	Yes	up-regulated DE genes	832	unknown [Medicago truncatula]	-	AT3G09270	-	-
Contig777	56.76	40.65	43.02	60.93	3.51052e-07	2.61233e-05	0.249704	No	No	No	-	2049	PREDICTED: hypothetical protein [Vitis vinifera]	-	AT3G49400	-	-
Contig778	36.25	25.94	24.88	27.16	0.0103505	0.0057886	0.0315652	No	No	No	-	809	predicted protein [Populus trichocarpa] gb|EEE91927.1| predicted protein [Populus trichocarpa]	Cellular Component: integral to membrane (GO:0016021)	AT5G10840	-	-
Contig780	109.47	135.62	131.49	89.53	0.0200068	0.0545989	0.0556936	No	No	No	-	410	conserved hypothetical protein [Candida tropicalis MYA-3404] gb|EER35349.1| conserved hypothetical protein [Candida tropicalis MYA-3404]	-	AT1G13120	-	-
Contig781	35.67	36.81	35.75	43.18	0.832605	1	0.183542	No	No	No	-	576	hypothetical protein TGME49_028730 [Toxoplasma gondii ME49] gb|EEA99344.1| hypothetical protein TGME49_028730 [Toxoplasma gondii ME49]	-	AT1G02405	-	-
Contig782	31.41	13.25	10.12	26.05	0.00048051	3.00832e-05	0.40108	Yes	Yes	No	down-regulated DE genes	343	hypothetical protein TRIADDRAFT_24110 [Trichoplax adhaerens] gb|EDV25778.1| hypothetical protein TRIADDRAFT_24110 [Trichoplax adhaerens]	-	AT4G36040	-	-
Contig783	29.04	23.28	21.97	32.1	0.236372	0.159001	0.600163	No	No	No	-	474	PREDICTED: similar to aldehyde dehydrogenase [Nasonia vitripennis]	-	AT3G24503	-	-
Contig784	0.4	2.6	1.39	0.48	0.0605451	0.342289	1	No	No	No	-	500	PREDICTED: hypothetical protein [Vitis vinifera] emb|CBI28525.3| unnamed protein product [Vitis vinifera]	-	AT1G10600	-	-
Contig785	291.19	69.69	194.72	72.76	5.55892e-60	5.08622e-09	4.9292e-54	Yes	No	Yes	down-regulated DE genes	385	Glycine-rich cell wall structural protein 1 precursor, putative [Ricinus communis] gb|EEF34176.1| Glycine-rich cell wall structural protein 1 precursor, putative [Ricinus communis]	-	AT4G30460	-	-
Contig786	1544.38	1213.81	1563.23	1392.46	1.79582e-22	0.612418	2.58395e-05	No	No	No	-	500	unnamed protein product [Vitis vinifera]	Molecular Function: structural constituent of ribosome (GO:0003735), Cellular Component: intracellular (GO:0005622), Cellular Component: ribosome (GO:0005840), Biological Process: translation (GO:0006412)	AT5G56670	-	-
Contig787	38.88	42.56	39.62	31.67	0.539162	0.943636	0.201665	No	No	No	-	549	unknown [Zea mays] gb|ACN36209.1| unknown [Zea mays]	-	AT5G27230	-	-
Contig788	130.52	55.1	110.53	102.34	2.47605e-19	0.0463796	0.00451934	Yes	No	No	down-regulated DE genes	538	predicted protein [Populus trichocarpa] gb|EEE74083.1| predicted protein [Populus trichocarpa]	-	AT1G22520	-	-
Contig789	1.52	0.82	3.52	0	1	0.4252	0.504539	No	No	No	-	263	ATP-binding cassette transporter, putative [Ricinus communis] gb|EEF36755.1| ATP-binding cassette transporter, putative [Ricinus communis]	Cellular Component: membrane (GO:0016020)	AT1G59870	-	-
Contig79	12.38	72.78	35.06	40.22	1.7468e-78	2.29688e-19	1.84494e-25	Yes	Yes	Yes	up-regulated DE genes	1531	verticillium wilt resistance-like protein [Mentha longifolia]	-	AT1G45616	-	-
Contig790	172.39	24.42	54.68	76.24	3.76447e-75	7.85233e-38	8.72962e-23	Yes	Yes	Yes	down-regulated DE genes	567	nitrate transporter, putative [Ricinus communis] gb|EEF45885.1| nitrate transporter, putative [Ricinus communis]	-	AT1G52190	-	-
Contig791	24.83	7.2	14.06	11.88	7.58804e-09	0.002457	0.000214337	Yes	No	Yes	down-regulated DE genes	691	hypothetical protein [Vitis vinifera]	-	AT5G20635	-	-
Contig792	164.24	103.13	110.68	100.22	2.39201e-10	8.21133e-08	9.2619e-11	No	No	No	-	600	putative 60S ribosomal protein L7-like protein [Solanum tuberosum]	-	AT2G44120	-	-
Contig793	36.04	19.55	21.39	19.28	0.00103405	0.00473748	0.00109472	No	No	No	-	476	predicted protein [Populus trichocarpa] gb|EEF04865.1| predicted protein [Populus trichocarpa]	-	AT3G28790	-	-
Contig794	217.65	122.77	141.42	128.57	1.31727e-17	6.99517e-11	1.41852e-14	No	No	No	-	571	PREDICTED: hypothetical protein [Vitis vinifera] emb|CAN78406.1| hypothetical protein [Vitis vinifera]	-	AT1G73630	-	-
Contig795	160.11	0.71	8.3	28.36	1.28771e-135	3.28146e-102	1.06103e-61	Yes	Yes	Yes	down-regulated DE genes	613	hypothetical protein [Vitis vinifera]	Cellular Component: membrane (GO:0016020)	AT5G50790	-	-
Contig796	161.57	173.02	121.83	158.79	0.139591	4.02936e-08	0.734077	No	No	No	-	1168	PREDICTED: hypothetical protein [Vitis vinifera] emb|CBI27974.3| unnamed protein product [Vitis vinifera]	Molecular Function: metalloendopeptidase activity (GO:0004222), Biological Process: proteolysis (GO:0006508), Molecular Function: zinc ion binding (GO:0008270)	AT3G16480	-	-
Contig797	657.19	465.65	504.5	504.32	9.86507e-30	3.16556e-18	7.12655e-18	No	No	No	-	815	seed ripening regulated protein [Camellia oleifera]	Molecular Function: translation elongation factor activity (GO:0003746), Cellular Component: eukaryotic translation elongation factor 1 complex (GO:0005853), Biological Process: translational elongation (GO:0006414)	AT1G30230	-	-
Contig798	362.32	390.87	316.19	356.23	0.0115863	2.55668e-05	0.601545	No	No	No	-	1225	P40-like protein [Solanum tuberosum]	Molecular Function: structural constituent of ribosome (GO:0003735), Cellular Component: intracellular (GO:0005622), Cellular Component: ribosome (GO:0005840), Biological Process: translation (GO:0006412)	AT1G72370	-	-
Contig799	25.46	365.46	223.06	184.06	0	3.39889e-162	3.69095e-120	Yes	Yes	Yes	up-regulated DE genes	862	unknown [Populus trichocarpa x Populus deltoides]	Molecular Function: oxidoreductase activity (GO:0016491)	AT5G43440	-	-
Contig8	38.55	53.18	82.48	44.86	0.0153714	2.30078e-10	0.289589	No	Yes	No	up-regulated DE genes	533	hypothetical protein LEPBI_I2935 [Leptospira biflexa serovar Patoc strain 'Patoc 1 (Paris)'] ref|YP_001963889.1| AraC family transcriptional regulator [Leptospira biflexa serovar Patoc strain 'Patoc 1 (Ames)'] gb|ABZ95311.1| Transcriptional regulator, AraC family [Leptospira biflexa serovar Patoc strain 'Patoc 1 (Ames)'] gb|ABZ99004.1| Hypothetical protein with putative DNA-binding domain; putati…	-	ATCG01100	-	-
Contig800	919.38	303.33	414.61	454.97	7.29465e-284	1.53004e-165	2.42509e-132	Yes	Yes	Yes	down-regulated DE genes	836	RecName: Full=S-adenosylmethionine synthase 1; Short=AdoMet synthase 1; AltName: Full=Methionine adenosyltransferase 1; Short=MAT 1 gb|ABB29942.1| S-adenosyl methionine synthase-like [Solanum tuberosum]	Molecular Function: methionine adenosyltransferase activity (GO:0004478), Molecular Function: ATP binding (GO:0005524), Biological Process: one-carbon metabolic process (GO:0006730)	AT1G02500	-	-
Contig801	139.03	69.57	104.01	128.47	3.10928e-16	0.000220164	0.297946	No	No	No	-	594	PREDICTED: hypothetical protein [Vitis vinifera] emb|CAN65552.1| hypothetical protein [Vitis vinifera] emb|CBI25072.3| unnamed protein product [Vitis vinifera]	-	AT2G22780	-	-
Contig802	162.89	225.14	194.66	167.81	1.76404e-07	0.00660938	0.680518	No	No	No	-	567	PREDICTED: hypothetical protein [Vitis vinifera] emb|CBI28070.3| unnamed protein product [Vitis vinifera]	-	AT3G24530	-	-
Contig803	85.32	81.7	53.92	75.16	0.637581	2.5213e-06	0.164303	No	No	No	-	678	unknown [Glycine max]	-	AT3G26618	-	-
Contig804	579.55	270.93	419.7	381.39	3.28491e-110	3.11462e-25	2.15595e-38	Yes	No	No	down-regulated DE genes	908	NtSar1 protein-like [Solanum tuberosum]	Molecular Function: GTP binding (GO:0005525)	AT4G02080	-	-
Contig805	84.83	41.27	35.78	41.08	1.20351e-07	1.73504e-09	2.79539e-07	Yes	Yes	Yes	down-regulated DE genes	388	hypothetical protein [Plasmodium berghei strain ANKA] emb|CAI02654.1| hypothetical protein PB300869.00.0 [Plasmodium berghei]	-	AT1G75810	-	-
Contig807	67.61	19.03	37.72	86.85	7.30969e-25	4.2098e-08	0.00375073	Yes	No	No	inconsistently-regulated DE genes	773	predicted protein [Populus trichocarpa] gb|EEE97013.1| predicted protein [Populus trichocarpa]	-	AT5G51060	-	-
Contig808	331.76	244.24	305.52	369.92	1.41636e-18	0.0141672	0.00073376	No	No	No	-	1211	eukaryotic translation initiation factor 2 beta subunit-like [Solanum tuberosum]	Molecular Function: translation initiation factor activity (GO:0003743), Biological Process: translational initiation (GO:0006413)	AT5G20920	-	-
Contig809	213.5	239.37	189.69	147.07	0.0469624	0.0589348	3.01199e-08	No	No	No	-	555	hypothetical protein RCOM_1025320 [Ricinus communis] gb|EEF34757.1| hypothetical protein RCOM_1025320 [Ricinus communis]	-	AT3G29575	-	-
Contig811	13.66	5.43	11.89	12.13	0.000138593	0.494957	0.556574	Yes	No	No	down-regulated DE genes	876	predicted protein [Populus trichocarpa] gb|EEE77566.1| predicted protein [Populus trichocarpa]	Molecular Function: aminoacyl-tRNA hydrolase activity (GO:0004045), Biological Process: translation (GO:0006412)	AT5G16870	-	-
Contig812	90.69	70.44	104.59	110.1	1.46988e-05	0.00791009	0.000292539	No	No	No	-	1542	betaine aldehyde dehydrogenase [Chrysanthemum lavandulifolium]	Biological Process: metabolic process (GO:0008152), Molecular Function: oxidoreductase activity (GO:0016491), Biological Process: oxidation reduction (GO:0055114)	AT1G74920	-	-
Contig813	10.39	9.77	4.02	13.42	1	0.0717881	0.477666	No	No	No	-	288	PREDICTED: similar to LOC398504 protein [Ornithorhynchus anatinus]	-	AT5G66640	-	-
Contig814	18.32	26.01	24.72	29.43	0.0509623	0.117795	0.0076912	No	No	No	-	599	hypothetical protein [Vitis vinifera]	-	AT4G14450	-	-
Contig815	49.34	1037.96	499.37	560.41	0	0	0	Yes	Yes	Yes	up-regulated DE genes	942	predicted protein [Populus trichocarpa] gb|EEE74680.1| predicted protein [Populus trichocarpa]	Molecular Function: oxidoreductase activity (GO:0016491), Molecular Function: FAD binding (GO:0050660)	AT5G44440	-	-
Contig816	0	0	0.31	0.65	1	0.462978	0.204632	No	No	No	-	741	unnamed protein product [Vitis vinifera]	-	AT2G21240	-	-
Contig818	0.62	0.67	0	0.75	1	1	1	No	No	No	-	323	Symbols: | endonuclease/exonuclease/phosphatase family protein | chr2:13532905-13537665 REVERSE [Arabidopsis thaliana]	-	AT2G31830	-	-
Contig819	17.81	134.44	81.16	45.81	3.81986e-155	1.60171e-66	5.6642e-20	Yes	Yes	Yes	up-regulated DE genes	1434	PREDICTED: hypothetical protein [Vitis vinifera]	-	AT4G23160	-	-
Contig820	27.35	45.36	29.89	26.82	6.45299e-10	0.354939	0.847882	No	No	No	-	1765	ferrochelatase, putative [Ricinus communis] gb|EEF45808.1| ferrochelatase, putative [Ricinus communis]	Molecular Function: ferrochelatase activity (GO:0004325), Biological Process: heme biosynthetic process (GO:0006783)	AT5G26030	-	-
Contig821	771.77	807.22	861.32	800.94	0.0980258	5.37311e-05	0.188184	No	No	No	-	717	ubiquitin-conjugating enzyme E2, putative [Ricinus communis] gb|EEF29726.1| ubiquitin-conjugating enzyme E2, putative [Ricinus communis]	Molecular Function: small conjugating protein ligase activity (GO:0019787), Biological Process: post-translational protein modification (GO:0043687), Biological Process: regulation of protein metabolic process (GO:0051246)	AT1G64230	-	-
Contig822	42.45	43.46	30.65	41.43	0.837579	0.00486282	0.831076	No	No	No	-	921	PREDICTED: hypothetical protein [Vitis vinifera] emb|CBI27918.3| unnamed protein product [Vitis vinifera]	-	AT2G19540	-	-
Contig823	102.45	81.46	91.9	85.4	0.00127051	0.118977	0.0115078	No	No	No	-	919	unknown [Populus trichocarpa]	-	AT2G30942	-	-
Contig824	46.82	2.89	1.99	10.6	1.04436e-26	4.87237e-26	7.4075e-14	Yes	Yes	Yes	down-regulated DE genes	524	Polygalacturonase-1 non-catalytic subunit beta precursor, putative [Ricinus communis] gb|EEF37021.1| Polygalacturonase-1 non-catalytic subunit beta precursor, putative [Ricinus communis]	-	AT1G23760	-	-
Contig825	10.7	5.8	13.03	7.77	0.142896	0.535563	0.478185	No	No	No	-	373	gibberellin 2-oxidase 5 [Nicotiana tabacum]	-	AT1G30040	-	-
Contig826	11.85	9.53	10.2	13.88	0.496461	0.682667	0.607294	No	No	No	-	522	SKp1 Related (ubiquitin ligase complex component) family member (skr-6) [Caenorhabditis elegans] emb|CAB63347.2| Hypothetical protein Y37H2C.2 [Caenorhabditis elegans]	-	AT2G31660	-	-
Contig827	63.54	187.54	136.24	116.09	1.27087e-36	5.9111e-16	1.32085e-09	Yes	Yes	No	up-regulated DE genes	518	PREDICTED: similar to HSC70-1 (heat shock cognate 70 kDa protein 1); ATP binding isoform 1 [Vitis vinifera]	-	AT3G09440	-	-
Contig828	21.89	37.42	40.83	30.32	2.46636e-06	3.05466e-08	0.00824394	No	No	No	-	1139	zinc finger protein, putative [Ricinus communis] gb|EEF36012.1| zinc finger protein, putative [Ricinus communis]	Molecular Function: zinc ion binding (GO:0008270)	AT2G25360	-	-
Contig829	0.45	0.49	0.52	0	1	1	1	No	No	No	-	443	predicted protein [Populus trichocarpa] gb|EEF09568.1| predicted protein [Populus trichocarpa]	-	AT3G25910	-	-
Contig83	3.12	1.88	4.93	1.99	0.0813747	0.0387745	0.361982	No	No	No	-	2302	acyl:coa ligase [Populus trichocarpa] gb|EEE96928.1| acyl:coa ligase [Populus trichocarpa]	-	AT4G22470	-	-
Contig830	55.97	43.77	48.69	40.58	0.0415638	0.247731	0.0108161	No	No	No	-	613	PREDICTED: hypothetical protein [Vitis vinifera]	Molecular Function: oxidoreductase activity (GO:0016491), Biological Process: oxidation reduction (GO:0055114)	AT1G15140	-	-
Contig831	362.93	266.62	173.17	293.69	3.13341e-06	5.41672e-23	0.00147788	No	Yes	No	down-regulated DE genes	310	DNA polymerase III, epsilon subunit [Methylobacillus flagellatus KT] gb|ABE49821.1| DNA polymerase III, epsilon subunit [Methylobacillus flagellatus KT]	-	AT4G16310	-	-
Contig832	53.61	43.46	46.1	48.11	0.00234642	0.0306743	0.122086	No	No	No	-	1827	PREDICTED: hypothetical protein [Vitis vinifera] emb|CBI32589.3| unnamed protein product [Vitis vinifera]	Molecular Function: tRNA binding (GO:0000049), Molecular Function: phenylalanine-tRNA ligase activity (GO:0004826), Molecular Function: ATP binding (GO:0005524), Cellular Component: cytoplasm (GO:0005737), Biological Process: phenylalanyl-tRNA aminoacylation (GO:0006432)	AT4G39280	-	-
Contig833	21.93	15.86	19.38	21.07	0.11782	0.56829	0.850677	No	No	No	-	573	conserved Plasmodium membrane protein, unknown function [Plasmodium falciparum 3D7] emb|CAD51024.1| conserved Plasmodium membrane protein, unknown function [Plasmodium falciparum 3D7]	-	AT3G52525	-	-
Contig834	24.97	12.98	13.27	21.41	0.000200204	0.000468328	0.347265	No	No	No	-	767	sodium-bile acid cotransporter, putative [Ricinus communis] gb|EEF31142.1| sodium-bile acid cotransporter, putative [Ricinus communis]	-	AT1G78560	-	-
Contig835	18.36	7.03	12.11	9.59	0.000253328	0.0737019	0.00955867	Yes	No	No	down-regulated DE genes	554	unknown [Glycine max]	Molecular Function: heat shock protein binding (GO:0031072)	AT3G62190	-	-
Contig836	0.46	0.25	0.8	0.56	1	0.668031	1	No	No	No	-	864	rps4 [Plasmodium falciparum]	-	AT4G13800	-	-
Contig837	343.81	240.96	362.54	260.04	5.56074e-14	0.224964	5.10839e-09	No	No	No	-	651	HTA10; DNA binding [Arabidopsis thaliana] ref|XP_002891613.1| hypothetical protein ARALYDRAFT_474223 [Arabidopsis lyrata subsp. lyrata] sp|Q9C681.1|H2A1_ARATH RecName: Full=Probable histone H2A.1; AltName: Full=HTA10 gb|AAG50540.1|AC079828_11 histone H2A, putative [Arabidopsis thaliana] gb|AAK44003.1|AF370188_1 putative histone H2A protein [Arabidopsis thaliana] gb|AAL33777.1| putative histone H2…	Molecular Function: DNA binding (GO:0003677)	AT1G51060	-	-
Contig838	153.07	103.96	146.52	100.37	1.05215e-12	0.390668	8.79137e-14	No	No	No	-	1126	predicted protein [Populus trichocarpa] gb|EEE72553.1| predicted protein [Populus trichocarpa]	-	AT1G31940	-	-
Contig839	103.26	1821.29	818.47	803.33	0	0	0	Yes	Yes	Yes	up-regulated DE genes	1020	PREDICTED: hypothetical protein [Vitis vinifera]	Molecular Function: monooxygenase activity (GO:0004497), Molecular Function: iron ion binding (GO:0005506), Molecular Function: electron carrier activity (GO:0009055), Molecular Function: heme binding (GO:0020037)	AT3G26300	CYP71B	-
Contig84	9.18	6.03	8.91	7.8	0.00836728	0.884683	0.291593	No	No	No	-	2260	PREDICTED: hypothetical protein [Vitis vinifera] emb|CBI28114.3| unnamed protein product [Vitis vinifera]	-	AT4G22470	-	-
Contig841	12.8	6.36	15.47	10.33	0.0618506	0.567456	0.529828	No	No	No	-	374	conserved hypothetical protein [Oxalobacter formigenes HOxBLS] gb|EEO27291.1| conserved hypothetical protein [Oxalobacter formigenes HOxBLS]	-	AT3G03680	-	-
Contig842	722.21	797.55	836.59	673.95	0.00012437	1.51428e-08	0.0132147	No	No	No	-	822	60S ribosomal protein L11, putative [Ricinus communis] gb|EEF52578.1| 60S ribosomal protein L11, putative [Ricinus communis]	-	AT2G42740	-	-
Contig843	95.74	156.94	130.26	101.8	6.50198e-19	2.00878e-07	0.337801	No	No	No	-	1096	predicted protein [Populus trichocarpa] gb|EEE73673.1| predicted protein [Populus trichocarpa]	-	AT5G23540	-	-
Contig844	16.95	1.99	3.93	3.52	9.35523e-07	7.51454e-05	5.23354e-05	Yes	Yes	Yes	down-regulated DE genes	412	Auxin-responsive protein IAA1, putative [Ricinus communis] gb|EEF44693.1| Auxin-responsive protein IAA1, putative [Ricinus communis]	-	AT3G04730	-	-
Contig845	56.59	31	54.27	61.73	4.96109e-07	0.714911	0.412177	No	No	No	-	712	unnamed protein product [Vitis vinifera]	-	AT1G20430	-	-
Contig846	31.35	62.24	73.58	52.83	2.02948e-13	3.90359e-21	1.60525e-07	No	Yes	No	up-regulated DE genes	1088	PREDICTED: hypothetical protein [Vitis vinifera] emb|CBI30390.3| unnamed protein product [Vitis vinifera]	Biological Process: lipid metabolic process (GO:0006629), Molecular Function: hydrolase activity, acting on ester bonds (GO:0016788)	AT3G11210	-	-
Contig847	53.52	50.37	50.54	47.39	0.54066	0.565945	0.220316	No	No	No	-	902	RecName: Full=Serine/threonine-protein phosphatase 5; AltName: Full=LePP5 gb|AAO26213.1| type 5 protein serine/threonine phosphatase 62 kDa isoform [Solanum lycopersicum] gb|AAO26215.1| type 5 protein serine/threonine phosphatase 62 kDa isoform [Solanum lycopersicum]	Molecular Function: hydrolase activity (GO:0016787)	AT2G42810	-	-
Contig848	30	24.21	37.7	25.94	0.0700993	0.0364319	0.236584	No	No	No	-	1117	unnamed protein product [Oryza sativa Japonica Group]	Molecular Function: protein dimerization activity (GO:0046983)	AT3G42170	-	-
Contig849	37.19	19.56	27.02	30.93	0.000188653	0.0484126	0.244822	No	No	No	-	531	predicted protein [Populus trichocarpa] gb|EEE96963.1| predicted protein [Populus trichocarpa]	-	AT5G63520	-	-
Contig850	2.53	3.14	3.36	3.51	0.797992	0.613938	0.608206	No	No	No	-	551	proteophosphoglycan ppg4 [Leishmania braziliensis MHOM/BR/75/M2904] emb|CAM43271.1| proteophosphoglycan ppg4 [Leishmania braziliensis]	-	AT2G38280	-	-
Contig851	8.42	5.71	8.55	8.92	0.433094	1	1	No	No	No	-	379	chromosomal replication initiation protein [Haemophilus influenzae RdAW] sp|P44087.1|Y974_HAEIN RecName: Full=Uncharacterized protein HI_0974 gb|AAC22642.1| predicted coding region HI0974 [Haemophilus influenzae Rd KW20] gb|EEW77281.1| chromosomal replication initiation protein [Haemophilus influenzae RdAW]	-	AT5G10700	-	-
Contig852	0.25	0.27	0.28	0.89	1	1	0.334593	No	No	No	-	812	unknown [Glycine max]	Molecular Function: oxidoreductase activity (GO:0016491), Biological Process: oxidation reduction (GO:0055114)	AT1G30510	-	-
Contig853	11.6	12.26	6.81	10.31	0.748993	0.00569154	0.548158	No	No	No	-	1359	unnamed protein product [Vitis vinifera]	Cellular Component: integral to membrane (GO:0016021)	AT5G35730	-	-
Contig854	4.69	7.96	8.51	8.39	0.050466	0.0262096	0.0329242	No	No	No	-	979	predicted protein [Populus trichocarpa] gb|EEF10369.1| predicted protein [Populus trichocarpa]	-	AT3G24530	-	-
Contig855	11.9	5.58	10.82	12.46	0.0125936	0.713368	0.903929	Yes	No	No	inconsistently-regulated DE genes	620	PREDICTED: hypothetical protein, partial [Ornithorhynchus anatinus]	-	AT1G80930	-	-
Contig856	340.86	347	493.06	314.4	0.636873	8.27607e-26	0.044588	No	No	No	-	848	unknown [Striga asiatica]	-	AT4G14600	-	-
Contig857	244.09	40.32	30.18	84.37	7.71647e-110	9.80007e-123	2.26838e-52	Yes	Yes	Yes	down-regulated DE genes	644	PREDICTED: hypothetical protein [Vitis vinifera] emb|CBI38342.3| unnamed protein product [Vitis vinifera]	Molecular Function: transferase activity, transferring acyl groups other than amino-acyl groups (GO:0016747)	AT1G65450	-	-
Contig858	94.2	78.99	73.91	64.69	0.0793238	0.0182229	0.000476497	No	No	No	-	504	unnamed protein product [Vitis vinifera]	-	AT3G50700	-	-
Contig859	40.09	29.84	36.7	34.5	0.00695575	0.431141	0.178796	No	No	No	-	1015	hypothetical protein [Vitis vinifera] gb|ACQ83525.1| CBL-interacting protein kinase 09 [Vitis vinifera]	Biological Process: signal transduction (GO:0007165)	AT5G35410	-	-
Contig860	328.5	302.3	435.12	281.82	0.0876948	3.43393e-10	0.00257663	No	No	No	-	569	hypothetical protein Nwat_1273 [Nitrosococcus watsoni C-113] gb|ADJ28199.1| conserved hypothetical protein [Nitrosococcus watsoni C-113]	-	AT2G26180	-	-
Contig861	46.49	55.6	58.54	71.68	0.161076	0.0725594	0.000435642	No	No	No	-	502	unknown [Picea sitchensis]	Cellular Component: cytoplasm (GO:0005737), Biological Process: cellular amino acid biosynthetic process (GO:0008652), Molecular Function: oxidoreductase activity, acting on the aldehyde or oxo group of donors, NAD or NADP as acceptor (GO:0016620), Molecular Function: protein dimerization activity (GO:0046983)	AT2G19940	-	-
Contig863	0.86	1.12	1.4	1.56	0.670622	0.306372	0.161101	No	No	No	-	2320	PREDICTED: hypothetical protein [Vitis vinifera]	-	AT1G78070	-	-
Contig864	60.92	50.72	63.2	57.65	0.164497	0.806852	0.704826	No	No	No	-	465	predicted protein [Populus trichocarpa] gb|EEE81487.1| predicted protein [Populus trichocarpa]	Molecular Function: riboflavin kinase activity (GO:0008531), Biological Process: riboflavin biosynthetic process (GO:0009231)	AT4G21470	-	-
Contig865	2.73	3.7	3.17	0.83	0.745599	1	0.386295	No	No	No	-	292	unnamed protein product [Vitis vinifera]	-	AT3G22270	-	-
Contig866	68.08	53.62	41.75	53.55	0.051942	0.000274367	0.0611228	No	No	No	-	460	PREDICTED: similar to Golgi transport complex protein-related [Vitis vinifera] emb|CBI22100.1| unnamed protein product [Vitis vinifera]	-	AT1G67930	-	-
Contig867	149.06	475.45	365.43	358.68	2.49046e-104	8.95134e-54	3.30498e-50	Yes	Yes	Yes	up-regulated DE genes	542	PREDICTED: hypothetical protein [Vitis vinifera]	Biological Process: metabolic process (GO:0008152), Molecular Function: transferase activity, transferring hexosyl groups (GO:0016758)	AT3G46660	-	-
Contig868	32.23	19.5	23.22	23	0.00301642	0.0522187	0.0494894	No	No	No	-	588	hypothetical protein [Vitis vinifera]	-	AT5G58005	-	-
Contig869	46.13	107.73	83.88	53.83	2.06699e-14	6.93417e-07	0.276313	Yes	No	No	up-regulated DE genes	480	predicted protein [Populus trichocarpa] gb|EEE84084.1| predicted protein [Populus trichocarpa]	Molecular Function: monooxygenase activity (GO:0004497), Biological Process: oxidation reduction (GO:0055114)	AT3G24200	-	-
Contig87	19.63	12.28	16.99	21.57	0.00124869	0.287676	0.483011	No	No	No	-	1321	hypothetical protein [Vitis vinifera]	Biological Process: proteolysis (GO:0006508), Molecular Function: cysteine-type peptidase activity (GO:0008234)	AT4G00690	-	-
Contig870	20.04	213.26	172.15	50.84	2.71245e-84	4.15361e-61	3.32488e-07	Yes	Yes	Yes	up-regulated DE genes	418	predicted protein [Populus trichocarpa] gb|EEE79847.1| predicted protein [Populus trichocarpa]	-	AT4G16790	-	-
Contig871	1781.97	1274.37	2000.17	1616.8	3.02094e-61	3.8226e-10	8.0373e-07	No	No	No	-	672	predicted protein [Populus trichocarpa] gb|ABK96021.1| unknown [Populus trichocarpa] gb|EEF03701.1| predicted protein [Populus trichocarpa] gb|ACM79938.1| eIF5A4 [Populus deltoides]	Molecular Function: RNA binding (GO:0003723), Molecular Function: translation elongation factor activity (GO:0003746), Biological Process: translational frameshifting (GO:0006452), Molecular Function: ribosome binding (GO:0043022), Biological Process: positive regulation of translational elongation (GO:0045901), Biological Process: positive regulation of translational termination (GO:0045905)	AT1G13950	-	-
Contig872	30.85	25.87	35.34	26.12	0.141318	0.220962	0.184249	No	No	No	-	1054	PREDICTED: hypothetical protein [Vitis vinifera]	Molecular Function: catalytic activity (GO:0003824), Molecular Function: FAD binding (GO:0050660)	AT4G36400	-	-
Contig873	30.8	29.41	26.66	36.73	0.858573	0.459454	0.338109	No	No	No	-	434	predicted protein [Populus trichocarpa] gb|EEE94142.1| predicted protein [Populus trichocarpa]	-	AT5G08580	-	-
Contig874	305.81	272.81	280.88	309.74	0.00130581	0.0176322	0.723995	No	No	No	-	1150	40S ribosomal protein S6, putative [Ricinus communis] gb|EEF48536.1| 40S ribosomal protein S6, putative [Ricinus communis]	Molecular Function: structural constituent of ribosome (GO:0003735), Cellular Component: intracellular (GO:0005622), Cellular Component: ribosome (GO:0005840), Biological Process: translation (GO:0006412)	AT5G10360	-	-
Contig875	0	0	0	0	1	1	1	No	No	No	-	381	protease inhibitor/seed storage/lipid transfer protein family protein [Arabidopsis lyrata subsp. lyrata] gb|EFH59632.1| protease inhibitor/seed storage/lipid transfer protein family protein [Arabidopsis lyrata subsp. lyrata]	-	AT3G22620	-	-
Contig876	35.02	33.11	27.72	43.54	0.673918	0.0750806	0.0633538	No	No	No	-	843	predicted protein [Populus trichocarpa] gb|EEE84655.1| predicted protein [Populus trichocarpa]	-	AT2G29210	-	-
Contig877	64.07	45.24	70.81	59.92	0.000438023	0.280819	0.508324	No	No	No	-	794	Got1-like family protein, expressed [Oryza sativa (japonica cultivar-group)]	Biological Process: vesicle-mediated transport (GO:0016192)	AT5G01430	-	-
Contig878	24.66	9.79	14.88	22.33	2.64164e-08	0.000929868	0.493675	Yes	No	No	down-regulated DE genes	995	predicted protein [Laccaria bicolor S238N-H82] gb|EDR08724.1| predicted protein [Laccaria bicolor S238N-H82]	-	AT1G22240	-	-
Contig879	59.93	42.73	53.96	44.14	0.0111317	0.414125	0.0243226	No	No	No	-	476	PREDICTED: zinc finger protein 160-like [Rattus norvegicus]	-	AT4G11385	-	-
Contig88	81.26	35.05	23.79	50.36	3.10137e-42	6.58689e-70	1.76466e-16	Yes	Yes	No	down-regulated DE genes	2062	LRX1, putative [Ricinus communis] gb|EEF47038.1| LRX1, putative [Ricinus communis]	-	AT4G18670	-	-
Contig880	232.08	142.41	176.9	198.55	1.31389e-42	3.19302e-15	3.89286e-06	No	No	No	-	1805	RNA polymerase [Elaeis guineensis]	Biological Process: transcription (GO:0006350)	AT1G54250	-	-
Contig881	309.29	394.48	182.08	323.77	9.05873e-28	5.08918e-82	0.0581062	No	No	No	-	2398	hypothetical protein [Vitis vinifera]	-	AT5G56030	-	-
Contig882	63.83	141.74	84.87	69.81	6.0643e-44	2.02797e-05	0.215786	Yes	No	No	up-regulated DE genes	1325	unnamed protein product [Vitis vinifera]	-	AT4G24160	-	-
Contig883	0	0	0	0.68	1	1	0.452363	No	No	No	-	357	alpha-galactosidase/alpha-n-acetylgalactosaminidase, putative [Ricinus communis] gb|EEF32347.1| alpha-galactosidase/alpha-n-acetylgalactosaminidase, putative [Ricinus communis]	-	AT3G26380	-	-
Contig884	101.6	482.57	256.21	295.39	4.59383e-201	5.23967e-51	3.90843e-71	Yes	Yes	Yes	up-regulated DE genes	699	PREDICTED: hypothetical protein [Vitis vinifera]	Biological Process: metabolic process (GO:0008152), Molecular Function: transferase activity, transferring hexosyl groups (GO:0016758)	AT1G22380	-	-
Contig885	25.99	83.37	52.65	21.71	7.68356e-20	1.70989e-06	0.359668	Yes	Yes	No	inconsistently-regulated DE genes	545	PREDICTED: hypothetical protein [Vitis vinifera]	Biological Process: cell redox homeostasis (GO:0045454)	AT5G04260	-	-
Contig886	196.76	128.84	211.05	167.22	1.9148e-11	0.223142	0.00788548	No	No	No	-	660	unknown [Glycine max]	-	AT4G16450	-	-
Contig887	15.87	10.33	11.04	11.53	0.140851	0.227645	0.283403	No	No	No	-	440	hypothetical protein [Vitis vinifera]	-	AT5G60370	-	-
Contig888	124.2	91.81	105.83	68.46	0.000276513	0.0487153	9.95004e-11	No	No	No	-	575	Prefoldin subunit, putative [Ricinus communis] gb|EEF39449.1| Prefoldin subunit, putative [Ricinus communis]	Biological Process: protein folding (GO:0006457), Cellular Component: prefoldin complex (GO:0016272), Molecular Function: unfolded protein binding (GO:0051082)	AT2G07340	-	-
Contig89	2.42	1.67	0.51	3.47	0.48725	0.0271174	0.416566	No	Yes	No	inconsistently-regulated DE genes	906	cytochrome oxidase subunit II [Mirza coquereli] gb|ACK77238.1| cytochrome oxidase subunit II [Mirza coquereli]	-	AT3G01100	-	-
Contig890	0	0.44	0.47	0	0.479699	0.462978	1	No	No	No	-	494	cytochrome P450 CYP71D177 [Scoparia dulcis]	Molecular Function: monooxygenase activity (GO:0004497), Molecular Function: iron ion binding (GO:0005506), Molecular Function: electron carrier activity (GO:0009055), Molecular Function: heme binding (GO:0020037)	AT3G48310	-	-
Contig891	31.63	16.89	41.76	29.45	0.00312204	0.106367	0.778829	No	No	No	-	410	predicted protein [Populus trichocarpa] gb|EEE71850.1| predicted protein [Populus trichocarpa]	-	AT5G03210	-	-
Contig892	149.31	82.77	136.25	114.93	4.90009e-15	0.178396	0.000279504	No	No	No	-	664	Protein yrdA, putative [Ricinus communis] gb|EEF51763.1| Protein yrdA, putative [Ricinus communis]	-	AT5G63510	-	-
Contig893	55.04	24.34	29.28	38.62	1.06124e-08	5.73084e-06	0.00728418	Yes	No	No	down-regulated DE genes	569	unnamed protein product [Vitis vinifera]	-	AT3G26380	-	-
Contig894	17.23	4.77	7.23	8.43	1.8948e-05	0.00155828	0.00889726	Yes	Yes	Yes	down-regulated DE genes	544	conserved Plasmodium protein, unknown function [Plasmodium falciparum 3D7] emb|CAD49024.1| conserved Plasmodium protein, unknown function [Plasmodium falciparum 3D7]	-	AT1G50270	-	-
Contig895	112.28	148.98	112.42	132.1	2.95426e-06	1	0.0112228	No	No	No	-	883	tobacco fibrillarin homolog [Nicotiana tabacum]	Molecular Function: RNA binding (GO:0003723), Biological Process: rRNA processing (GO:0006364), Biological Process: tRNA processing (GO:0008033), Molecular Function: methyltransferase activity (GO:0008168)	AT4G25630	-	-
Contig896	124.25	73.1	112	133.8	6.13538e-13	0.124413	0.256047	No	No	No	-	814	predicted protein [Populus trichocarpa] gb|EEE93970.1| predicted protein [Populus trichocarpa]	-	AT5G42330	-	-
Contig897	402.48	100.55	70.32	134.01	1.66711e-104	6.32839e-132	1.96191e-71	Yes	Yes	Yes	down-regulated DE genes	510	unnamed protein product [Vitis vinifera]	-	AT3G19820	-	-
Contig898	229.42	153.08	152.37	208.58	4.57403e-12	7.37181e-12	0.091006	No	No	No	-	653	nucleoside transporter, putative [Ricinus communis] gb|EEF37723.1| nucleoside transporter, putative [Ricinus communis]	Molecular Function: nucleoside transmembrane transporter activity (GO:0005337), Biological Process: transport (GO:0006810), Cellular Component: membrane (GO:0016020)	AT4G05120	-	-
Contig899	47.66	27.9	23.48	45.44	1.2355e-06	2.25617e-09	0.653025	No	Yes	No	down-regulated DE genes	946	hypothetical protein [Nicotiana tabacum]	-	AT1G58400	-	-
Contig90	20.14	11.66	10.29	17.56	0.00044065	3.9921e-05	0.359577	No	No	No	-	1169	unnamed protein product [Vitis vinifera]	-	AT1G09010	-	-
Contig900	31.65	27.57	25.59	27.86	0.464517	0.297502	0.51197	No	No	No	-	416	UBX domain-containing protein, putative [Ricinus communis] gb|EEF43422.1| UBX domain-containing protein, putative [Ricinus communis]	-	AT4G10790	-	-
Contig901	14.85	16.96	12.15	14.01	0.389814	0.2372	0.757372	No	No	No	-	1276	ALG2-interacting protein X [Nicotiana tabacum]	-	AT1G15130	-	-
Contig902	170.8	116.82	130.11	175.91	0.000101474	0.0049598	0.752327	No	No	No	-	313	odv-e66 [Adoxophyes orana granulovirus] gb|AAP85665.1| odv-e66 [Adoxophyes orana granulovirus]	-	AT4G13340	-	-
Contig903	108.26	135.13	105.54	103.66	0.000487301	0.731521	0.553593	No	No	No	-	855	predicted protein [Populus trichocarpa] gb|EEE89164.1| predicted protein [Populus trichocarpa]	-	AT1G59710	-	-
Contig904	37.92	49.28	32.49	45.07	0.0467893	0.31238	0.199051	No	No	No	-	584	unnamed protein product [Vitis vinifera]	-	AT3G18640	-	-
Contig905	0	0	0.43	0	1	0.462978	1	No	No	No	-	544	PREDICTED: hypothetical protein [Vitis vinifera] emb|CBI15413.3| unnamed protein product [Vitis vinifera]	-	AT1G18470	-	-
Contig906	9.03	8.62	9.22	8.75	0.885221	1	1	No	No	No	-	552	predicted protein [Micromonas pusilla CCMP1545]	-	AT5G53800	-	-
Contig907	40.11	36.96	30.55	29.13	0.193487	4.11502e-05	2.78272e-06	No	No	No	-	2810	predicted protein [Populus trichocarpa] gb|EEE87990.1| predicted protein [Populus trichocarpa]	-	AT2G41900	-	-
Contig908	56.06	51.58	69.06	57.1	0.502011	0.0723994	0.902208	No	No	No	-	516	PREDICTED: hypothetical protein [Vitis vinifera] emb|CBI24334.3| unnamed protein product [Vitis vinifera]	Molecular Function: phosphoprotein phosphatase activity (GO:0004721), Cellular Component: nucleus (GO:0005634), Biological Process: mRNA processing (GO:0006397)	AT1G73820	-	-
Contig909	0	0	0	0	1	1	1	No	No	No	-	421	unknown [Glycine max]	-	AT3G03610	-	-
Contig910	27.09	415.05	524.79	373.27	0	0	6.96419e-304	Yes	Yes	Yes	up-regulated DE genes	832	unknown [Glycine max]	-	AT4G14746	-	-
Contig911	127.53	65.49	93.6	77.2	1.54278e-16	4.05172e-05	3.39906e-10	No	No	No	-	707	PREDICTED: hypothetical protein [Vitis vinifera]	-	AT5G20165	-	-
Contig912	243.72	236.28	222.19	265.24	0.609076	0.144431	0.165214	No	No	No	-	478	elongation factor 1A [Avicennia marina]	Molecular Function: GTP binding (GO:0005525)	AT5G60390	-	-
Contig913	33.43	16.64	34.96	34.5	0.00195513	0.852454	0.92477	Yes	No	No	inconsistently-regulated DE genes	364	predicted protein [Populus trichocarpa] gb|EEF08980.1| predicted protein [Populus trichocarpa]	-	AT1G47570	-	-
Contig914	33.91	20.53	26.92	24.71	1.22338e-05	0.0357424	0.00561585	No	No	No	-	1212	predicted protein [Populus trichocarpa] gb|EEE97292.1| predicted protein [Populus trichocarpa]	-	AT1G11350	-	-
Contig915	0	0	0	0.45	1	1	0.452363	No	No	No	-	541	predicted protein [Populus trichocarpa] gb|EEE84007.1| predicted protein [Populus trichocarpa]	-	AT3G13030	-	-
Contig916	32.37	39.25	34.24	32.28	0.278239	0.792091	1	No	No	No	-	419	PREDICTED: hypothetical protein [Vitis vinifera] emb|CBI15058.3| unnamed protein product [Vitis vinifera]	-	AT4G06688	-	-
Contig918	705.89	693.04	779.2	703.96	0.481096	9.86839e-05	0.926706	No	No	No	-	906	similar to 60S ribosomal protein L35 [Solanum lycopersicum]	Molecular Function: structural constituent of ribosome (GO:0003735), Cellular Component: intracellular (GO:0005622), Cellular Component: ribosome (GO:0005840), Biological Process: translation (GO:0006412)	AT5G02610	-	-
Contig919	103.88	75.45	125.82	85.69	0.000177498	0.0119149	0.0256586	No	No	No	-	651	conserved hypothetical protein [Ricinus communis] gb|EEF32732.1| conserved hypothetical protein [Ricinus communis]	-	AT4G35980	-	-
Contig920	165.35	1142.86	614.44	395.61	0	1.08536e-245	4.771e-86	Yes	Yes	Yes	up-regulated DE genes	865	proteophosphoglycan ppg4 [Leishmania braziliensis MHOM/BR/75/M2904] emb|CAM43270.1| proteophosphoglycan ppg4 [Leishmania braziliensis]	-	AT4G26110	-	-
Contig921	26.42	30.12	25.25	26.17	0.225702	0.695598	0.955251	No	No	No	-	1329	PREDICTED: hypothetical protein [Vitis vinifera] emb|CAN65722.1| hypothetical protein [Vitis vinifera] emb|CBI20973.3| unnamed protein product [Vitis vinifera]	Molecular Function: N-acetyltransferase activity (GO:0008080), Biological Process: metabolic process (GO:0008152)	AT5G11340	-	-
Contig922	246.73	289.52	282.21	239.88	3.37832e-05	0.000668859	0.505871	No	No	No	-	1047	unknown [Solanum lycopersicum]	-	AT1G01820	-	-
Contig923	26.6	18.27	15.94	25.76	0.0695974	0.0205559	0.923102	No	No	No	-	450	unnamed protein product [Vitis vinifera]	-	AT4G38750	-	-
Contig924	22.21	30.32	19.54	23.64	0.0804558	0.55231	0.773267	No	No	No	-	521	Exportin-7, putative [Ricinus communis] gb|EEF36832.1| Exportin-7, putative [Ricinus communis]	-	AT5G06120	-	-
Contig925	6.12	5.16	1.97	0.82	0.724552	0.0205405	0.00116578	No	Yes	Yes	down-regulated DE genes	587	Symbols: | ATP binding / microtubule motor | chr1:20748915-20752862 FORWARD [Arabidopsis thaliana]	-	AT1G55550	-	-
Contig926	77.91	68.8	105.56	81.8	0.12535	3.9437e-05	0.549361	No	No	No	-	868	conserved hypothetical protein [Ricinus communis] gb|EEF49007.1| conserved hypothetical protein [Ricinus communis]	-	AT5G53330	-	-
Contig927	97.39	74.07	78.4	64.78	0.000340011	0.0045512	5.54631e-07	No	No	No	-	850	MYB-like DNA-binding protein [Catharanthus roseus]	-	AT5G13820	-	-
Contig928	235.55	46.86	54.9	53.21	2.09319e-77	1.57638e-65	1.85004e-65	Yes	Yes	Yes	down-regulated DE genes	531	xyloglucan endotransglucosylase-hydrolase XTH9 [Solanum lycopersicum]	Cellular Component: cell wall (GO:0005618), Biological Process: cellular glucan metabolic process (GO:0006073), Molecular Function: xyloglucan:xyloglucosyl transferase activity (GO:0016762), Cellular Component: apoplast (GO:0048046)	AT4G14130	-	-
Contig929	75.98	57.81	49.99	67.55	5.57202e-06	3.77681e-11	0.0483119	No	No	No	-	1759	succinate dehydrogenase, putative [Ricinus communis] gb|EEF31905.1| succinate dehydrogenase, putative [Ricinus communis]	Molecular Function: electron carrier activity (GO:0009055), Molecular Function: oxidoreductase activity (GO:0016491)	AT5G66760	-	-
Contig930	39.41	13.19	18.06	25.33	2.79141e-07	0.000137841	0.0188924	Yes	Yes	No	down-regulated DE genes	410	PREDICTED: hypothetical protein [Vitis vinifera]	-	AT1G01240	-	-
Contig931	479.34	158.57	344.87	344.76	3.61815e-158	1.70896e-21	4.95257e-21	Yes	No	No	down-regulated DE genes	891	PREDICTED: hypothetical protein isoform 1 [Vitis vinifera] ref|XP_002270957.1| PREDICTED: hypothetical protein isoform 2 [Vitis vinifera] emb|CBI40326.3| unnamed protein product [Vitis vinifera]	-	AT3G61260	-	-
Contig932	46.12	48.43	23.78	46.97	0.7035	2.73199e-05	0.895238	No	No	No	-	545	NADH dehydrogenase subunit 1 [Gerris sp. NKMT033] gb|ACJ69480.1| NADH dehydrogenase subunit 1 [Gerris sp. NKMT033]	-	AT2G13660	-	-
Contig933	30.68	29.6	32.63	20.93	0.745757	0.590452	0.00186977	No	No	No	-	1177	Josephin-2, putative [Ricinus communis] gb|EEF36724.1| Josephin-2, putative [Ricinus communis]	-	AT2G29640	-	-
Contig934	21.77	22.92	15.23	22.1	0.795662	0.0833646	0.928734	No	No	No	-	623	conserved hypothetical protein [Ricinus communis] gb|EEF44322.1| conserved hypothetical protein [Ricinus communis]	-	AT3G23980	-	-
Contig935	444.72	363.26	451.09	417.08	3.70303e-05	0.778005	0.191478	No	No	No	-	436	deleted in split hand/splt foot protein 1 [Ipomoea batatas]	-	AT1G64750	-	-
Contig936	1.25	0.45	0.48	3.52	0.626235	0.629101	0.201725	No	No	No	-	480	hypothetical protein ARALYDRAFT_477991 [Arabidopsis lyrata subsp. lyrata] gb|EFH58751.1| hypothetical protein ARALYDRAFT_477991 [Arabidopsis lyrata subsp. lyrata]	-	AT3G06760	-	-
Contig937	303.67	176.74	111.64	141.9	6.3949e-24	1.22949e-59	1.27216e-38	No	Yes	Yes	down-regulated DE genes	628	PREDICTED: hypothetical protein [Vitis vinifera]	-	AT2G21235	-	-
Contig938	378.76	209.59	107.81	244.16	1.12501e-29	4.30737e-88	2.96786e-17	No	Yes	No	down-regulated DE genes	543	cellulose synthase [Solanum tuberosum]	Cellular Component: membrane (GO:0016020), Molecular Function: cellulose synthase (UDP-forming) activity (GO:0016760), Biological Process: cellulose biosynthetic process (GO:0030244)	AT5G05170	-	-
Contig94	66.37	68.73	78.52	72.49	0.583401	0.00520632	0.15396	No	No	No	-	1659	NBS-LRR protein [Solanum acaule]	Molecular Function: ATP binding (GO:0005524), Biological Process: apoptosis (GO:0006915)	AT5G48620	-	-
Contig940	85.08	75.8	49.92	66.2	0.0229917	1.96357e-20	3.76056e-06	No	No	No	-	2021	PREDICTED: hypothetical protein [Vitis vinifera]	-	AT4G24280	-	-
Contig941	22.5	17.35	23.78	21.18	0.304708	0.829245	0.822996	No	No	No	-	399	hypothetical protein [Plasmodium berghei strain ANKA] emb|CAI05410.1| hypothetical protein PB402672.00.0 [Plasmodium berghei]	-	AT1G20130	-	-
Contig942	26.11	26.14	22.78	21.34	1	0.362669	0.173163	No	No	No	-	894	predicted protein [Populus trichocarpa] gb|EEE78463.1| predicted protein [Populus trichocarpa]	Cellular Component: nucleus (GO:0005634), Biological Process: mRNA processing (GO:0006397)	AT1G17760	-	-
Contig943	71.19	7.43	18.1	23.5	9.01114e-34	3.40667e-19	2.26397e-14	Yes	Yes	Yes	down-regulated DE genes	524	cytochrome P450 [Nepeta racemosa]	Molecular Function: monooxygenase activity (GO:0004497), Molecular Function: iron ion binding (GO:0005506), Molecular Function: electron carrier activity (GO:0009055), Molecular Function: heme binding (GO:0020037)	AT1G13080	CYP71B	-
Contig944	100.83	72.57	78.69	83.26	0.00017245	0.0050671	0.0282056	No	No	No	-	641	PREDICTED: hypothetical protein [Vitis vinifera] emb|CBI16241.3| unnamed protein product [Vitis vinifera]	-	AT3G45630	-	-
Contig945	43.91	35.33	21.25	45.41	0.0840646	6.31283e-07	0.810288	No	Yes	No	inconsistently-regulated DE genes	686	PREDICTED: hypothetical protein [Vitis vinifera]	-	AT5G06600	-	-
Contig946	136.71	119.91	110.36	120.66	0.00636239	2.01664e-05	0.0121844	No	No	No	-	1411	unnamed protein product [Vitis vinifera]	Molecular Function: DNA binding (GO:0003677), Cellular Component: nucleus (GO:0005634)	AT1G15340	-	-
Contig947	0	0	0	0.7	1	1	0.452363	No	No	No	-	343	hypothetical protein FIC_01939 [Flavobacteriaceae bacterium 3519-10] gb|ACU08381.1| hypothetical protein FIC_01939 [Flavobacteriaceae bacterium 3519-10]	-	AT3G42660	-	-
Contig948	11.73	148.62	62.79	34.83	6.67376e-79	2.12427e-22	8.6368e-08	Yes	Yes	Yes	up-regulated DE genes	527	UDP-glucose:glucosyltransferase [Lycium barbarum]	Biological Process: metabolic process (GO:0008152), Molecular Function: transferase activity, transferring hexosyl groups (GO:0016758)	AT1G05680	-	-
Contig949	24.26	24.04	22.8	36.96	1	0.770006	0.0176162	No	No	No	-	477	hypothetical protein SORBIDRAFT_01g030150 [Sorghum bicolor] gb|EER91995.1| hypothetical protein SORBIDRAFT_01g030150 [Sorghum bicolor]	-	AT2G31010	-	-
Contig950	13.51	6.41	10.44	17.03	0.00364986	0.264903	0.265106	Yes	No	No	inconsistently-regulated DE genes	709	RTX toxin ABC transporter [Xenorhabdus nematophila ATCC 19061] emb|CBJ89441.1| RTX toxin ABC transporter [Xenorhabdus nematophila ATCC 19061]	-	AT5G07820	-	-
Contig951	18.48	1.89	1.99	1.99	1.41126e-10	8.22577e-10	8.52469e-09	Yes	Yes	Yes	down-regulated DE genes	572	PREDICTED: hypothetical protein [Vitis vinifera]	Biological Process: metabolic process (GO:0008152), Molecular Function: transferase activity, transferring hexosyl groups (GO:0016758)	AT3G02100	-	-
Contig952	147.74	155.98	127.49	134.79	0.441288	0.0522579	0.232819	No	No	No	-	559	R2-like protein [Solanum sp. AM-3778-16]	-	AT1G59780	-	-
Contig953	220.13	282.73	168.98	208.01	3.25484e-10	1.10906e-08	0.208024	No	No	No	-	1053	hypothetical protein [Vitis vinifera]	-	AT5G43240	-	-
Contig954	15.25	11.91	9.2	8.86	0.448961	0.145893	0.137723	No	No	No	-	327	Symbols: EMB2745 | EMB2745 (EMBRYO DEFECTIVE 2745) | chr5:15895729-15897972 FORWARD [Arabidopsis thaliana]	-	AT5G39710	-	-
Contig955	100.11	101.28	95.99	137.62	0.815508	0.386732	7.72104e-13	No	No	No	-	1897	transferase, transferring glycosyl groups, putative [Ricinus communis] gb|EEF34254.1| transferase, transferring glycosyl groups, putative [Ricinus communis]	Cellular Component: 1,3-beta-glucan synthase complex (GO:0000148), Molecular Function: 1,3-beta-glucan synthase activity (GO:0003843), Biological Process: 1,3-beta-glucan biosynthetic process (GO:0006075), Cellular Component: membrane (GO:0016020)	AT5G13000	-	-
Contig956	39.93	30.55	29.08	32.79	0.00562538	0.0014574	0.0476581	No	No	No	-	1289	predicted protein [Populus trichocarpa] gb|EEE99913.1| predicted protein [Populus trichocarpa]	-	AT4G09900	-	-
Contig957	11.73	1.11	13.61	1.99	2.6523e-05	0.658792	0.00146817	Yes	No	Yes	inconsistently-regulated DE genes	391	zinc finger protein, putative [Ricinus communis] gb|EEF29491.1| zinc finger protein, putative [Ricinus communis]	-	AT5G15840	-	-
Contig958	1325.89	123.47	77.13	82.43	0	0	0	Yes	Yes	Yes	down-regulated DE genes	750	hypothetical protein LOC100383538 [Zea mays] gb|ACN34407.1| unknown [Zea mays]	-	AT5G09530	-	-
Contig959	82.95	57.09	52.03	55.29	2.3802e-06	1.67648e-08	9.3028e-07	No	No	No	-	974	serine/threonine protein kinase-like [Solanum tuberosum]	-	AT5G15080	-	-
Contig960	75.98	36.47	68.25	41.1	1.3281e-10	0.280468	7.70273e-08	Yes	No	No	down-regulated DE genes	617	PREDICTED: hypothetical protein [Vitis vinifera] emb|CBI37988.3| unnamed protein product [Vitis vinifera]	-	AT4G38960	-	-
Contig961	168.27	163.28	182.75	156.3	0.546985	0.085569	0.146439	No	No	No	-	1080	PREDICTED: hypothetical protein [Vitis vinifera] emb|CBI24056.3| unnamed protein product [Vitis vinifera]	Molecular Function: threonine-type endopeptidase activity (GO:0004298), Cellular Component: proteasome core complex (GO:0005839), Biological Process: proteolysis involved in cellular protein catabolic process (GO:0051603)	AT4G31300	-	-
Contig962	41.54	45.5	35.3	30.37	0.527886	0.324419	0.0579843	No	No	No	-	485	hydrolase, alpha/beta fold family protein [Solanum demissum]	-	AT3G09690	-	-
Contig963	10.03	92.16	50.81	28.11	5.48103e-93	1.72975e-36	1.14986e-11	Yes	Yes	Yes	up-regulated DE genes	1134	unnamed protein product [Vitis vinifera]	-	AT1G65790	-	-
Contig964	14.74	5.62	8.55	9.91	0.000150376	0.0193909	0.0995587	Yes	No	No	down-regulated DE genes	731	N-acetylglucosaminyl transferase component [Medicago truncatula]	-	AT3G57170	-	-
Contig965	106.12	103.47	112.33	100.39	0.761378	0.471469	0.503641	No	No	No	-	688	TGF-beta receptor-interacting protein 1 [Phaseolus vulgaris]	-	AT2G46290	-	-
Contig966	19.3	8.25	5.43	12.75	0.00765515	0.00046428	0.16213	Yes	Yes	No	down-regulated DE genes	341	hypothetical protein SORBIDRAFT_03g016290 [Sorghum bicolor] gb|EES00765.1| hypothetical protein SORBIDRAFT_03g016290 [Sorghum bicolor]	-	AT2G47410	-	-
Contig967	0	0	0	0	1	1	1	No	No	No	-	355	CG7065 [Drosophila melanogaster] sp|Q7YZA2.1|Y7065_DROME RecName: Full=Uncharacterized protein CG7065 gb|AAF46448.3| CG7065 [Drosophila melanogaster] gb|AAY84905.1| LD15018p [Drosophila melanogaster]	-	AT4G35785	-	-
Contig968	0	0	0	0.45	1	1	0.452363	No	No	No	-	531	PREDICTED: hypothetical protein [Vitis vinifera]	-	AT2G28660	-	-
Contig969	0	0	0	0.38	1	1	0.452363	No	No	No	-	632	unknown [Glycine max]	-	AT4G15545	-	-
Contig970	26.38	17.88	17.21	19.46	0.0617659	0.0445142	0.138571	No	No	No	-	484	PREDICTED: hypothetical protein [Vitis vinifera]	Molecular Function: monooxygenase activity (GO:0004497), Molecular Function: iron ion binding (GO:0005506), Molecular Function: electron carrier activity (GO:0009055), Molecular Function: heme binding (GO:0020037)	AT4G12320	CYP706A	-
Contig971	49.75	20.96	33.05	26.9	1.36616e-06	0.0116818	0.000381104	Yes	No	No	down-regulated DE genes	413	unnamed protein product [Vitis vinifera]	-	AT5G66030	-	-
Contig972	87.2	22.98	88.15	89.64	1.20994e-35	0.907494	0.725452	Yes	No	No	inconsistently-regulated DE genes	819	predicted protein [Populus trichocarpa] gb|EEE80955.1| predicted protein [Populus trichocarpa]	Molecular Function: aspartic-type endopeptidase activity (GO:0004190), Biological Process: proteolysis (GO:0006508)	AT5G37540	-	-
Contig973	265.67	172.1	246.1	325.41	1.51139e-24	0.0538597	4.66467e-08	No	No	No	-	1085	S-adenosylmethionine-dependent methyltransferase, putative [Ricinus communis] gb|EEF30882.1| S-adenosylmethionine-dependent methyltransferase, putative [Ricinus communis]	Biological Process: metabolic process (GO:0008152), Molecular Function: methyltransferase activity (GO:0008168)	AT4G22530	-	-
Contig974	25.52	11.39	19.74	26.3	7.53852e-08	0.057676	0.85206	Yes	No	No	inconsistently-regulated DE genes	1102	PREDICTED: hypothetical protein, partial [Homo sapiens] ref|XP_002347836.1| PREDICTED: hypothetical protein, partial [Homo sapiens]	-	AT2G43680	-	-
Contig975	27.87	30.66	21.71	35.19	0.613287	0.195037	0.178872	No	No	No	-	501	transcription factor, putative [Ricinus communis] gb|EEF46425.1| transcription factor, putative [Ricinus communis]	-	AT4G29100	-	-
Contig976	71.07	26.81	52.57	45.31	4.1919e-14	0.00645935	0.000116284	Yes	No	No	down-regulated DE genes	581	unknown [Glycine max]	-	AT5G49690	-	-
Contig977	3.77	1.89	1.68	1.99	0.173708	0.155743	0.662197	No	No	No	-	687	hypothetical protein SORBIDRAFT_04g029310 [Sorghum bicolor] gb|EES07332.1| hypothetical protein SORBIDRAFT_04g029310 [Sorghum bicolor]	-	AT1G15520	-	-
Contig978	27.15	29.23	30.81	41.2	0.546699	0.302669	0.000257091	No	No	No	-	1014	PREDICTED: similar to F-box family protein [Vitis vinifera] emb|CBI23816.3| unnamed protein product [Vitis vinifera]	-	AT1G10890	-	-
Contig979	74.53	41.72	58.73	58.66	1.52058e-10	0.00508591	0.00529909	No	No	No	-	918	unnamed protein product [Vitis vinifera]	Biological Process: oxidation reduction (GO:0055114)	AT3G27340	-	-
Contig98	43.38	21.99	33.86	35.34	5.668e-05	0.115317	0.201665	No	No	No	-	492	monodehydroascorbate reductase, putative [Ricinus communis] gb|EEF40944.1| monodehydroascorbate reductase, putative [Ricinus communis]	-	AT3G27820	-	-
Contig980	0.98	0	0.57	0	0.500824	1	0.504539	No	No	No	-	407	Symbols: | unknown protein | chr3:21447250-21447675 REVERSE [Arabidopsis thaliana]	-	AT3G57930	-	-
Contig981	37.55	14.64	18.37	20.83	1.22178e-12	2.51747e-08	3.29129e-06	Yes	Yes	No	down-regulated DE genes	1020	Rhomboid protein, putative [Ricinus communis] gb|EEF32906.1| Rhomboid protein, putative [Ricinus communis]	Cellular Component: integral to membrane (GO:0016021)	AT3G59520	-	-
Contig982	1.16	1.51	1.99	1.99	0.767183	0.283243	0.183562	No	No	No	-	861	Symbols: | ABC transporter family protein | chr4:13110627-13112360 REVERSE [Arabidopsis thaliana]	-	AT4G25750	-	-
Contig983	0	0	0.26	0	1	0.462978	1	No	No	No	-	903	predicted protein [Populus trichocarpa] gb|EEF04628.1| predicted protein [Populus trichocarpa]	Biological Process: cell death (GO:0008219), Cellular Component: integral to membrane (GO:0016021)	AT1G61560	-	-
Contig984	19.6	9.27	13.11	17.34	0.000197903	0.0371326	0.490705	Yes	No	No	down-regulated DE genes	794	PREDICTED: hypothetical protein [Vitis vinifera]	-	AT5G18160	-	-
Contig985	0.26	0	0.15	0	0.500824	1	0.504539	No	No	No	-	1507	heme lyase subunit NrfE [Citrobacter sp. 30_2] gb|EEH96087.1| heme lyase subunit NrfE [Citrobacter sp. 30_2]	-	AT1G75540	-	-
Contig986	30.03	14.19	18.62	33.47	1.91072e-05	0.00467428	0.471064	Yes	No	No	inconsistently-regulated DE genes	671	PREDICTED: hypothetical protein [Vitis vinifera]	Molecular Function: transcription factor activity (GO:0003700), Biological Process: regulation of transcription, DNA-dependent (GO:0006355), Molecular Function: sequence-specific DNA binding (GO:0043565), Molecular Function: protein dimerization activity (GO:0046983)	AT3G56850	-	-
Contig987	109.91	410.28	460.7	562.05	1.05455e-110	7.74996e-135	1.69541e-189	Yes	Yes	Yes	up-regulated DE genes	559	mannitol transporter [Artemisia annua]	Molecular Function: transporter activity (GO:0005215), Biological Process: transport (GO:0006810), Cellular Component: integral to membrane (GO:0016021), Biological Process: transmembrane transport (GO:0055085)	AT2G16120	-	-
Contig988	166.81	23.85	29.88	96.22	8.8337e-81	7.63644e-68	1.81784e-13	Yes	Yes	No	down-regulated DE genes	635	PREDICTED: hypothetical protein [Vitis vinifera]	-	AT1G19835	-	-
Contig989	33.83	26.57	24.36	28.25	0.270868	0.12223	0.417426	No	No	No	-	342	L-ascorbate-6-phosphate lactonase [Leuconostoc gasicomitatum LMG 18811] emb|CBL92446.1| L-ascorbate-6-phosphate lactonase [Leuconostoc gasicomitatum LMG 18811]	-	AT3G22870	-	-
Contig990	11.31	9.41	17.5	11.87	0.582942	0.0728332	0.89367	No	No	No	-	529	predicted protein [Populus trichocarpa] gb|EEE78815.1| predicted protein [Populus trichocarpa]	-	AT1G80680	-	-
Contig991	3.44	0.75	3.99	0	0.221067	1	0.068199	No	No	No	-	290	predicted protein [Populus trichocarpa] gb|EEE95018.1| predicted protein [Populus trichocarpa]	-	AT1G54650	-	-
isotig00015	121.39	116.93	184.62	114.58	0.666996	8.30301e-08	0.533201	No	No	No	-	470	DNA topoisomerase III [Ralstonia solanacearum]	-	AT1G61400	-	-
isotig00018	38.24	29.85	57.92	31.55	0.0445869	9.16274e-05	0.137712	No	No	No	-	819	Symbols: | unknown protein | chr1:25961975-25962259 FORWARD [Arabidopsis thaliana]	-	AT1G69050	-	-
isotig00021	27.66	30	35.76	31.83	0.717182	0.157788	0.462076	No	No	No	-	440	hypothetical protein CY0110_03779 [Cyanothece sp. CCY0110] gb|EAZ93158.1| hypothetical protein CY0110_03779 [Cyanothece sp. CCY0110]	-	AT1G61400	-	-
isotig00022	68.27	70.58	105.17	54.67	0.756702	6.13189e-06	0.0557089	No	No	No	-	561	PREDICTED: hypothetical protein [Bos taurus] ref|XP_002689644.1| PREDICTED: hypothetical protein [Bos taurus] gb|DAA26930.1| hypothetical protein BOS_8804 [Bos taurus]	-	AT2G27380	-	-
isotig00029	86.29	85.04	139.37	75.26	0.915437	5.38396e-07	0.238433	No	No	No	-	430	putative transmembrane protein [Rhizobium leguminosarum bv. viciae 3841] emb|CAK06303.1| putative transmembrane protein [Rhizobium leguminosarum bv. viciae 3841]	-	AT1G61400	-	-
isotig00032	39.99	34.6	52.46	35.73	0.415506	0.0722029	0.507544	No	No	No	-	419	SecC motif-containing protein [Clostridium botulinum A3 str. Loch Maree] gb|ACA54756.1| SEC-C motif domain protein [Clostridium botulinum A3 str. Loch Maree]	-	AT1G61400	-	-
isotig00035	53.6	60.32	78.53	52.2	0.331525	0.000970074	0.846099	No	No	No	-	495	Symbols: | leucine-rich repeat family protein / protein kinase family protein | chr5:19765324-19769314 REVERSE [Arabidopsis thaliana]	-	AT5G48740	-	-
isotig00037	52.91	65.92	98.28	55.83	0.0561936	2.32872e-09	0.672872	No	No	No	-	558	Symbols: XXT5 | XXT5 (XYLOGLUCAN XYLOSYLTRANSFERASE 5); transferase/ transferase, transferring glycosyl groups / xyloglucan 6-xylosyltransferase | chr1:27959848-27961221 FORWARD [Arabidopsis thaliana]	-	AT1G74380	-	-
isotig00042	54.76	58.42	102.95	50.63	0.562406	1.04871e-11	0.501398	No	No	No	-	663	hypothetical protein C48C5.3 [Caenorhabditis elegans] gb|AAB37019.1| Hypothetical protein C48C5.3 [Caenorhabditis elegans]	-	AT1G51055	-	-
isotig00043	248.75	256.32	337.92	236.86	0.637431	3.16977e-07	0.468473	No	No	No	-	417	Symbols: | F-box family protein | chr5:15724860-15725618 FORWARD [Arabidopsis thaliana]	-	AT5G39250	-	-
isotig00047	30.5	26.78	33.51	31.26	0.234317	0.374533	0.829832	No	No	No	-	1236	PREDICTED: hypothetical protein [Vitis vinifera]	Molecular Function: ATP binding (GO:0005524), Biological Process: apoptosis (GO:0006915)	AT1G10920	-	-
isotig00051	72.03	69.81	118.16	69.66	0.82296	7.89135e-07	0.817774	No	No	No	-	468	unnamed protein product [Vitis vinifera]	-	AT1G47380	-	-
isotig00053	126.83	188.58	246.49	142.36	1.49944e-07	1.53969e-20	0.169425	No	No	No	-	475	putative cuticle protein CPR149 [Bombyx mori]	-	AT5G39250	-	-
isotig00061	32.86	41.27	56.84	28.62	0.208066	0.00132567	0.543189	No	No	No	-	346	Symbols: CSTF77, ATCSTF77 | CSTF77; protein binding | chr1:6110208-6116271 REVERSE [Arabidopsis thaliana]	-	AT1G17760	-	-
isotig00064	26.35	31.03	27.07	19.14	0.558384	1	0.283403	No	No	No	-	265	Symbols: | unknown protein | chr5:23696141-23697335 REVERSE [Arabidopsis thaliana]	-	AT5G58630	-	-
isotig00066	65.27	28.92	58.11	40.62	5.43516e-08	0.375977	0.00096334	Yes	No	No	down-regulated DE genes	434	zinc finger (C2H2 type) protein [Toxoplasma gondii VEG]	-	AT5G52040	-	-
isotig00070	355.76	96.47	246.03	248.97	1.58039e-118	4.9272e-16	6.74891e-15	Yes	No	No	down-regulated DE genes	711	hypothetical protein [Oryza sativa Japonica Group]	-	AT5G53800	-	-
isotig00071	51.48	21.85	33.43	35.9	1.06039e-10	0.0004585	0.00312473	Yes	No	No	down-regulated DE genes	713	PREDICTED: similar to ENSANGP00000028567 [Nasonia vitripennis]	-	AT3G26560	-	-
isotig00075	50.25	25.11	33.91	31.71	2.79973e-07	0.0022929	0.00046874	Yes	No	No	down-regulated DE genes	655	hypothetical protein CC1G_07279 [Coprinopsis cinerea okayama7#130]	-	AT2G16940	-	-
isotig00076	38.17	23.16	27.41	29.16	0.00650431	0.0705706	0.144272	No	No	No	-	439	PREDICTED: hypothetical protein [Mus musculus]	-	AT2G18540	-	-
isotig00077	47.17	29.59	36.26	28.21	0.000251338	0.0344977	0.00012052	No	No	No	-	702	hypothetical protein TcasGA2_TC006716 [Tribolium castaneum]	-	AT1G62760	-	-
isotig00079	296.32	113.18	128.94	115.59	2.01328e-53	2.72749e-41	1.71535e-48	Yes	Yes	Yes	down-regulated DE genes	585	hypothetical protein TGGT1_084280 [Toxoplasma gondii GT1]	-	AT1G20920	-	-
isotig00080	64.67	21.15	35.32	40.18	1.74833e-15	1.72721e-06	0.000107935	Yes	No	No	down-regulated DE genes	583	PREDICTED: similar to Snrp70 protein [Strongylocentrotus purpuratus]	-	AT3G26560	-	-
isotig00082	22.55	7.82	11.87	14.35	4.05435e-08	0.000354905	0.00821897	Yes	No	No	down-regulated DE genes	858	predicted protein [Arabidopsis lyrata subsp. lyrata] gb|EFH48418.1| predicted protein [Arabidopsis lyrata subsp. lyrata]	-	AT1G12040	-	-
isotig00083	63.69	23.15	35.32	39.4	3.92152e-13	3.96912e-06	0.000129357	Yes	No	No	down-regulated DE genes	570	hypothetical protein PANDA_007645 [Ailuropoda melanoleuca]	-	AT5G42820	-	-
isotig00084	23.92	24.19	42.33	21.6	1	0.000704272	0.622244	No	No	No	-	492	hypothetical protein BRAFLDRAFT_79140 [Branchiostoma floridae] gb|EEN56963.1| hypothetical protein BRAFLDRAFT_79140 [Branchiostoma floridae]	-	AT2G28910	-	-
isotig00086	96.97	60.1	70.7	61.21	1.02805e-06	0.000995029	5.51246e-06	No	No	No	-	576	PREDICTED: hypothetical protein [Nasonia vitripennis]	-	AT5G53800	-	-
isotig00088	68.97	25.67	50.2	42.16	3.79667e-14	0.0049427	3.4402e-05	Yes	No	No	down-regulated DE genes	590	PREDICTED: ATP-dependent RNA helicase DDX42 [Callithrix jacchus]	-	AT5G09880	-	-
isotig00089	15.53	3.1	13.75	10.39	7.62743e-06	0.713529	0.151104	Yes	No	No	down-regulated DE genes	488	protein kinase, putative [Toxoplasma gondii ME49] gb|EEA98982.1| protein kinase, putative [Toxoplasma gondii ME49]	-	AT5G42820	-	-
isotig00092	29.08	14.29	18.45	15.4	0.0012075	0.0338535	0.00450155	Yes	No	No	down-regulated DE genes	439	GF24669 [Drosophila ananassae] gb|EDV39095.1| GF24669 [Drosophila ananassae]	-	AT5G38560	-	-
isotig00093	497.4	97.54	158.18	167.86	1.68753e-187	6.90453e-114	7.23453e-103	Yes	Yes	Yes	down-regulated DE genes	610	conserved hypothetical protein [Toxoplasma gondii GT1]	-	AT3G26560	-	-
isotig00094	66.84	46.82	57.34	41.72	0.00192893	0.170422	0.000121842	No	No	No	-	573	predicted protein [Micromonas pusilla CCMP1545]	-	AT1G62760	-	-
isotig00095	57.18	32.64	50.86	40.08	0.000136409	0.395373	0.0125615	No	No	No	-	464	LigA [Kribbella flavida DSM 17836] gb|ADB31624.1| LigA [Kribbella flavida DSM 17836]	-	AT5G51000	-	-
isotig00097	95.07	25.5	58.15	59.85	3.51205e-27	1.14927e-06	5.67575e-06	Yes	No	No	down-regulated DE genes	577	hypothetical protein [Oryza sativa Japonica Group]	-	AT5G42820	-	-
isotig00098	45.98	21	42.11	28.04	3.81714e-07	0.516194	0.000814678	Yes	No	No	down-regulated DE genes	577	hypothetical protein [Oryza sativa Japonica Group] dbj|BAD68280.1| hypothetical protein [Oryza sativa Japonica Group]	-	AT1G53720	-	-
isotig00100	31.14	14.22	20.91	29.19	3.81714e-07	0.00553561	0.647452	Yes	No	No	down-regulated DE genes	852	smooth muscle caldesmon protein [Oryctolagus cuniculus]	-	AT2G18540	-	-
isotig00101	62.09	33.07	45.6	36.47	1.44595e-06	0.0132105	5.98995e-05	No	No	No	-	543	splicing factor [Plasmodium vivax SaI-1] gb|EDL45924.1| splicing factor, putative [Plasmodium vivax]	-	AT1G20920	-	-
isotig00102	175.69	75.43	142.23	159.96	4.54873e-25	0.00314815	0.188015	Yes	No	No	down-regulated DE genes	545	hypothetical protein TSTA_102580 [Talaromyces stipitatus ATCC 10500] gb|EED14027.1| hypothetical protein TSTA_102580 [Talaromyces stipitatus ATCC 10500]	-	AT1G20920	-	-
isotig00115	14.25	9.21	13.03	13.6	0.00645339	0.557252	0.768763	No	No	No	-	1456	hypothetical protein CaO19.11807 [Candida albicans SC5314] gb|EAL01937.1| hypothetical protein CaO19.11807 [Candida albicans SC5314]	-	AT4G10400	-	-
isotig00131	280.72	233.48	252.85	222.86	4.11834e-06	0.00887588	3.0524e-08	No	No	No	-	1024	predicted protein [Populus trichocarpa] ref|XP_002320342.1| predicted protein [Populus trichocarpa] gb|ABK92681.1| unknown [Populus trichocarpa] gb|EEE81986.1| predicted protein [Populus trichocarpa] gb|EEE98657.1| predicted protein [Populus trichocarpa]	-	AT3G62840	-	-
isotig00154	78.93	33.47	50.77	60.81	6.09652e-07	0.00565335	0.0992448	Yes	No	No	down-regulated DE genes	278	hypothetical protein SORBIDRAFT_06g028745 [Sorghum bicolor] gb|EES12870.1| hypothetical protein SORBIDRAFT_06g028745 [Sorghum bicolor]	-	AT4G14730	-	-
isotig00175	2.3	1.73	1.85	1.99	0.425575	0.52602	0.753614	No	No	No	-	1998	SAD1f [Volvox carteri f. nagariensis]	-	AT1G04200	-	-
isotig00194	41.58	37.23	24.42	43.69	0.108378	9.10112e-12	0.47651	No	No	No	-	2255	Xyloglucan 6-xylosyltransferase, putative [Ricinus communis] gb|EEF47826.1| Xyloglucan 6-xylosyltransferase, putative [Ricinus communis]	Cellular Component: integral to membrane (GO:0016021), Molecular Function: transferase activity, transferring hexosyl groups (GO:0016758)	AT5G07720	-	-
isotig00196	1.93	2.7	1.6	1.99	0.619341	0.781734	0.791829	No	No	No	-	722	hypothetical protein [Plasmodium berghei strain ANKA] emb|CAI00736.1| conserved hypothetical protein [Plasmodium berghei]	-	AT5G61300	-	-
isotig00197	0.53	1.53	0.41	1.28	0.132985	1	0.315693	No	No	No	-	1132	predicted protein [Nematostella vectensis] gb|EDO31488.1| predicted protein [Nematostella vectensis]	-	AT2G28550	-	-
isotig00201	44.4	102.39	85.32	98.28	6.73634e-31	2.39038e-17	2.65821e-26	Yes	No	Yes	up-regulated DE genes	1177	hypothetical protein SORBIDRAFT_01g002990 [Sorghum bicolor] gb|EER90615.1| hypothetical protein SORBIDRAFT_01g002990 [Sorghum bicolor]	-	AT5G14940	-	-
isotig00207	17.09	19.31	25.07	17.62	0.340347	0.00160912	0.840581	No	No	No	-	1412	conserved hypothetical protein [Ricinus communis] gb|EEF36658.1| conserved hypothetical protein [Ricinus communis]	-	AT5G02930	-	-
isotig00217	7.86	9.74	6.95	13.14	0.551231	0.744315	0.0873591	No	No	No	-	533	vegetative cell wall protein gp1 [Arthroderma otae CBS 113480] gb|EEQ32221.1| vegetative cell wall protein gp1 [Microsporum canis CBS 113480]	-	AT5G48280	-	-
isotig00219	1.14	1.86	3.98	0	0.675883	0.15585	0.504539	No	No	No	-	349	hypothetical protein [Trypanosoma brucei TREU927] gb|EAN79426.1| hypothetical protein, conserved [Trypanosoma brucei]	-	AT4G09630	-	-
isotig00221	32.6	18.55	26.44	22.36	5.85422e-05	0.122441	0.0071249	No	No	No	-	875	PREDICTED: hypothetical protein, partial [Hydra magnipapillata]	-	AT1G31810	-	-
isotig00222	12.87	12.41	13.82	8.94	0.921138	0.768224	0.126664	No	No	No	-	837	Prenylated Rab acceptor protein, putative [Ricinus communis] gb|EEF31092.1| Prenylated Rab acceptor protein, putative [Ricinus communis]	-	AT1G08770	-	-
isotig00223	534.75	84.08	58.79	162.42	2.09182e-280	5.67681427071592e-321	3.17385e-151	Yes	Yes	Yes	down-regulated DE genes	736	PREDICTED: hypothetical protein [Vitis vinifera]	Molecular Function: monooxygenase activity (GO:0004497), Molecular Function: iron ion binding (GO:0005506), Molecular Function: electron carrier activity (GO:0009055), Molecular Function: heme binding (GO:0020037)	AT3G26330	CYP71B	-
isotig00224	24.03	18.06	21.11	22.65	0.0318359	0.337634	0.65637	No	No	No	-	1162	actin binding [Arabidopsis thaliana] sp|Q9C6S1.3|FH14_ARATH RecName: Full=Formin-like protein 14; Short=AtFH14	-	AT1G31810	-	-
isotig00237	91.25	269.54	117.1	160.7	1.53163e-81	0.000473382	1.5855e-17	Yes	No	No	up-regulated DE genes	822	hypothetical protein [Monosiga brevicollis MX1] gb|EDQ90780.1| predicted protein [Monosiga brevicollis MX1]	-	AT1G65870	-	-
isotig00255	8.59	17.39	7.75	12.48	9.606e-05	0.656083	0.0690848	Yes	No	No	inconsistently-regulated DE genes	1045	hypothetical protein [Plasmodium yoelii yoelii str. 17XNL] gb|EAA20770.1| hypothetical protein [Plasmodium yoelii yoelii]	-	AT3G18773	-	-
isotig00258	6.97	19.02	10.63	11.1	1.62683e-07	0.0739748	0.0439705	Yes	No	No	up-regulated DE genes	1001	glycosylated 38 kDa sperm protein C-7/8 precursor [Homo sapiens]	-	AT3G06880	-	-
isotig00272	35.25	30.22	30.35	34.29	0.12555	0.145502	0.804862	No	No	No	-	1296	increased size exclusion limit 2 [Nicotiana benthamiana]	Biological Process: transmembrane transport (GO:0055085)	AT1G70070	-	-
isotig00273	79.77	71.34	75.73	78.75	0.0535279	0.385543	0.83915	No	No	No	-	1653	PREDICTED: hypothetical protein [Vitis vinifera]	Biological Process: transmembrane transport (GO:0055085)	AT1G70070	-	-
isotig00294	37.94	25.75	32.94	33.58	0.00175133	0.246095	0.320942	No	No	No	-	899	hypothetical protein SORBIDRAFT_02g024010 [Sorghum bicolor] gb|EER98856.1| hypothetical protein SORBIDRAFT_02g024010 [Sorghum bicolor]	-	AT1G11950	-	-
isotig00299	20.09	16.6	20.53	21.43	0.4854	1	0.821497	No	No	No	-	417	PREDICTED: protein FAM111A-like isoform 2, partial [Macaca mulatta]	-	AT3G44910	-	-
isotig00300	13.76	7.69	10.22	20.56	0.00598878	0.142974	0.018432	No	No	No	-	928	Regulator of nonsense transcripts, putative [Ricinus communis] gb|EEF38493.1| Regulator of nonsense transcripts, putative [Ricinus communis]	-	AT2G39260	-	-
isotig00301	5.03	1.99	1.99	1.99	0.0540421	0.121971	0.23512	No	No	No	-	913	hypothetical protein ARALYDRAFT_331156 [Arabidopsis lyrata subsp. lyrata] gb|EFH41780.1| hypothetical protein ARALYDRAFT_331156 [Arabidopsis lyrata subsp. lyrata]	-	AT3G07610	-	-
isotig00404	168.56	22.09	21.43	40.63	1.77075e-71	2.2973e-69	1.10062e-44	Yes	Yes	Yes	down-regulated DE genes	529	PREDICTED: hypothetical protein, partial [Vitis vinifera]	Molecular Function: protein kinase activity (GO:0004672), Molecular Function: ATP binding (GO:0005524), Biological Process: protein amino acid phosphorylation (GO:0006468)	AT2G26730	-	-
isotig00405	6.73	5.79	9.42	8.71	0.677619	0.209879	0.364256	No	No	No	-	860	putative Sec23 protein [Oryza sativa Japonica Group]	-	AT4G01810	-	-
isotig00457	1.56	0.97	1.55	1.89	0.552535	1	0.791829	No	No	No	-	893	RecName: Full=Putative late blight resistance protein homolog R1C-3 gb|AAT38759.1| Putative late blight resistance protein, identical [Solanum demissum]	Molecular Function: ATP binding (GO:0005524), Biological Process: apoptosis (GO:0006915)	AT3G46530	-	-
isotig00458	48.27	20.85	35.78	37.34	3.31031e-13	0.00397219	0.0131899	Yes	No	No	down-regulated DE genes	996	hypothetical protein OsI_23670 [Oryza sativa Indica Group] gb|EAZ37605.1| hypothetical protein OsJ_21941 [Oryza sativa Japonica Group]	-	AT1G79430	-	-
isotig00459	29.56	12.28	22.91	28.63	1.078e-13	0.0130787	0.769549	Yes	No	No	down-regulated DE genes	1586	predicted protein [Aspergillus terreus NIH2624] gb|EAU39057.1| predicted protein [Aspergillus terreus NIH2624]	-	AT1G20920	-	-
isotig00463	14.69	8.37	16.47	18.39	0.0110977	0.5768	0.233573	No	No	No	-	801	GD23040 [Drosophila simulans] gb|EDX03252.1| GD23040 [Drosophila simulans]	-	AT1G20920	-	-
isotig00464	26.82	8.77	17.47	16.46	8.60886e-07	0.0304283	0.0163186	Yes	No	No	down-regulated DE genes	543	hypothetical protein A1I_00520 [Rickettsia bellii OSU 85-389] gb|ABV78510.1| hypothetical protein A1I_00520 [Rickettsia bellii OSU 85-389]	-	AT2G48060	-	-
isotig00466	26.42	13.22	16.89	20.5	0.000477057	0.017793	0.182758	No	No	No	-	589	PREDICTED: GTPase, IMAP family member 4-like, partial [Danio rerio]	-	AT3G48120	-	-
isotig00467	31.77	13.96	26.59	21.91	5.46056e-05	0.344281	0.0472864	Yes	No	No	down-regulated DE genes	496	multidrug resistance protein 1, 2, putative [Ricinus communis] gb|EEF42732.1| multidrug resistance protein 1, 2, putative [Ricinus communis]	-	AT4G01830	-	-
isotig00468	189.42	47.88	73.56	100.79	1.10739e-68	1.87815e-39	7.71583e-21	Yes	Yes	No	down-regulated DE genes	714	high mobility group family [Populus trichocarpa] gb|EEE93425.1| high mobility group family [Populus trichocarpa]	Molecular Function: DNA binding (GO:0003677), Cellular Component: nucleus (GO:0005634)	AT1G20696	-	-
isotig00469	23.06	7.46	12.67	15.68	1.19357e-05	0.0114087	0.088265	Yes	No	No	down-regulated DE genes	493	P-glycoprotein 9 [Arabidopsis lyrata subsp. lyrata] gb|EFH46332.1| P-glycoprotein 9 [Arabidopsis lyrata subsp. lyrata]	-	AT4G18050	-	-
isotig00470	0.56	0.31	0	1.02	1	0.502741	0.663912	No	No	No	-	709	hypothetical protein [Plasmodium yoelii yoelii str. 17XNL] gb|EAA20091.1| Plasmodium falciparum CG2 [Plasmodium yoelii yoelii]	-	AT2G48060	-	-
isotig00471	110.52	55.66	72.9	95.94	2.82954e-14	1.30245e-06	0.083994	No	No	No	-	657	PREDICTED: hypothetical protein [Vitis vinifera]	Molecular Function: metalloendopeptidase activity (GO:0004222), Molecular Function: ATP binding (GO:0005524), Molecular Function: zinc ion binding (GO:0008270), Cellular Component: integral to membrane (GO:0016021)	AT3G47060	-	-
isotig00472	30.87	6.02	11.47	11.39	4.2673e-17	4.2067e-09	5.303e-09	Yes	Yes	Yes	down-regulated DE genes	827	PREDICTED: hypothetical protein [Vitis vinifera] emb|CAN77104.1| hypothetical protein [Vitis vinifera] emb|CBI34906.3| unnamed protein product [Vitis vinifera]	-	AT3G27820	-	-
isotig00474	170.75	150.83	129.37	109.4	0.00104697	4.24523e-12	6.94618e-26	No	No	No	-	1819	PREDICTED: hypothetical protein [Vitis vinifera]	-	AT4G23160	-	-
isotig00476	17.65	71.67	47.29	29.12	7.00262e-49	6.11967e-20	4.70025e-05	Yes	Yes	No	up-regulated DE genes	1277	hypothetical protein [Vitis vinifera]	-	AT4G23160	-	-
isotig00480	0.37	0	1.29	0.9	1	0.342289	0.593	No	No	No	-	537	PREDICTED: hypothetical protein [Vitis vinifera]	-	AT2G22070	-	-
isotig00482	40.6	9.38	18.02	20.41	2.41516e-31	1.20558e-13	1.57767e-10	Yes	Yes	No	down-regulated DE genes	1361	hypothetical protein [Vitis vinifera]	-	AT1G21280	-	-
isotig00489	31.64	29.98	22.77	29.82	0.683926	0.0101542	0.632161	No	No	No	-	996	unnamed protein product [Vitis vinifera]	-	AT1G73840	-	-
isotig00498	64.15	49.7	61.77	68.49	0.000293137	0.589524	0.333919	No	No	No	-	1502	hypothetical protein [Entamoeba dispar SAW760] gb|EDR25501.1| hypothetical protein, conserved [Entamoeba dispar SAW760]	-	AT2G45000	-	-
isotig00499	2.31	8.11	4.95	3.45	2.03808e-05	0.0308861	0.351384	Yes	Yes	No	up-regulated DE genes	1121	amidohydrolase [Micromonospora aurantiaca ATCC 27029] gb|EFA35992.1| amidohydrolase [Micromonospora aurantiaca ATCC 27029]	-	AT2G27450	-	-
isotig00506	3.11	2.89	6.18	1.99	1	0.169431	1	No	No	No	-	449	glycosyltransferase, CAZy family GT8 [Populus trichocarpa] gb|EEE94624.1| glycosyltransferase, CAZy family GT8 [Populus trichocarpa]	-	AT1G06780	-	-
isotig00507	6.04	4.68	4.01	6.27	0.776636	0.561061	1	No	No	No	-	231	putative glycosylase [Shigella boydii Sb227] gb|ABB67732.1| putative glycosylase [Shigella boydii Sb227]	-	AT2G27450	-	-
isotig00511	84.89	46.04	56.87	54.22	1.98963e-23	1.30976e-11	1.39528e-13	No	No	No	-	1786	conserved hypothetical protein [Ricinus communis] gb|EEF49788.1| conserved hypothetical protein [Ricinus communis]	-	AT5G27390	-	-
isotig00513	177.03	91.22	87.77	106.12	6.13272e-59	3.45071e-62	2.69019e-36	No	Yes	No	down-regulated DE genes	1964	homeobox 1 protein [Solanum lycopersicum]	Molecular Function: DNA binding (GO:0003677), Cellular Component: nucleus (GO:0005634)	AT5G25220	-	-
isotig00514	19.94	12.53	14.06	20.43	0.000186877	0.00418525	0.823894	No	No	No	-	1761	unnamed protein product [Vitis vinifera]	-	AT1G01160	-	-
isotig00521	63.58	36.2	45.79	45.22	1.90467e-07	0.00159553	0.00138644	No	No	No	-	753	unknown [Picea sitchensis]	-	AT4G19410	-	-
isotig00522	28.78	16.22	17.47	19.99	3.98134e-08	1.7984e-06	0.000388511	No	No	No	-	1788	hypothetical protein SORBIDRAFT_03g042380 [Sorghum bicolor] gb|EES04022.1| hypothetical protein SORBIDRAFT_03g042380 [Sorghum bicolor]	-	AT4G19410	-	-
isotig00523	61.77	30.2	39.35	47.2	5.50042e-06	0.00274017	0.0644218	Yes	No	No	down-regulated DE genes	394	unnamed protein product [Vitis vinifera]	-	AT5G22220	-	-
isotig00525	116.93	197.24	275.26	203.75	8.48503e-36	1.522e-106	8.02496e-39	No	Yes	No	up-regulated DE genes	1561	RecName: Full=Homeobox protein knotted-1-like LET12 gb|AAC49918.1| class II knotted-like homeodomain protein [Solanum lycopersicum]	Molecular Function: DNA binding (GO:0003677), Cellular Component: nucleus (GO:0005634)	AT5G25220	-	-
isotig00526	0.22	1.4	1.5	0.52	0.0605451	0.0544618	0.593	No	No	No	-	925	Symbols: | unknown protein | chr2:19145529-19146713 FORWARD [Arabidopsis thaliana]	-	AT2G46630	-	-
isotig00527	0.38	127.11	61.04	12.21	0	4.02786e-308	4.80518e-54	Yes	Yes	Yes	up-regulated DE genes	3658	hypothetical protein [Vitis vinifera]	Molecular Function: DNA binding (GO:0003677), Biological Process: DNA integration (GO:0015074)	AT3G11670	-	-
isotig00528	0.25	123.3	62.12	12.53	0	0	3.85233e-64	Yes	Yes	Yes	up-regulated DE genes	4008	hypothetical protein [Ipomoea trifida]	-	AT4G23160	-	-
isotig00537	0.84	21.55	6.31	1.99	1.48653e-25	8.02036e-06	0.155679	Yes	Yes	No	up-regulated DE genes	954	conserved hypothetical protein [Toxoplasma gondii GT1]	-	AT1G23780	-	-
isotig00538	0	28.37	9.52	1.99	5.36359e-17	4.45629e-06	0.0418743	Yes	Yes	No	up-regulated DE genes	389	NADH dehydrogenase subunit 5 [Taenia hydatigena] gb|ACS37269.1| NADH dehydrogenase subunit 5 [Taenia hydatigena]	-	AT1G09870	-	-
isotig00539	3.88	63.19	20.07	8.12	1.96506e-39	2.85521e-08	0.0648899	Yes	Yes	No	up-regulated DE genes	565	hypothetical protein [Plasmodium chabaudi chabaudi] emb|CAH81910.1| hypothetical protein PC108865.00.0 [Plasmodium chabaudi chabaudi]	-	AT5G16020	-	-
isotig00542	0	38.77	7.36	0.7	1.66012e-20	0.000209492	0.452363	Yes	Yes	No	up-regulated DE genes	346	myb family transcription factor-like [Oryza sativa Japonica Group] dbj|BAD30148.1| myb family transcription factor-like [Oryza sativa Japonica Group] gb|EAZ39263.1| hypothetical protein OsJ_23687 [Oryza sativa Japonica Group]	-	AT5G11900	-	-
isotig00546	0	4.16	1.99	0	0.00584495	0.0459454	1	Yes	No	No	inconsistently-regulated DE genes	364	cortical actin cytoskeleton protein asp1 [Paracoccidioides brasiliensis Pb01] gb|EEH39051.1| cortical actin cytoskeleton protein asp1 [Paracoccidioides brasiliensis Pb01]	-	AT1G09870	-	-
isotig00547	35.77	62.92	73.27	54.62	2.34651e-06	8.88479e-10	0.000941121	No	Yes	No	up-regulated DE genes	619	hypothetical protein GobsU_26581 [Gemmata obscuriglobus UQM 2246]	-	AT4G40020	-	-
isotig00548	0.25	16.29	6.28	0.6	1.13298e-18	5.62395e-07	0.593	Yes	Yes	No	up-regulated DE genes	810	predicted protein [Populus trichocarpa] gb|EEF11811.1| predicted protein [Populus trichocarpa]	-	AT2G17530	-	-
isotig00553	29.31	22.73	32.35	28.28	0.0193235	0.343185	0.754788	No	No	No	-	1409	predicted protein [Populus trichocarpa] gb|EEE71052.1| predicted protein [Populus trichocarpa]	-	AT5G51110	-	-
isotig00569	8.83	8.41	10.99	10.17	0.909308	0.32888	0.574876	No	No	No	-	926	unknown [Glycine max]	-	AT5G08420	-	-
isotig00571	19.58	16.99	20.11	22.34	0.344597	0.88673	0.360848	No	No	No	-	1070	unnamed protein product [Vitis vinifera]	-	AT3G07180	-	-
isotig00575	7.66	10.19	11.18	9.88	0.278209	0.120289	0.317752	No	No	No	-	807	RNA binding [Arabidopsis thaliana] gb|AAK44097.1|AF370282_1 putative rev interacting protein mis3 [Arabidopsis thaliana] emb|CAC08342.1| rev interacting protein mis3-like [Arabidopsis thaliana] gb|AAN13132.1| putative rev interacting protein mis3 [Arabidopsis thaliana]	-	AT5G08420	-	-
isotig00584	1.5	1.99	1.99	3.84	0.296693	0.209399	0.021356	No	No	Yes	up-regulated DE genes	1194	hypothetical protein ARALYDRAFT_896875 [Arabidopsis lyrata subsp. lyrata] gb|EFH60890.1| hypothetical protein ARALYDRAFT_896875 [Arabidopsis lyrata subsp. lyrata]	-	AT3G07180	-	-
isotig00592	12.57	14.77	20.65	13.31	0.575047	0.0655334	0.881668	No	No	No	-	381	AICARFT/IMPCHase bienzyme family protein [Arabidopsis lyrata subsp. lyrata] gb|EFH57631.1| AICARFT/IMPCHase bienzyme family protein [Arabidopsis lyrata subsp. lyrata]	-	AT2G35040	-	-
isotig00611	73.87	31.66	40.53	23.03	1.06256e-09	6.81462e-06	9.73863e-14	Yes	No	Yes	down-regulated DE genes	451	ZIP family metal transporter [Chengiopanax sciadophylloides]	Cellular Component: membrane (GO:0016020), Biological Process: metal ion transport (GO:0030001), Molecular Function: metal ion transmembrane transporter activity (GO:0046873), Biological Process: transmembrane transport (GO:0055085)	AT1G10970	-	-
isotig00612	0	0	0.52	0.54	1	0.462978	0.452363	No	No	No	-	445	conserved hypothetical protein [Ricinus communis] gb|EEF29842.1| conserved hypothetical protein [Ricinus communis]	-	AT5G27010	-	-
isotig00633	79.54	44.72	43.96	35.29	2.25778e-06	2.06774e-06	1.08247e-09	No	No	Yes	down-regulated DE genes	479	DHHC zinc finger domain containing protein [Trichomonas vaginalis G3] gb|EAX85480.1| DHHC zinc finger domain containing protein [Trichomonas vaginalis G3]	-	AT2G07680	-	-
isotig00635	55.64	35.3	43.84	37.18	5.01829e-05	0.0292096	0.000466419	No	No	No	-	760	cc-nbs-lrr resistance protein [Populus trichocarpa] gb|EEE71506.1| cc-nbs-lrr resistance protein [Populus trichocarpa]	-	AT3G14470	-	-
isotig00636	39.3	39.38	49.06	48.93	1	0.103459	0.113575	No	No	No	-	533	predicted protein [Populus trichocarpa] gb|EEF11546.1| predicted protein [Populus trichocarpa]	-	AT5G17880	-	-
isotig00661	12.55	8.17	16.15	12.43	0.0546259	0.192466	1	No	No	No	-	874	conserved hypothetical protein [Ricinus communis] gb|EEF47767.1| conserved hypothetical protein [Ricinus communis]	-	AT5G16680	-	-
isotig00662	25.19	17.11	21.84	20.33	0.0177815	0.361336	0.184276	No	No	No	-	784	hypothetical protein SORBIDRAFT_10g001106 [Sorghum bicolor] gb|EER89072.1| hypothetical protein SORBIDRAFT_10g001106 [Sorghum bicolor]	-	AT5G16680	-	-
isotig00664	23.63	13.18	20.75	17.98	0.00459471	0.527007	0.159313	No	No	No	-	591	protein tyrosine phosphatase II superfamily protein [Clostridium botulinum E1 str. 'BoNT E Beluga'] gb|EES48869.1| protein tyrosine phosphatase II superfamily protein [Clostridium botulinum E1 str. 'BoNT E Beluga']	-	AT5G16680	-	-
isotig00665	5.74	2.93	3.52	4.09	0.159853	0.245898	0.44348	No	No	No	-	591	putative protein [Arabidopsis thaliana]	-	AT5G16680	-	-
isotig00666	1.19	1.99	1.66	1.73	0.196877	0.76428	0.559801	No	No	No	-	837	HECT, UBA and WWE domain-containing protein, putative [Perkinsus marinus ATCC 50983] gb|EER00928.1| HECT, UBA and WWE domain-containing protein, putative [Perkinsus marinus ATCC 50983]	-	AT5G16680	-	-
isotig00667	22.43	16.8	20.44	19.07	0.0933352	0.623429	0.356292	No	No	No	-	747	hypothetical protein OsJ_35943 [Oryza sativa Japonica Group]	-	AT5G16680	-	-
isotig00676	10.18	9.99	11.24	8.99	0.927505	0.588689	0.564308	No	No	No	-	1235	hypothetical protein ARALYDRAFT_890987 [Arabidopsis lyrata subsp. lyrata] gb|EFH67329.1| hypothetical protein ARALYDRAFT_890987 [Arabidopsis lyrata subsp. lyrata]	-	AT1G33990	-	-
isotig00681	24.78	14.93	18	23.33	0.00272835	0.0484126	0.705676	No	No	No	-	797	hypothetical protein [Paramecium tetraurelia strain d4-2] emb|CAK70233.1| unnamed protein product [Paramecium tetraurelia]	-	AT4G35520	-	-
isotig00682	25.7	20.54	30.98	31.93	0.222744	0.259766	0.19519	No	No	No	-	590	hypothetical protein [Vitis vinifera]	-	AT4G37690	-	-
isotig00704	0.79	22.56	15.17	6.71	1.46084e-28	6.91774e-18	9.38127e-07	Yes	Yes	Yes	up-regulated DE genes	1007	Ymf77 [Tetrahymena paravorax] gb|ABI51699.1| Ymf77 [Tetrahymena paravorax]	-	AT1G08190	-	-
isotig00705	0	0.82	0.87	0.23	0.052951	0.0459454	0.452363	No	No	No	-	1061	O-antigen polymerase [Yersinia kristensenii ATCC 33638] gb|EEP91182.1| O-antigen polymerase [Yersinia kristensenii ATCC 33638]	-	AT5G19500	-	-
isotig00710	0	0.33	0	0	0.479699	1	1	No	No	No	-	652	hypothetical protein A6013_06009 [Acinetobacter sp. 6013150]	-	AT5G04240	-	-
isotig00712	0.81	34.97	9.82	6.83	3.30253e-23	8.09513e-06	0.000668812	Yes	Yes	Yes	up-regulated DE genes	495	Protease-1 (PRT1) protein, putative [Pneumocystis carinii]	-	AT5G45300	-	-
isotig00713	12.14	13	11.61	13.77	0.691838	0.804002	0.467852	No	No	No	-	1315	NBS-coding resistance gene analog [Nicotiana tabacum]	Molecular Function: ATP binding (GO:0005524), Biological Process: apoptosis (GO:0006915)	AT3G46530	-	-
isotig00714	8.98	9.4	8.77	10.87	0.850203	0.92237	0.346811	No	No	No	-	1266	hypothetical protein [Vitis vinifera]	Molecular Function: ATP binding (GO:0005524), Biological Process: apoptosis (GO:0006915)	AT3G46710	-	-
isotig00717	1.63	7.97	4.36	6.33	4.23451e-07	0.00824887	6.57875e-05	Yes	Yes	Yes	up-regulated DE genes	1221	PR protein [Capsicum annuum]	Molecular Function: ATP binding (GO:0005524), Biological Process: apoptosis (GO:0006915)	AT3G46710	-	-
isotig00722	2.6	11.59	4.02	11.18	9.41419e-06	0.383632	2.52319e-05	Yes	No	Yes	up-regulated DE genes	691	conserved Plasmodium protein [Plasmodium falciparum 3D7] gb|AAN35955.1| conserved Plasmodium protein [Plasmodium falciparum 3D7]	-	AT5G22320	-	-
isotig00723	3.02	12.13	7.36	11.34	2.50013e-05	0.0188861	0.000109177	Yes	Yes	Yes	up-regulated DE genes	660	PREDICTED: similar to major plasmodial myosin heavy chain [Strongylocentrotus purpuratus] ref|XP_001185240.1| PREDICTED: similar to major plasmodial myosin heavy chain [Strongylocentrotus purpuratus]	-	AT5G22320	-	-
isotig00724	5.68	13.27	8.62	9.79	0.000233308	0.120489	0.041987	Yes	No	No	up-regulated DE genes	913	PREDICTED: similar to viral A-type inclusion protein, putative [Ciona intestinalis]	-	AT3G28770	-	-
isotig00725	0.98	0.8	1.71	1.99	1	0.529152	0.155679	No	No	No	-	811	endosome-Golgi transport protein, putative; golgin IMH1 homologue, putative; vesicular transport protein, putative [Candida dubliniensis CD36] emb|CAX39822.1| endosome-Golgi transport protein, putative; golgin IMH1 homologue, putative; vesicular transport protein, putative [Candida dubliniensis CD36]	-	AT1G01660	-	-
isotig00726	1.02	1.94	0.59	1.24	0.372161	0.692612	1	No	No	No	-	780	viral A-type inclusion protein [Trichomonas vaginalis G3] gb|EAY02389.1| viral A-type inclusion protein, putative [Trichomonas vaginalis G3]	-	AT5G27330	-	-
isotig00727	2.9	4.61	7.39	4.44	0.188746	0.00211471	0.230765	No	Yes	No	up-regulated DE genes	1033	Mlp1p [Saccharomyces cerevisiae JAY291]	-	AT5G41790	-	-
isotig00729	8.29	5.21	8.61	5.28	0.273173	1	0.268239	No	No	No	-	457	hypothetical protein OsI_20559 [Oryza sativa Indica Group]	Molecular Function: ATP binding (GO:0005524), Biological Process: apoptosis (GO:0006915)	AT1G53350	-	-
isotig00730	16.38	32.82	32.86	24.27	1.4623e-07	2.19405e-07	0.00835063	Yes	Yes	No	up-regulated DE genes	1035	leucine-rich repeat-containing protein 2, lrrc2, putative [Ricinus communis] gb|EEF40615.1| leucine-rich repeat-containing protein 2, lrrc2, putative [Ricinus communis]	Molecular Function: ATP binding (GO:0005524), Biological Process: apoptosis (GO:0006915)	AT5G48620	-	-
isotig00741	21.7	17.19	25.18	20.67	0.170258	0.329342	0.811225	No	No	No	-	818	GJ19979 [Drosophila virilis] gb|EDW62030.1| GJ19979 [Drosophila virilis]	-	AT3G54610	-	-
isotig00744	57.87	41.35	52.52	51.1	0.00602985	0.420181	0.319247	No	No	No	-	586	PREDICTED: hypothetical protein [Vitis vinifera] emb|CBI26103.3| unnamed protein product [Vitis vinifera]	-	AT5G18620	-	-
isotig00747	0	0.25	0.54	0	0.479699	0.214349	1	No	No	No	-	860	pugilistDominant [Culex quinquefasciatus] gb|EDS35649.1| pugilistDominant [Culex quinquefasciatus]	-	AT4G25390	-	-
isotig00749	0	0.42	0.9	0	0.479699	0.214349	1	No	No	No	-	516	membrane bound O-acyl transferase MBOAT family protein [Dickeya zeae Ech1591] gb|ACT04909.1| membrane bound O-acyl transferase MBOAT family protein [Dickeya zeae Ech1591]	-	AT1G50290	-	-
isotig00760	54.85	44.67	65.88	49.62	0.0240967	0.0292157	0.276887	No	No	No	-	1022	unnamed protein product [Vitis vinifera]	-	AT4G14740	-	-
isotig00774	15.16	12.2	16.73	11.84	0.289771	0.586056	0.233819	No	No	No	-	816	predicted protein [Populus trichocarpa] gb|EEE82326.1| predicted protein [Populus trichocarpa]	-	AT3G07180	-	-
isotig00775	344.8	390.94	254.37	338.39	5.23648e-07	1.04847e-26	0.487763	No	No	No	-	1812	T6D22.2 [Arabidopsis thaliana]	Molecular Function: GTPase activity (GO:0003924), Molecular Function: GTP binding (GO:0005525)	AT5G60390	-	-
isotig00783	16.47	11.09	13.67	13.41	0.00847964	0.201265	0.170703	No	No	No	-	1405	PREDICTED: hypothetical protein [Vitis vinifera]	-	AT5G04520	-	-
isotig00786	49.25	32.05	43.99	47.7	0.00885877	0.497691	0.88103	No	No	No	-	405	oxidoreductase/ transition metal ion binding protein [Arabidopsis lyrata subsp. lyrata] gb|EFH49412.1| oxidoreductase/ transition metal ion binding protein [Arabidopsis lyrata subsp. lyrata]	-	AT5G04520	-	-
isotig00787	18.78	18.83	24.64	19.45	1	0.0192012	0.806535	No	No	No	-	1540	unknown protein [Arabidopsis thaliana] emb|CAB85558.1| 3-oxoacyl-[acyl-carrier-protein] synthase-like protein [Arabidopsis thaliana]	-	AT5G04520	-	-
isotig00788	23.02	66.76	73.17	35.5	3.94624e-29	1.27885e-34	0.000183965	Yes	Yes	No	up-regulated DE genes	1170	cc-nbs-lrr resistance protein [Populus trichocarpa] gb|EEE80846.1| cc-nbs-lrr resistance protein [Populus trichocarpa]	-	AT2G29210	-	-
isotig00790	17.65	155.86	44.64	41.03	2.57893e-77	1.66221e-08	6.93778e-07	Yes	Yes	Yes	up-regulated DE genes	565	hCG1793893 [Homo sapiens]	-	AT5G15780	-	-
isotig00793	184.97	127.25	220.11	152.83	1.88533e-18	4.28913e-06	5.79185e-06	No	No	No	-	1498	60S ribosomal protein L18a, plant, putative [Ricinus communis] gb|EEF32252.1| 60S ribosomal protein L18a, plant, putative [Ricinus communis]	-	AT1G17080	-	-
isotig00794	2.71	82.31	31.44	26.25	4.35296e-38	4.83926e-12	1.17161e-09	Yes	Yes	Yes	up-regulated DE genes	368	hypothetical protein BC1G_13430 [Botryotinia fuckeliana B05.10] gb|EDN19350.1| hypothetical protein BC1G_13430 [Botryotinia fuckeliana B05.10]	-	AT5G24040	-	-
isotig00795	0	16.03	10	1.99	0.000148465	0.00455957	0.204632	Yes	Yes	No	up-regulated DE genes	162	Symbols: | nucleic acid binding / nucleotide binding | chr5:869208-870855 REVERSE [Arabidopsis thaliana]	-	AT5G03480	-	-
isotig00796	21.82	4.51	1.21	1.89	2.98228e-06	1.49303e-09	2.40248e-08	Yes	Yes	Yes	down-regulated DE genes	384	replication factor C small subunit [Methanohalophilus mahii DSM 5219] gb|ADE37183.1| replication factor C small subunit [Methanohalophilus mahii DSM 5219]	-	AT2G04500	-	-
isotig00797	46.53	34.43	43.52	37.12	0.0296957	0.645786	0.114155	No	No	No	-	553	hypothetical protein [Vitis vinifera] emb|CBI30858.3| unnamed protein product [Vitis vinifera]	-	AT1G17080	-	-
isotig00846	2.73	18.96	22.15	11.11	7.47077e-25	3.03074e-30	3.59957e-10	Yes	Yes	Yes	up-regulated DE genes	1609	PREDICTED: hypothetical protein [Vitis vinifera]	-	AT1G07710	-	-
isotig00854	109.79	1059.81	525.48	418.79	0	2.5691e-294	2.13019e-188	Yes	Yes	Yes	up-regulated DE genes	963	unnamed protein product [Vitis vinifera]	Cellular Component: integral to membrane (GO:0016021)	AT4G11000	-	-
isotig00864	7.45	5	8.65	6.88	0.304225	0.645672	0.869779	No	No	No	-	562	hypothetical protein CHLREDRAFT_66802 [Chlamydomonas reinhardtii] gb|EDO97215.1| predicted protein [Chlamydomonas reinhardtii]	-	AT4G22470	-	-
isotig00865	27.12	14.23	17.25	15.36	0.00333425	0.0401101	0.0112184	No	No	No	-	456	modification methyltransferase [Flavobacterium psychrophilum JIP02/86] emb|CAL43634.1| Probable modification methyltransferase [Flavobacterium psychrophilum JIP02/86]	-	AT1G76740	-	-
isotig00866	45.56	20.03	28.57	26.09	0.000108121	0.0185548	0.00679402	Yes	No	No	down-regulated DE genes	324	hypothetical protein [Cryptosporidium muris RN66] gb|EEA06117.1| hypothetical protein, conserved [Cryptosporidium muris RN66]	-	AT1G16610	-	-
isotig00867	0.84	0.91	0	0.51	1	0.502741	1	No	No	No	-	477	hypothetical protein DDB_G0290677 [Dictyostelium discoideum AX4] gb|EAL62199.1| hypothetical protein DDB_G0290677 [Dictyostelium discoideum AX4]	-	AT2G36200	-	-
isotig00868	5.28	6.36	8.17	8.52	0.627597	0.166727	0.124358	No	No	No	-	680	VMP3 protein [Volvox carteri f. nagariensis]	-	AT1G68690	-	-
isotig00886	0.44	0.47	1.01	1.58	1	0.4252	0.152241	No	No	No	-	915	predicted protein [Naegleria gruberi] gb|EFC42296.1| predicted protein [Naegleria gruberi]	-	AT3G49030	-	-
isotig00900	20.51	22.8	26.17	16.76	0.657616	0.275363	0.462468	No	No	No	-	389	glycyl-tRNA synthetase subunit beta [Helicobacter canadensis MIT 98-5491] ref|ZP_04870345.1| Glycine--tRNA ligase [Helicobacter canadensis MIT 98-5491] gb|EES89525.1| Glycine--tRNA ligase [Helicobacter canadensis MIT 98-5491]	-	AT5G50350	-	-
isotig00902	57.16	34.71	50.65	40.55	2.04548e-08	0.142348	0.000102657	No	No	No	-	1197	predicted protein [Populus trichocarpa] gb|EEE89462.1| predicted protein [Populus trichocarpa]	-	AT2G39630	-	-
isotig00904	3.33	1.71	1.99	1.7	0.128929	0.472789	0.122783	No	No	No	-	1138	hypothetical protein [Monosiga brevicollis MX1] gb|EDQ89203.1| predicted protein [Monosiga brevicollis MX1]	-	AT1G68690	-	-
isotig00907	3.32	1.66	1.99	0.62	0.173708	0.673346	0.0168253	No	No	Yes	down-regulated DE genes	780	PREDICTED: hypothetical protein LOC100445277, partial [Pongo abelii]	-	AT4G22485	-	-
isotig00909	26.89	18.65	28.65	17.79	0.0350563	0.696862	0.0233498	No	No	No	-	638	PREDICTED: hypothetical protein [Vitis vinifera] emb|CAN81061.1| hypothetical protein [Vitis vinifera] emb|CBI30158.3| unnamed protein product [Vitis vinifera]	-	AT2G36835	-	-
isotig00910	4.65	1.99	1.99	0.7	0.392462	0.24062	0.0468021	No	No	Yes	down-regulated DE genes	343	Hypothetical protein CBG24228 [Caenorhabditis briggsae] emb|CAP20887.1| Hypothetical protein CBG24228 [Caenorhabditis briggsae]	-	AT3G06070	-	-
isotig00912	0	0	0.94	0.49	1	0.214349	0.452363	No	No	No	-	494	hypothetical protein MaLMM01_gp131 [Microcystis phage Ma-LMM01] dbj|BAF36222.1| hypothetical protein [Microcystis phage Ma-LMM01]	-	AT2G46495	-	-
isotig00915	7.74	42.29	32.52	23.6	3.40646e-22	4.4366e-14	1.19708e-07	Yes	Yes	Yes	up-regulated DE genes	747	hypothetical protein [Entamoeba dispar SAW760] gb|EDR23760.1| hypothetical protein EDI_075200 [Entamoeba dispar SAW760]	-	AT1G51500	-	-
isotig00918	1.11	3.6	1.99	5.62	0.0228589	0.191865	0.000268564	Yes	No	Yes	up-regulated DE genes	902	GI21819 [Drosophila mojavensis] gb|EDW06596.1| GI21819 [Drosophila mojavensis]	-	AT4G35870	-	-
isotig00922	35.91	283.27	124.24	106.26	9.93861e-152	4.9145e-36	2.53368e-25	Yes	Yes	Yes	up-regulated DE genes	650	quercetin 3-O-glucoside-6''-O-malonyltransferase [Glandularia x hybrida]	Molecular Function: transferase activity, transferring acyl groups other than amino-acyl groups (GO:0016747)	AT5G39050	-	-
isotig00932	22.4	10.04	13.16	13.74	0.000126699	0.00799181	0.0138359	Yes	No	No	down-regulated DE genes	668	hypothetical protein OsI_22219 [Oryza sativa Indica Group]	-	AT1G61980	-	-
isotig00991	1532.76	1330.05	1549.48	1228.5	2.217e-13	0.569997	1.43687e-27	No	No	No	-	781	unnamed protein product [Vitis vinifera]	Molecular Function: structural constituent of ribosome (GO:0003735), Cellular Component: intracellular (GO:0005622), Cellular Component: ribosome (GO:0005840), Biological Process: translation (GO:0006412)	AT5G59850	-	-
isotig00992	144.07	53.16	99.12	93.02	2.10697e-38	2.60639e-08	2.46638e-10	Yes	No	No	down-regulated DE genes	810	unnamed protein product [Vitis vinifera]	Cellular Component: nucleus (GO:0005634), Biological Process: mRNA processing (GO:0006397)	AT3G11964	-	-
isotig00995	49.87	24.55	34.63	36.54	5.07835e-07	0.00563931	0.0204161	Yes	No	No	down-regulated DE genes	608	hypothetical protein DDB_G0290559 [Dictyostelium discoideum AX4] gb|EAL62140.1| hypothetical protein DDB_G0290559 [Dictyostelium discoideum AX4]	-	AT4G12010	-	-
isotig00996	12.89	7.27	8.97	8.74	0.104606	0.341559	0.263535	No	No	No	-	387	hypothetical protein PEPMIC_01391 [Parvimonas micra ATCC 33270] gb|EDP23586.1| hypothetical protein PEPMIC_01391 [Parvimonas micra ATCC 33270]	-	AT4G00630	-	-
isotig00997	5.38	4.44	7.72	5.58	0.623558	0.242789	1	No	No	No	-	779	hypothetical protein SORBIDRAFT_03g005990 [Sorghum bicolor] gb|EES02480.1| hypothetical protein SORBIDRAFT_03g005990 [Sorghum bicolor]	-	AT5G59960	-	-
isotig00998	4.17	3.27	7.26	7.01	0.590973	0.0731099	0.093862	No	No	No	-	861	unknown [Glycine max]	-	AT5G59960	-	-
isotig00999	5.73	4.52	10.27	5.67	0.6528	0.13374	1	No	No	No	-	383	Symbols: SOL2, CRN | CRN (CORYNE); ATP binding / kinase/ protein kinase | chr5:4253126-4254215 REVERSE [Arabidopsis thaliana]	-	AT5G13290	-	-
isotig01000	10.68	8.04	12.39	11.09	0.227107	0.479515	0.916231	No	No	No	-	915	hypothetical protein LOC100276061 [Zea mays] gb|ACG31854.1| hypothetical protein [Zea mays]	-	AT5G59960	-	-
isotig01004	12.53	36.9	32.4	15.61	9.54307e-09	1.61599e-06	0.404216	Yes	Yes	No	up-regulated DE genes	557	hypothetical protein SCAB_40301 [Streptomyces scabiei 87.22] emb|CBG71107.1| putative membrane protein [Streptomyces scabiei 87.22]	-	AT1G09330	-	-
isotig01005	5.44	3.22	1.99	3.6	0.339127	0.194204	0.472256	No	No	No	-	403	conserved hypothetical protein [Acinetobacter haemolyticus ATCC 19194] gb|EFF82939.1| conserved hypothetical protein [Acinetobacter haemolyticus ATCC 19194]	-	AT1G03430	-	-
isotig01006	0.31	0	0	0	1	1	1	No	No	No	-	638	glycerophosphoryl diester phosphodiesterase [Gemella haemolysans ATCC 10379] gb|EER68819.1| glycerophosphoryl diester phosphodiesterase [Gemella haemolysans ATCC 10379]	-	AT4G12010	-	-
isotig01007	179.2	97.79	107.72	160.18	4.54981e-24	1.16184e-17	0.039979	No	No	No	-	885	unnamed protein product [Vitis vinifera]	Molecular Function: serine-type carboxypeptidase activity (GO:0004185), Biological Process: proteolysis (GO:0006508)	AT1G33540	-	-
isotig01012	0.23	0	0	0	1	1	1	No	No	No	-	865	unnamed protein product [Vitis vinifera]	Molecular Function: serine-type carboxypeptidase activity (GO:0004185), Biological Process: proteolysis (GO:0006508)	AT1G33540	-	-
isotig01015	0	0	0	0.67	1	1	0.452363	No	No	No	-	358	predicted protein [Populus trichocarpa] gb|EEE83591.1| predicted protein [Populus trichocarpa]	Molecular Function: serine-type carboxypeptidase activity (GO:0004185), Biological Process: proteolysis (GO:0006508)	AT1G33540	-	-
isotig01017	0	0.81	1.73	0	0.479699	0.214349	1	No	No	No	-	268	unnamed protein product [Vitis vinifera]	Molecular Function: serine-type carboxypeptidase activity (GO:0004185), Biological Process: proteolysis (GO:0006508)	AT2G23000	-	-
isotig01025	34.41	16.77	21.98	42.87	0.000629789	0.025841	0.203272	Yes	No	No	inconsistently-regulated DE genes	400	Symbols: | WD-40 repeat family protein / zfwd2 protein (ZFWD2), putative | chr5:21113650-21115902 REVERSE [Arabidopsis thaliana]	-	AT5G51980	-	-
isotig01027	49.44	31.67	35.88	42	0.000333166	0.0096133	0.175915	No	No	No	-	690	unnamed protein product [Vitis vinifera]	-	AT2G25050	-	-
isotig01028	80.53	49.29	58.14	64.72	4.05851e-06	0.0016455	0.0349894	No	No	No	-	597	PREDICTED: hypothetical protein [Vitis vinifera] emb|CAN73708.1| hypothetical protein [Vitis vinifera] emb|CBI28044.3| unnamed protein product [Vitis vinifera]	-	AT4G28950	-	-
isotig01029	103.41	71.64	102.92	115.9	5.11317e-05	0.966692	0.174789	No	No	No	-	598	unnamed protein product [Vitis vinifera]	-	AT5G58160	-	-
isotig01031	90.17	53.89	77.27	94.9	1.23345e-06	0.120047	0.605681	No	No	No	-	542	PREDICTED: hypothetical protein isoform 1 [Vitis vinifera]	-	AT1G73960	-	-
isotig01034	21.63	26.07	33.45	21.82	0.348863	0.0157571	1	No	No	No	-	498	hypothetical protein OsJ_00979 [Oryza sativa Japonica Group]	-	AT5G62880	-	-
isotig01048	221.54	533.95	811.95	601.24	4.50479e-117	3.81698e-304	6.39625e-152	Yes	Yes	Yes	up-regulated DE genes	823	PREDICTED: hypothetical protein isoform 2 [Vitis vinifera] ref|XP_002273913.1| PREDICTED: hypothetical protein isoform 1 [Vitis vinifera] emb|CBI23060.1| unnamed protein product [Vitis vinifera]	Molecular Function: heme binding (GO:0020037)	AT5G53560	-	-
isotig01057	34.09	41.7	35.34	28.1	0.318922	0.915481	0.430086	No	No	No	-	275	predicted protein [Populus trichocarpa] gb|EEE71102.1| predicted protein [Populus trichocarpa]	-	AT1G58848	-	-
isotig01059	73.68	46.24	57.78	66.19	4.00695e-07	0.00616448	0.216054	No	No	No	-	861	hypothetical protein MGL_0380 [Malassezia globosa CBS 7966] gb|EDP45391.1| hypothetical protein MGL_0380 [Malassezia globosa CBS 7966]	-	AT2G25050	-	-
isotig01060	7.6	6.27	5.29	6.63	0.54971	0.341559	0.759812	No	No	No	-	656	hypothetical protein SORBIDRAFT_02g040010 [Sorghum bicolor] gb|EER97586.1| hypothetical protein SORBIDRAFT_02g040010 [Sorghum bicolor]	-	AT4G39520	-	-
isotig01061	323.9	207.6	335.86	305.45	3.44718e-20	0.408454	0.199903	No	No	No	-	691	PREDICTED: hypothetical protein [Vitis vinifera] ref|XP_002272054.1| PREDICTED: hypothetical protein [Vitis vinifera] emb|CBI27346.3| unnamed protein product [Vitis vinifera]	-	AT5G41010	-	-
isotig01062	3.1	2.75	6.87	1.99	0.826686	0.0329964	0.472256	No	Yes	No	inconsistently-regulated DE genes	707	hypothetical protein similar to CG15021 [Fusarium oxysporum f. sp. fragariae]	-	AT1G62760	-	-
isotig01063	3.46	3.75	4.58	7.17	1	0.613938	0.165272	No	No	No	-	404	trichohyalin-like protein [Polysphondylium pallidum PN500]	-	AT2G26730	-	-
isotig01064	31.56	30.97	30.75	30.27	0.848806	0.807943	0.693003	No	No	No	-	1460	unnamed protein product [Crithidia fasciculata]	-	AT1G29110	-	-
isotig01065	0	0	0	0	1	1	1	No	No	No	-	565	unnamed protein product [Vitis vinifera]	-	AT1G29150	-	-
isotig01097	28.97	17.47	20.51	25.45	1.46229e-07	0.000227981	0.154228	No	No	No	-	2031	unnamed protein product [Vitis vinifera]	-	AT1G79350	-	-
isotig01099	0.35	0.19	1.01	0.63	1	0.261022	0.663912	No	No	No	-	1147	hypothetical protein [Leishmania braziliensis MHOM/BR/75/M2904] emb|CAM42210.1| hypothetical protein, conserved [Leishmania braziliensis]	-	AT5G05350	-	-
isotig01100	128.44	97.05	193.7	146.94	1.7478e-12	7.52242e-34	0.00025956	No	No	No	-	2370	conserved hypothetical protein [Ricinus communis] gb|EEF42767.1| conserved hypothetical protein [Ricinus communis]	-	AT5G24610	-	-
isotig01102	51.25	22.24	39.02	37.54	8.00061e-11	0.0164179	0.00755908	Yes	No	No	down-regulated DE genes	759	predicted protein [Populus trichocarpa] gb|EEF05661.1| predicted protein [Populus trichocarpa]	-	AT5G55220	-	-
isotig01103	1.35	0	0.9	0.7	0.0161674	0.561061	0.527669	No	No	No	-	1032	cytochrome c assembly protein [Bacillus coahuilensis m4-4]	-	AT5G05350	-	-
isotig01105	0.34	2.96	7.91	3.3	0.0172688	4.54083e-06	0.0138658	Yes	Yes	Yes	up-regulated DE genes	585	PREDICTED: similar to peroxisomal PTS2 receptor [Sus scrofa]	-	-	-	-
isotig01108	1.46	1.58	0	0	1	0.254112	0.256808	No	No	No	-	410	GI19857 [Drosophila mojavensis] gb|EDW13459.1| GI19857 [Drosophila mojavensis]	-	AT4G21230	-	-
isotig01110	17.75	24.12	17.98	14.14	0.0428843	0.934551	0.219489	No	No	No	-	888	Aspartate carbamoyltransferase 2, chloroplast precursor, putative [Ricinus communis] gb|EEF32932.1| Aspartate carbamoyltransferase 2, chloroplast precursor, putative [Ricinus communis]	Biological Process: cellular amino acid metabolic process (GO:0006520), Molecular Function: amino acid binding (GO:0016597), Molecular Function: carboxyl- or carbamoyltransferase activity (GO:0016743)	AT3G20330	-	-
isotig01111	1.99	2.95	9.47	5.27	0.638879	5.55559e-05	0.0404177	No	Yes	Yes	up-regulated DE genes	733	rps3 [Plasmodium falciparum]	-	AT1G70330	-	-
isotig01121	1.13	0.92	1.99	0.68	1	0.365762	0.695933	No	No	No	-	709	iron ABC transporter, permease protein [Campylobacter jejuni subsp. jejuni 1336] gb|EFC31621.1| iron ABC transporter, permease protein [Campylobacter jejuni subsp. jejuni 1336]	-	-	-	-
isotig01124	1.82	0.99	0	1.1	1	0.502741	1	No	No	No	-	219	predicted protein [Arabidopsis lyrata subsp. lyrata] gb|EFH42291.1| predicted protein [Arabidopsis lyrata subsp. lyrata]	-	AT5G50540	-	-
isotig01125	51.52	25.54	38.3	49.92	2.97105e-22	8.17081e-06	0.638374	Yes	No	No	down-regulated DE genes	2211	predicted protein [Populus trichocarpa] gb|EEE89842.1| predicted protein [Populus trichocarpa]	-	AT1G80910	-	-
isotig01126	12.92	7	12.9	9.56	0.0401117	1	0.292657	No	No	No	-	556	unnamed protein product [Vitis vinifera]	-	AT1G71220	-	-
isotig01127	207.1	102.92	160.68	179.03	4.69722e-23	8.13907e-05	0.021958	Yes	No	No	down-regulated DE genes	576	Symbols: CUTA | CUTA; copper ion binding | chr2:14269590-14271523 FORWARD [Arabidopsis thaliana]	-	AT2G33740	-	-
isotig01128	1.32	1.07	0.64	1.06	0.669128	0.224199	0.662144	No	No	No	-	1815	unnamed protein product [Vitis vinifera]	-	AT2G21500	-	-
isotig01129	0	0	0	0	1	1	1	No	No	No	-	484	PREDICTED: splicing factor, arginine/serine-rich 18 [Taeniopygia guttata]	-	AT1G20920	-	-
isotig01134	60.92	49.36	49.55	65.88	0.0135646	0.0173691	0.333519	No	No	No	-	1074	unnamed protein product [Vitis vinifera]	-	AT3G63460	-	-
isotig01135	45.73	47.48	31.58	38.76	0.729731	0.000989413	0.136446	No	No	No	-	916	predicted protein [Populus trichocarpa] gb|EEE83022.1| predicted protein [Populus trichocarpa]	Molecular Function: microtubule motor activity (GO:0003777), Molecular Function: ATP binding (GO:0005524), Biological Process: microtubule-based movement (GO:0007018)	AT3G16060	-	-
isotig01136	17.98	10.68	14.4	14.51	0.0468407	0.405318	0.402652	No	No	No	-	466	chromatin remodeling complex subunit [Populus trichocarpa] gb|EEE87324.1| chromatin remodeling complex subunit [Populus trichocarpa]	Molecular Function: DNA binding (GO:0003677), Molecular Function: ATP binding (GO:0005524)	AT2G13370	-	-
isotig01139	39.62	25.78	42.36	37.96	0.0049338	0.637147	0.779849	No	No	No	-	579	chloroplast monodehydroascorbate reductase [Avicennia marina]	-	AT1G63940	-	-
isotig01140	229.07	924.84	815.17	1102.31	0	0	0	Yes	Yes	Yes	up-regulated DE genes	2434	cytochrome P450 [Salvia miltiorrhiza]	Molecular Function: monooxygenase activity (GO:0004497), Molecular Function: iron ion binding (GO:0005506), Molecular Function: electron carrier activity (GO:0009055), Molecular Function: heme binding (GO:0020037)	AT3G26300	CYP71B	-
isotig01150	0.23	1.98	1.32	1.65	0.0172688	0.102374	0.0514968	No	No	No	-	876	7-ethoxycoumarin O-deethylase [Helianthus tuberosus]	-	AT1G33720	-	-
isotig01151	81.59	56.07	74.81	78.08	4.26412e-09	0.150274	0.471156	No	No	No	-	1528	carboxy-lyase, putative [Ricinus communis] gb|EEF46091.1| carboxy-lyase, putative [Ricinus communis]	-	AT5G11950	-	-
isotig01152	54.39	43.48	52.83	72.68	0.0139466	0.760722	0.000385479	No	No	No	-	1060	unnamed protein product [Vitis vinifera]	-	AT3G16560	-	-
isotig01158	12.06	12.48	11.76	13.27	0.914248	1	0.662877	No	No	No	-	728	hypothetical protein Kpol_1008p2 [Vanderwaltozyma polyspora DSM 70294] gb|EDO15666.1| hypothetical protein Kpol_1008p2 [Vanderwaltozyma polyspora DSM 70294]	-	AT1G32120	-	-
isotig01170	0.44	0	0.51	0	1	1	1	No	No	No	-	455	hypothetical protein Pmar_PMAR003586 [Perkinsus marinus ATCC 50983] gb|EER16123.1| hypothetical protein Pmar_PMAR003586 [Perkinsus marinus ATCC 50983]	-	AT5G04870	-	-
isotig01171	11.47	7.62	10.32	7.37	0.0906666	0.667888	0.081197	No	No	No	-	852	unnamed protein product [Vitis vinifera]	Molecular Function: phosphotransferase activity, alcohol group as acceptor (GO:0016773)	AT5G64070	-	-
isotig01172	15.81	16.01	20.17	12.76	1	0.180726	0.315938	No	No	No	-	757	unnamed protein product [Vitis vinifera]	-	AT2G05590	-	-
isotig01175	7.04	5.64	6.74	4.82	0.529509	1	0.316737	No	No	No	-	652	arabinosidase ARA-1 [Solanum lycopersicum]	-	AT3G10740	-	-
isotig01177	13.13	7.31	8.65	11.6	0.0439963	0.147223	0.706771	No	No	No	-	562	RNA-binding protein [Trypanosoma cruzi strain CL Brener] gb|EAN89430.1| RNA-binding protein, putative [Trypanosoma cruzi]	-	AT1G28210	-	-
isotig01179	16.74	11.59	13.22	9.49	0.137685	0.312387	0.029058	No	No	No	-	560	alpha-L-arabinofuranosidase protein [Prunus persica]	-	AT3G10740	-	-
isotig01191	218.16	164.73	140.51	156.86	0.000589384	4.47396e-07	0.0001161	No	No	No	-	331	unknown [Glycine max]	-	AT4G34670	-	-
isotig01192	67.26	55.88	66.53	56.53	0.0467759	0.927908	0.0716821	No	No	No	-	786	PREDICTED: hypothetical protein [Vitis vinifera] emb|CBI17519.3| unnamed protein product [Vitis vinifera]	-	AT3G50860	-	-
isotig01193	23.11	20.05	18.31	12.12	0.500757	0.272963	0.00642093	No	No	No	-	518	acetylglucosaminyltransferase, putative [Ricinus communis] gb|EEF34642.1| acetylglucosaminyltransferase, putative [Ricinus communis]	Cellular Component: cell wall (GO:0005618), Molecular Function: pectinesterase activity (GO:0030599), Biological Process: cell wall modification (GO:0042545)	AT2G37585	-	-
isotig01194	36.84	30.7	34.92	27.2	0.281259	0.805441	0.0967063	No	No	No	-	444	hypothetical protein BRAFLDRAFT_118428 [Branchiostoma floridae] gb|EEN70105.1| hypothetical protein BRAFLDRAFT_118428 [Branchiostoma floridae]	-	ATMG00960	-	-
isotig01195	77.65	57.6	68.85	58.89	0.0119068	0.303406	0.0232806	No	No	No	-	447	hypothetical protein SNOG_07468 [Phaeosphaeria nodorum SN15] gb|EAT84934.2| hypothetical protein SNOG_07468 [Phaeosphaeria nodorum SN15]	-	AT1G65470	-	-
isotig01198	19.26	6.74	15.86	15.8	0.00263377	0.495335	0.577786	Yes	No	No	down-regulated DE genes	321	hypothetical protein SORBIDRAFT_01g022290 [Sorghum bicolor] gb|EER91634.1| hypothetical protein SORBIDRAFT_01g022290 [Sorghum bicolor]	Cellular Component: cell wall (GO:0005618), Molecular Function: pectinesterase activity (GO:0030599), Biological Process: cell wall modification (GO:0042545)	AT3G29090	-	-
isotig01202	6.68	3.17	4.84	5.56	0.0993064	0.44057	0.702073	No	No	No	-	478	F-box protein interaction domain [Medicago truncatula]	-	AT1G47350	-	-
isotig01203	19.24	5.49	8.22	11.03	0.00765682	0.0507547	0.186837	Yes	No	No	down-regulated DE genes	197	Symbols: | F-box family protein | chr1:25099262-25100625 REVERSE [Arabidopsis thaliana]	-	AT1G67130	-	-
isotig01205	19.79	131.12	114.53	103.84	2.31689e-166	1.94521e-130	7.19135e-109	Yes	Yes	Yes	up-regulated DE genes	1693	predicted protein [Populus trichocarpa] gb|EEE96718.1| predicted protein [Populus trichocarpa]	Molecular Function: oxidoreductase activity (GO:0016491)	AT5G24530	-	-
isotig01208	14.73	44.55	34.36	35.26	8.42489e-22	1.65467e-11	3.24122e-12	Yes	Yes	Yes	up-regulated DE genes	1219	unnamed protein product [Vitis vinifera]	Molecular Function: oxidoreductase activity (GO:0016491)	AT5G24530	-	-
isotig01209	5.48	3.84	2.99	3.9	0.450188	0.165534	0.44348	No	No	No	-	619	ribosomal protein S3 [Dictyostelium fasciculatum] gb|ABX45218.1| ribosomal protein S3 [Dictyostelium fasciculatum]	-	AT3G19930	-	-
isotig01210	7.76	5.11	1.99	4.36	0.182168	0.00781148	0.0862885	No	Yes	No	down-regulated DE genes	720	Symbols: ATAPRL6 | ATAPRL6 (APR-like 6) | chr4:5729511-5730724 FORWARD [Arabidopsis thaliana]	-	AT4G08930	-	-
isotig01211	6.09	3.3	3.53	5.02	0.116208	0.162985	0.622642	No	No	No	-	721	ABC transporter related [Polynucleobacter necessarius subsp. asymbioticus QLW-P1DMWA-1] gb|ABP33540.1| ABC transporter related [Polynucleobacter necessarius subsp. asymbioticus QLW-P1DMWA-1]	-	AT3G43890	-	-
isotig01214	4.18	23.62	30.31	20.46	1.45307e-19	7.00876e-28	4.83359e-15	Yes	Yes	Yes	up-regulated DE genes	1145	PREDICTED: hypothetical protein [Vitis vinifera] emb|CBI36115.3| unnamed protein product [Vitis vinifera]	-	AT1G52200	-	-
isotig01216	5.74	32.95	49.94	30.4	4.90414e-20	4.01344e-36	6.11761e-17	Yes	Yes	Yes	up-regulated DE genes	834	Uncharacterized Cys-rich domain [Medicago truncatula]	-	AT1G52200	-	-
isotig01218	81.32	307.05	321.72	185.34	6.00774e-156	3.15906e-166	2.58518e-45	Yes	Yes	Yes	up-regulated DE genes	1045	unknown [Glycine max]	-	AT1G52200	-	-
isotig01233	17.69	26.47	22.64	31.02	0.0211776	0.174569	0.000963	No	No	No	-	654	predicted protein [Populus trichocarpa] gb|EEE96063.1| predicted protein [Populus trichocarpa]	-	AT2G33030	-	-
isotig01237	38.4	26.29	34.38	37.47	0.000692073	0.318639	0.835059	No	No	No	-	1070	protein binding protein, putative [Ricinus communis] gb|EEF43362.1| protein binding protein, putative [Ricinus communis]	-	AT4G18670	-	-
isotig01238	27.99	9.96	20.79	19	5.02574e-14	0.0103575	0.00127582	Yes	No	No	down-regulated DE genes	1347	hydroxypyruvate reductase [Solenostemon scutellarioides]	Molecular Function: oxidoreductase activity, acting on the CH-OH group of donors, NAD or NADP as acceptor (GO:0016616), Molecular Function: cofactor binding (GO:0048037)	AT1G68010	-	-
isotig01240	61.56	31.34	50.27	43.72	1.72316e-07	0.0849754	0.00505711	No	No	No	-	580	conserved hypothetical protein [Ricinus communis] gb|EEF28623.1| conserved hypothetical protein [Ricinus communis]	-	AT4G38390	-	-
isotig01242	9.09	8.58	10.74	7.34	0.842267	0.389107	0.341719	No	No	No	-	1185	PREDICTED: hypothetical protein [Vitis vinifera] emb|CBI15000.3| unnamed protein product [Vitis vinifera]	-	AT1G19100	-	-
isotig01247	0.23	0.49	1.58	0	0.610417	0.0544618	1	No	No	No	-	877	hypothetical protein ARALYDRAFT_888368 [Arabidopsis lyrata subsp. lyrata] gb|EFH68856.1| hypothetical protein ARALYDRAFT_888368 [Arabidopsis lyrata subsp. lyrata]	-	AT1G10760	-	-
isotig01248	0	0	0	0	1	1	1	No	No	No	-	864	gustatory receptor candidate 19 [Tribolium castaneum] gb|ABY40594.1| gustatory receptor [Tribolium castaneum]	-	ATMG00050	-	-
isotig01250	0.28	0	0	0	1	1	1	No	No	No	-	701	Two-pore calcium channel protein 2 (Voltage-dependent calcium channel protein TPC2) [Schistosoma japonicum]	-	ATMG00050	-	-
isotig01251	19.66	15.55	29.93	18.35	0.323287	0.0286242	0.827682	No	No	No	-	487	predicted protein [Physcomitrella patens subsp. patens] gb|EDQ72789.1| predicted protein [Physcomitrella patens subsp. patens]	-	AT1G19100	-	-
isotig01253	24.13	11.6	17.89	16.27	1.29847e-07	0.0209649	0.00313941	Yes	No	No	down-regulated DE genes	1306	PREDICTED: hypothetical protein [Vitis vinifera]	-	AT1G25530	-	-
isotig01254	22.43	13.57	15.06	14.58	0.00301642	0.0215607	0.0125555	No	No	No	-	845	lysine/histidine transporter [Populus trichocarpa] gb|EEF02125.1| lysine/histidine transporter [Populus trichocarpa]	-	AT1G25530	-	-
isotig01256	0.66	0.72	0	1.99	1	0.502741	0.152241	No	No	No	-	604	NADH dehydrogenase subunit 5 [Anopheles pampanai]	-	AT1G10410	-	-
isotig01257	62.1	32.36	42.66	39.06	3.78244e-07	0.00199004	0.000245814	No	No	No	-	575	PREDICTED: hypothetical protein [Vitis vinifera] emb|CBI27054.3| unnamed protein product [Vitis vinifera]	-	AT1G25530	-	-
isotig01259	95.63	602.37	519.79	317.45	0	0	1.07788e-142	Yes	Yes	Yes	up-regulated DE genes	1116	predicted protein [Populus trichocarpa] gb|EEF05097.1| predicted protein [Populus trichocarpa]	-	AT1G65870	-	-
isotig01260	22.3	76.2	61.18	39.48	6.3838e-29	1.2001e-17	1.94069e-05	Yes	Yes	No	up-regulated DE genes	832	PHP domain protein [Clostridium botulinum Bf] ref|YP_002861863.1| small multidrug export protein [Clostridium botulinum Ba4 str. 657] gb|EDT85943.1| PHP domain protein [Clostridium botulinum Bf] gb|ACQ53667.1| small multidrug export protein [Clostridium botulinum Ba4 str. 657]	-	AT5G01390	-	-
isotig01261	73.2	296.89	305.02	171.78	1.18091e-89	5.77049e-92	3.82614e-25	Yes	Yes	Yes	up-regulated DE genes	575	hypothetical protein [Nicotiana benthamiana]	-	AT1G19020	-	-
isotig01262	44.55	32.42	31.34	41.06	0.0127502	0.00749616	0.543266	No	No	No	-	694	hypothetical protein ARALYDRAFT_481553 [Arabidopsis lyrata subsp. lyrata] gb|EFH57095.1| hypothetical protein ARALYDRAFT_481553 [Arabidopsis lyrata subsp. lyrata]	-	AT2G26800	-	-
isotig01272	6.11	4.19	1.99	6.23	0.369713	0.0507547	1	No	No	No	-	620	PREDICTED: similar to Serine/threonine-protein kinase DCLK3 (Doublecortin-like and CAM kinase-like 3) (Doublecortin-like kinase 3) [Ciona intestinalis]	-	AT1G20920	-	-
isotig01273	0	0.58	0	0	0.479699	1	1	No	No	No	-	371	hypothetical protein [Paramecium tetraurelia strain d4-2] emb|CAK87105.1| unnamed protein product [Paramecium tetraurelia]	-	AT1G20920	-	-
isotig01279	0.87	0	0	1.05	1	1	1	No	No	No	-	229	Putative late blight resistance protein, identical [Solanum demissum]	-	AT4G39650	-	-
isotig01280	59	19.2	33.96	35.99	5.18949e-21	1.83508e-07	2.69524e-06	Yes	No	No	down-regulated DE genes	879	unnamed protein product [Vitis vinifera]	Molecular Function: diacylglycerol kinase activity (GO:0004143), Biological Process: activation of protein kinase C activity by G-protein coupled receptor protein signaling pathway (GO:0007205)	AT4G21540	-	-
isotig01281	23.47	12.92	18.28	18.87	5.35265e-05	0.0704218	0.121661	No	No	No	-	1139	pentatricopeptide (PPR) repeat-containing protein [Arabidopsis thaliana]	-	AT5G19020	-	-
isotig01282	71.53	33.15	54.92	55.29	1.80089e-10	0.0163502	0.0206324	Yes	No	No	down-regulated DE genes	594	predicted protein [Populus trichocarpa] gb|EEE94496.1| predicted protein [Populus trichocarpa]	-	AT1G03970	-	-
isotig01283	58.36	24.55	39.79	47.53	7.27635e-10	0.00287461	0.102421	Yes	No	No	down-regulated DE genes	564	unnamed protein product [Vitis vinifera]	Molecular Function: protein kinase activity (GO:0004672), Molecular Function: ATP binding (GO:0005524), Biological Process: protein amino acid phosphorylation (GO:0006468)	AT1G03740	-	-
isotig01286	54.68	33.69	32.98	45.55	0.00097982	0.000793529	0.213105	No	No	No	-	456	unnamed protein product [Arabidopsis thaliana]	-	AT5G40270	-	-
isotig01287	13.73	9.31	5.97	7.27	0.211299	0.0146375	0.0532906	No	Yes	No	down-regulated DE genes	465	transcription factor, putative [Ricinus communis] gb|EEF38031.1| transcription factor, putative [Ricinus communis]	-	AT3G23255	-	-
isotig01289	6.3	5.86	3.13	6.17	0.873565	0.0980684	1	No	No	No	-	665	hypothetical protein ARALYDRAFT_887850 [Arabidopsis lyrata subsp. lyrata] gb|EFH65864.1| hypothetical protein ARALYDRAFT_887850 [Arabidopsis lyrata subsp. lyrata]	-	AT1G06470	-	-
isotig01291	191.5	78.36	85.6	104.1	6.74309e-185	3.79719e-151	4.91995e-94	Yes	Yes	No	down-regulated DE genes	3598	plasma membrane H+-ATPase [Daucus carota]	Molecular Function: ATP binding (GO:0005524), Biological Process: ATP biosynthetic process (GO:0006754), Cellular Component: membrane (GO:0016020), Molecular Function: hydrolase activity, acting on acid anhydrides, catalyzing transmembrane movement of substances (GO:0016820)	AT2G18960	-	-
isotig01292	5.97	3.09	4.81	3.45	0.0852547	0.52602	0.167638	No	No	No	-	769	hypothetical protein ARALYDRAFT_906742 [Arabidopsis lyrata subsp. lyrata] gb|EFH54183.1| hypothetical protein ARALYDRAFT_906742 [Arabidopsis lyrata subsp. lyrata]	-	AT5G07810	-	-
isotig01294	14.18	8.19	8.49	7.75	0.010142	0.0173795	0.00782351	No	No	No	-	872	PREDICTED: hypothetical protein [Ciona intestinalis]	-	AT1G79480	-	-
isotig01295	17.58	10.8	9.85	14.89	0.0230909	0.0104408	0.427746	No	No	No	-	681	UDP-N-acetylmuramoylalanine--D-glutamate ligase [Buchnera aphidicola]	-	AT1G56610	-	-
isotig01296	513.62	218.75	219.34	271.06	3.77446e-175	1.55776e-167	2.15618e-103	Yes	Yes	No	down-regulated DE genes	1364	hypothetical protein SORBIDRAFT_10g025470 [Sorghum bicolor] gb|EER90115.1| hypothetical protein SORBIDRAFT_10g025470 [Sorghum bicolor]	-	AT2G07560	-	-
isotig01302	6.2	5.5	3.92	6.14	0.826686	0.468123	1	No	No	No	-	354	Prf [Solanum lycopersicum]	-	AT3G47110	-	-
isotig01311	2.99	1.77	3.79	1.99	0.339127	0.677106	1	No	No	No	-	733	PREDICTED: similar to activating signal cointegrator 1 complex subunit 2 [Acyrthosiphon pisum]	-	AT5G25870	-	-
isotig01313	4.95	2.98	7.65	7.98	0.429368	0.383632	0.282753	No	No	No	-	363	PREDICTED: hypothetical protein [Vitis vinifera]	-	AT2G35630	-	-
isotig01331	0	0	0	0	1	1	1	No	No	No	-	1383	hypothetical protein [Monosiga brevicollis MX1] gb|EDQ84620.1| predicted protein [Monosiga brevicollis MX1]	-	AT3G56660	-	-
isotig01334	0	0	0	0	1	1	1	No	No	No	-	950	PREDICTED: hypothetical protein, partial [Strongylocentrotus purpuratus] ref|XP_001191254.1| PREDICTED: hypothetical protein, partial [Strongylocentrotus purpuratus]	-	AT3G56660	-	-
isotig01335	0.43	0.93	0	0	0.610417	1	1	No	No	No	-	464	hypothetical protein [Monosiga brevicollis MX1] gb|EDQ87546.1| predicted protein [Monosiga brevicollis MX1]	-	AT3G27999	-	-
isotig01344	6.02	42.55	38.26	26.17	6.65966e-31	8.88232e-26	7.32125e-14	Yes	Yes	Yes	up-regulated DE genes	895	serine/threonine-protein kinase cx32, putative [Ricinus communis] gb|EEF35235.1| serine/threonine-protein kinase cx32, putative [Ricinus communis]	Molecular Function: protein kinase activity (GO:0004672), Molecular Function: ATP binding (GO:0005524), Biological Process: protein amino acid phosphorylation (GO:0006468)	AT2G17220	-	-
isotig01345	4.91	3.55	6.64	6.93	0.755928	0.592945	0.585563	No	No	No	-	244	PREDICTED: hypothetical protein [Vitis vinifera] emb|CBI21128.3| unnamed protein product [Vitis vinifera]	-	AT2G25300	-	-
isotig01350	8.03	4.72	8.15	8.1	0.139018	1	1	No	No	No	-	596	C2 domain-containing protein [Arabidopsis lyrata subsp. lyrata] gb|EFH70354.1| C2 domain-containing protein [Arabidopsis lyrata subsp. lyrata]	-	AT1G48090	-	-
isotig01354	132.69	177.35	105.53	89.65	6.33153e-06	0.00220073	6.73642e-07	No	No	No	-	660	RelA/SpoT-like protein [Ipomoea nil]	Biological Process: guanosine tetraphosphate metabolic process (GO:0015969)	AT3G14050	-	-
isotig01365	24.98	16.64	24.42	24.62	0.0381372	0.929799	1	No	No	No	-	559	transcription factor with AP2 domain(s), putative [Plasmodium falciparum 3D7] sp|Q8I1N6.2|AP2A_PLAF7 RecName: Full=AP2/ERF domain-containing protein PFD0985w; Short=ApiAP2 emb|CAX63934.1| transcription factor with AP2 domain(s), putative [Plasmodium falciparum 3D7]	-	AT4G17740	-	-
isotig01366	44.14	35.63	54.77	46.39	0.124705	0.0855764	0.69844	No	No	No	-	583	DNA polymerase V [Medicago truncatula]	-	AT5G64420	-	-
isotig01383	0	0	0	0	1	1	1	No	No	No	-	782	unnamed protein product [Vitis vinifera]	Molecular Function: oxidoreductase activity (GO:0016491)	AT4G22110	-	-
isotig01389	4.77	1.59	5.1	1.78	0.0521626	1	0.0887895	No	No	No	-	544	helix-turn-helix domain-containing protein [Clostridium phytofermentans ISDg] gb|ABX43219.1| helix-turn-helix domain protein [Clostridium phytofermentans ISDg]	-	AT3G04570	-	-
isotig01390	1.64	3.55	3.33	1.98	0.251689	0.365762	1	No	No	No	-	487	solute carrier organic anion transporter family member 1A3 [Mus musculus]	-	AT3G04570	-	-
isotig01391	4.59	0.71	3.04	1.99	0.00465076	0.398032	0.521811	Yes	No	No	down-regulated DE genes	609	hypothetical membrane protein [Mycoplasma arthritidis 158L3-1] gb|ACF07369.1| hypothetical membrane protein [Mycoplasma arthritidis 158L3-1]	-	AT1G02950	-	-
isotig01393	2.57	1.2	0.43	1.33	0.347798	0.0763253	0.527669	No	No	No	-	543	conserved hypothetical protein [Phytophthora infestans T30-4]	-	AT1G16710	-	-
isotig01394	0.69	0.15	0	0.33	0.221067	0.0659359	0.467883	No	No	No	-	1442	hydroxyproline-rich glycoprotein [Phaseolus vulgaris]	-	AT3G28550	-	-
isotig01395	1.32	0.32	0.51	0.53	0.067823	0.159211	0.245902	No	No	No	-	1355	tyrosine-rich hydroxyproline-rich glycoprotein [Petroselinum crispum]	-	AT1G26240	-	-
isotig01398	10.14	5.5	5.56	15.28	0.000168752	0.000271429	0.00136032	No	No	No	-	2165	unknown [Glycine max]	-	AT5G60210	-	-
isotig01402	684.52	624.32	841.78	759.3	0.000312177	9.09085e-18	3.34822e-05	No	No	No	-	978	predicted protein [Populus trichocarpa] gb|ABK92719.1| unknown [Populus trichocarpa] gb|ABK93181.1| unknown [Populus trichocarpa] gb|ABK93564.1| unknown [Populus trichocarpa] gb|ABK94027.1| unknown [Populus trichocarpa] gb|ABK94172.1| unknown [Populus trichocarpa] gb|ABK96469.1| unknown [Populus trichocarpa x Populus deltoides] gb|EEF00303.1| predicted protein [Populus trichocarpa]	Molecular Function: structural constituent of ribosome (GO:0003735), Cellular Component: intracellular (GO:0005622), Cellular Component: ribosome (GO:0005840), Biological Process: translation (GO:0006412)	AT2G40590	-	-
isotig01408	1.22	1.32	0.35	1.48	1	0.381834	1	No	No	No	-	654	hypothetical protein OsI_10602 [Oryza sativa Indica Group]	-	AT3G52050	-	-
isotig01409	27.15	17.86	17.86	22	0.0039603	0.0043819	0.147235	No	No	No	-	933	unnamed protein product [Vitis vinifera]	Molecular Function: DNA binding (GO:0003677), Molecular Function: 5'-3' exonuclease activity (GO:0008409)	AT3G52050	-	-
isotig01410	39.64	18.82	26.84	38.39	8.193e-09	0.00124086	0.783382	Yes	No	No	down-regulated DE genes	931	PREDICTED: hypothetical protein [Vitis vinifera]	-	AT2G31970	-	-
isotig01412	16.43	16.8	14.7	18.18	1	0.703744	0.713589	No	No	No	-	425	hypothetical protein ARALYDRAFT_920987 [Arabidopsis lyrata subsp. lyrata] gb|EFH39197.1| hypothetical protein ARALYDRAFT_920987 [Arabidopsis lyrata subsp. lyrata]	-	AT2G31970	-	-
isotig01413	13.05	14.41	12.97	11	0.63822	1	0.470837	No	No	No	-	856	unnamed protein product [Vitis vinifera]	-	AT4G02480	-	-
isotig01414	65.57	67.92	68.75	65.56	0.666209	0.550593	1	No	No	No	-	1013	zinc finger protein, putative [Ricinus communis] gb|EEF37161.1| zinc finger protein, putative [Ricinus communis]	-	AT2G20280	-	-
isotig01416	9.78	5.66	10.59	16.57	0.218678	0.854187	0.132298	No	No	No	-	306	ARID/BRIGHT DNA binding domain containing protein [Lotus japonicus]	-	AT1G76510	-	-
isotig01417	1.13	1.84	0.66	0.68	0.675883	1	1	No	No	No	-	353	induced stolon tip protein NAP1Ps [Capsicum annuum]	-	AT2G19480	-	-
isotig01418	63.9	74.13	68.43	83.82	0.0708775	0.44236	0.000998876	No	No	No	-	896	unnamed protein product [Vitis vinifera]	Biological Process: mannose metabolic process (GO:0006013), Molecular Function: mannosidase activity (GO:0015923)	AT5G13980	-	-
isotig01420	1.14	23.49	8.81	1.99	3.83684e-15	7.64735e-05	0.315693	Yes	Yes	No	up-regulated DE genes	525	hypothetical protein [Trichomonas vaginalis G3] gb|EAX70559.1| hypothetical protein TVAG_246360 [Trichomonas vaginalis G3]	-	AT5G48050	-	-
isotig01421	149.61	2245.25	678.71	323.61	0	0	1.48562e-63	Yes	Yes	Yes	up-regulated DE genes	944	D-galacturonic acid reductase 1 [Actinidia deliciosa]	Molecular Function: oxidoreductase activity (GO:0016491), Biological Process: oxidation reduction (GO:0055114)	AT1G59950	-	-
isotig01423	0	0.86	0.91	0	0.479699	0.462978	1	No	No	No	-	253	hypothetical protein NFIA_054050 [Neosartorya fischeri NRRL 181] gb|EAW16059.1| conserved hypothetical protein [Neosartorya fischeri NRRL 181]	-	AT5G25590	-	-
isotig01428	1.94	1.27	4.96	1.88	0.728361	0.0823979	1	No	No	No	-	513	protein phosphatase 2c, putative [Ricinus communis] gb|EEF48298.1| protein phosphatase 2c, putative [Ricinus communis]	-	AT2G25620	-	-
isotig01437	1.98	1.99	3.44	6.59	1	0.529152	0.0367531	No	No	Yes	up-regulated DE genes	403	predicted protein [Nematostella vectensis] gb|EDO43029.1| predicted protein [Nematostella vectensis]	-	AT3G45800	-	-
isotig01441	25.98	13.42	23.68	19.47	0.000430297	0.623429	0.102525	No	No	No	-	645	predicted protein [Populus trichocarpa] gb|EEE89749.1| predicted protein [Populus trichocarpa]	-	AT1G29700	-	-
isotig01442	0	0	0	0	1	1	1	No	No	No	-	311	unnamed protein product [Vitis vinifera]	-	AT1G65950	-	-
isotig01444	0.28	1.49	0.64	0.33	0.11132	0.599442	1	No	No	No	-	725	Enoyl-CoA hydratase, mitochondrial precursor, putative [Ricinus communis] gb|EEF35736.1| Enoyl-CoA hydratase, mitochondrial precursor, putative [Ricinus communis]	Molecular Function: catalytic activity (GO:0003824), Biological Process: metabolic process (GO:0008152)	AT1G06550	-	-
isotig01449	124.91	138.66	144.58	138.32	0.111378	0.0258848	0.131391	No	No	No	-	749	predicted protein [Populus trichocarpa] gb|EEE79250.1| predicted protein [Populus trichocarpa]	-	AT3G60600	-	-
isotig01450	156.08	173.03	145.37	152.07	0.0907235	0.275911	0.700216	No	No	No	-	694	predicted protein [Populus trichocarpa] gb|EEE73739.1| predicted protein [Populus trichocarpa]	-	AT3G60600	-	-
isotig01451	89.88	37.41	67.95	156.14	6.62331e-41	1.10618e-06	3.40638e-32	Yes	No	No	inconsistently-regulated DE genes	1689	chaperone [Agave tequilana] gb|ABF61874.1| chaperone [Agave tequilana] gb|ABF61876.1| chaperone [Agave tequilana]	-	AT5G59720	-	-
isotig01461	1.99	3.07	3.29	3.43	0.568976	0.564728	0.397118	No	No	No	-	493	Hydantoinase B/oxoprolinase [Acidovorax avenae subsp. avenae ATCC 19860] gb|EFA40787.1| Hydantoinase B/oxoprolinase [Acidovorax avenae subsp. avenae ATCC 19860]	-	AT1G53090	-	-
isotig01464	63.5	62.39	45.37	48.19	0.861469	0.000518622	0.00441103	No	No	No	-	867	PREDICTED: hypothetical protein isoform 1 [Vitis vinifera] ref|XP_002272826.1| PREDICTED: hypothetical protein isoform 2 [Vitis vinifera]	-	AT1G56200	-	-
isotig01467	1611.89	200.87	626.5	498.88	0	3.53165e-308	0	Yes	Yes	Yes	down-regulated DE genes	684	aquaporin, MIP family, PIP subfamily [Populus trichocarpa] gb|EEE87465.1| aquaporin, MIP family, PIP subfamily [Populus trichocarpa]	Molecular Function: transporter activity (GO:0005215), Biological Process: transport (GO:0006810), Cellular Component: membrane (GO:0016020)	AT5G60660	-	-
isotig01469	1072.14	131.76	452.41	632.93	0	1.79879e-175	7.78252e-77	Yes	Yes	No	down-regulated DE genes	670	aquaporin-like protein [Petunia x hybrida]	Molecular Function: transporter activity (GO:0005215), Biological Process: transport (GO:0006810), Cellular Component: membrane (GO:0016020)	AT2G16850	-	-
isotig01471	161.36	52.18	57.09	47.04	1.52311e-34	1.24375e-29	2.67213e-36	Yes	Yes	Yes	down-regulated DE genes	539	aquaporin [Stevia rebaudiana]	Molecular Function: transporter activity (GO:0005215), Biological Process: transport (GO:0006810), Cellular Component: membrane (GO:0016020)	AT2G37170	-	-
isotig01476	23.91	11.39	14.21	12	0.00865326	0.055871	0.0169971	Yes	No	No	down-regulated DE genes	342	hypothetical protein [Theileria parva strain Muguga] gb|EAN31097.1| hypothetical protein TP03_0360 [Theileria parva]	-	AT4G27654	-	-
isotig01478	4.72	5.12	3.83	1.71	1	0.809368	0.162335	No	No	No	-	423	Papain family cysteine protease containing protein [Tetrahymena thermophila] gb|EAS00457.1| Papain family cysteine protease containing protein [Tetrahymena thermophila SB210]	-	AT3G19420	-	-
isotig01479	5.9	6.4	4.11	3.81	0.856692	0.420231	0.403374	No	No	No	-	507	hypothetical protein [Paramecium tetraurelia strain d4-2] emb|CAK86861.1| unnamed protein product [Paramecium tetraurelia]	-	AT3G10310	-	-
isotig01483	1.6	0.58	0.62	0	0.626235	0.629101	0.256808	No	No	No	-	373	zinc finger homeodomain 4, isoform CRA_b [Homo sapiens]	-	AT2G33580	-	-
isotig01486	52.06	26.04	51.27	37.49	1.14574e-09	0.884634	0.00240698	No	No	No	-	889	hypothetical protein SORBIDRAFT_03g001875 [Sorghum bicolor] gb|EES00063.1| hypothetical protein SORBIDRAFT_03g001875 [Sorghum bicolor]	-	AT3G10810	-	-
isotig01487	192.37	66.81	123.11	130.5	3.15071e-57	1.24075e-14	1.96854e-11	Yes	No	No	down-regulated DE genes	842	conserved hypothetical protein [Aspergillus terreus NIH2624] gb|EAU38672.1| conserved hypothetical protein [Aspergillus terreus NIH2624]	-	AT3G57350	-	-
isotig01490	189.13	57.93	89.46	161	1.46809e-57	2.05768e-28	0.00655691	Yes	Yes	No	down-regulated DE genes	732	conserved hypothetical protein [Bifidobacterium gallicum DSM 20093] gb|EFA22501.1| conserved hypothetical protein [Bifidobacterium gallicum DSM 20093]	-	AT1G62760	-	-
isotig01491	7.85	1.99	5.47	4.75	0.0957393	0.618303	0.441522	No	No	No	-	254	Symbols: DGL1 | DGL1; dolichyl-diphosphooligosaccharide-protein glycotransferase | chr5:26617840-26620581 REVERSE [Arabidopsis thaliana]	-	AT5G66680	-	-
isotig01494	270.15	282.83	275.44	512.61	0.233441	0.622525	2.29348e-79	No	No	No	-	1019	proline-rich extensin-like family protein [Arabidopsis thaliana] gb|AAG50685.1|AC079829_18 hypothetical protein [Arabidopsis thaliana]	Molecular Function: structural constituent of cell wall (GO:0005199), Biological Process: plant-type cell wall organization (GO:0009664)	AT1G26240	-	-
isotig01501	62.01	8.63	4.5	8.15	1.08261e-47	1.07495e-58	1.49531e-45	Yes	Yes	Yes	down-regulated DE genes	978	unnamed protein product [Vitis vinifera]	-	AT5G41040	-	-
isotig01504	17.64	11.53	11.02	16.7	0.0248335	0.0133731	0.798432	No	No	No	-	882	unnamed protein product [Vitis vinifera]	Molecular Function: ferrochelatase activity (GO:0004325), Biological Process: heme biosynthetic process (GO:0006783)	AT2G30390	-	-
isotig01524	0	0	0	0	1	1	1	No	No	No	-	519	lipid phosphate phosphatase [Entamoeba histolytica HM-1:IMSS] gb|EAL44996.1| lipid phosphate phosphatase, putative [Entamoeba histolytica HM-1:IMSS]	-	AT1G58643	-	-
isotig01526	26.99	7.32	11.28	14.9	6.20496e-14	4.91885e-08	7.84394e-05	Yes	Yes	No	down-regulated DE genes	1005	hypothetical protein [Paramecium tetraurelia strain d4-2] emb|CAK60080.1| unnamed protein product [Paramecium tetraurelia]	-	AT3G03110	-	-
isotig01527	21.14	5.49	12.26	14.66	1.3134e-10	0.00190355	0.0332579	Yes	No	No	down-regulated DE genes	906	predicted protein [Physcomitrella patens subsp. patens] gb|EDQ73248.1| predicted protein [Physcomitrella patens subsp. patens]	-	AT3G03110	-	-
isotig01528	79.57	32.21	39	65.12	5.37015e-17	1.09471e-11	0.034073	Yes	Yes	No	down-regulated DE genes	712	unnamed protein product [Vitis vinifera]	Molecular Function: nucleic acid binding (GO:0003676), Cellular Component: nucleus (GO:0005634)	AT5G51660	-	-
isotig01530	73.31	36.06	42.02	54.7	8.30377e-08	1.91882e-05	0.018656	Yes	No	No	down-regulated DE genes	468	PREDICTED: hypothetical protein [Vitis vinifera]	-	AT5G09580	-	-
isotig01540	1.99	11.41	8.92	6.86	4.55984e-05	0.00155829	0.0188467	Yes	Yes	Yes	up-regulated DE genes	493	unnamed protein product [Vitis vinifera]	-	AT1G11300	-	-
isotig01542	20.25	9.34	15.66	16.63	4.58173e-05	0.134374	0.245848	Yes	No	No	down-regulated DE genes	857	Symbols: | DNA binding | chr5:22327727-22331703 REVERSE [Arabidopsis thaliana]	-	AT5G55040	-	-
isotig01543	2.54	10.7	1.63	3.75	2.61711e-05	0.593859	0.501421	Yes	No	No	inconsistently-regulated DE genes	708	hypothetical protein, conserved in Plasmodium species [Plasmodium knowlesi strain H] emb|CAQ42177.1| hypothetical protein, conserved in Plasmodium species [Plasmodium knowlesi strain H]	-	AT5G55040	-	-
isotig01544	23.11	12.53	16.08	18.65	0.000725739	0.0365889	0.218602	No	No	No	-	777	transketolase-like 2 [Xenopus (Silurana) tropicalis] gb|AAH63226.1| transketolase [Xenopus (Silurana) tropicalis]	-	AT5G55040	-	-
isotig01545	2.54	9.99	3.32	5	0.000208002	0.632471	0.13157	Yes	No	No	up-regulated DE genes	628	GJ17128 [Drosophila virilis] gb|EDW65137.1| GJ17128 [Drosophila virilis]	-	AT5G55040	-	-
isotig01546	82.65	18.38	43.45	43.91	2.05677e-32	8.59181e-10	2.35886e-09	Yes	No	No	down-regulated DE genes	671	hypothetical protein [Paramecium tetraurelia strain d4-2] emb|CAK74728.1| unnamed protein product [Paramecium tetraurelia]	-	AT5G04210	-	-
isotig01547	30.79	9.65	14.68	14.08	2.05987e-08	0.000112486	6.11272e-05	Yes	Yes	Yes	down-regulated DE genes	583	Symbols: AT-HSFA9, HSFA9 | AT-HSFA9; DNA binding / transcription factor | chr5:21944018-21945092 FORWARD [Arabidopsis thaliana]	-	AT5G54070	-	-
isotig01548	3.96	1.99	4.6	4.8	0.51105	1	0.778379	No	No	No	-	302	DnaJ homolog, subfamily A, member 5 [Schistosoma japonicum]	-	AT4G38550	-	-
isotig01549	22.36	11.19	15.79	34.52	5.56754e-07	0.0077555	4.80293e-05	No	No	No	-	1392	hypothetical protein LELG_01421 [Lodderomyces elongisporus NRRL YB-4239] gb|EDK43243.1| hypothetical protein LELG_01421 [Lodderomyces elongisporus NRRL YB-4239]	-	AT1G05960	-	-
isotig01551	14.47	6.18	7.88	16.19	0.00014684	0.00569267	0.53387	Yes	No	No	inconsistently-regulated DE genes	910	PREDICTED: melanoma inhibitory activity 2 [Taeniopygia guttata]	-	AT1G05960	-	-
isotig01552	4.73	1.99	4.39	10.3	0.184593	1	0.0561835	No	No	No	-	422	PT repeat-containing protein [Herpetosiphon aurantiacus ATCC 23779] gb|ABX07137.1| PT repeat-containing protein [Herpetosiphon aurantiacus ATCC 23779]	-	AT3G57670	-	-
isotig01553	11.4	6.18	11.81	23.16	0.0641271	1	0.00344321	No	No	Yes	inconsistently-regulated DE genes	490	conserved Plasmodium protein, unknown function [Plasmodium falciparum 3D7] gb|ACU12417.1| conserved Plasmodium protein, unknown function [Plasmodium falciparum 3D7]	-	AT1G05960	-	-
isotig01554	23.11	6.6	14.81	22.82	0.000131088	0.116907	1	Yes	No	No	down-regulated DE genes	328	Symbols: | lyase | chr1:3214237-3217386 REVERSE [Arabidopsis thaliana]	-	AT1G09890	-	-
isotig01571	7.64	9.83	12.18	15.02	0.500987	0.192595	0.0425664	No	No	No	-	418	scratch [Drosophila melanogaster]	-	AT2G43945	-	-
isotig01572	18.17	11.06	14.91	13.95	0.0604357	0.472514	0.326926	No	No	No	-	450	hypothetical protein CLOSS21_00873 [Clostridium sp. SS2/1] gb|EDS22539.1| hypothetical protein CLOSS21_00873 [Clostridium sp. SS2/1] emb|CBL38029.1| hypothetical protein [butyrate-producing bacterium SSC/2]	-	AT3G47030	-	-
isotig01573	7.44	5.92	13.81	8.41	0.695528	0.0760274	0.852478	No	No	No	-	402	conserved hypothetical protein [Candida albicans WO-1]	-	AT2G43945	-	-
isotig01574	18.18	21.52	28.12	28.02	0.547281	0.0669506	0.0640697	No	No	No	-	362	GL22304 [Drosophila persimilis] gb|EDW34536.1| GL22304 [Drosophila persimilis]	-	AT1G34460	-	-
isotig01575	39.64	30.98	36.09	39.22	0.132809	0.586162	1	No	No	No	-	468	PREDICTED: zinc finger protein 426-like [Macaca mulatta]	-	AT3G47030	-	-
isotig01581	2.66	1.99	3.39	1.99	1	0.663752	0.822985	No	No	No	-	751	hypothetical protein TTHERM_01424460 [Tetrahymena thermophila] gb|EAR97098.2| hypothetical protein TTHERM_01424460 [Tetrahymena thermophila SB210]	-	AT4G17750	-	-
isotig01582	0.33	1.07	0.38	0.4	0.355968	1	1	No	No	No	-	604	hypothetical protein YpF1991016_1335 [Yersinia pestis biovar Orientalis str. F1991016] gb|EDR40255.1| hypothetical protein YpF1991016_1335 [Yersinia pestis biovar Orientalis str. F1991016]	-	AT1G76880	-	-
isotig01583	0	0	0	0	1	1	1	No	No	No	-	548	conserved Plasmodium protein, unknown function [Plasmodium falciparum 3D7] emb|CAX64216.1| conserved Plasmodium protein, unknown function [Plasmodium falciparum 3D7]	-	AT1G61540	-	-
isotig01584	9.67	8.68	6.96	4.04	0.783742	0.307301	0.0152385	No	No	Yes	down-regulated DE genes	598	peptide synthetase [Streptomyces anulatus]	-	AT5G61960	-	-
isotig01585	31.16	21.6	32.42	38.5	0.026032	0.824606	0.151155	No	No	No	-	621	unknown [Picea sitchensis]	-	AT3G16565	-	-
isotig01586	58.1	32.92	60.96	46.15	2.32708e-05	0.685167	0.0709114	No	No	No	-	539	conserved hypothetical protein [Tetrahymena thermophila] gb|EAR84617.1| conserved hypothetical protein [Tetrahymena thermophila SB210]	-	AT2G24140	-	-
isotig01587	5.69	5.22	4.57	7.41	1	0.673346	0.563573	No	No	No	-	456	Symbols: | hexose transporter, putative | chr1:1438324-1441385 REVERSE [Arabidopsis thaliana]	-	AT1G05030	-	-
isotig01589	51.31	27.05	41.16	55.15	0.000124709	0.156742	0.621251	No	No	No	-	416	PREDICTED: hypothetical protein [Vitis vinifera]	Molecular Function: ATP binding (GO:0005524), Cellular Component: cytoplasm (GO:0005737), Biological Process: translation (GO:0006412), Molecular Function: ligase activity, forming aminoacyl-tRNA and related compounds (GO:0016876), Biological Process: tRNA aminoacylation (GO:0043039)	AT3G16565	-	-
isotig01595	126.11	129.23	131.56	115.03	0.70224	0.518194	0.177838	No	No	No	-	802	hypothetical protein [Vitis vinifera]	Biological Process: proteolysis (GO:0006508), Molecular Function: cysteine-type peptidase activity (GO:0008234)	AT4G00690	-	-
isotig01596	54.92	60.98	64.2	43.1	0.250124	0.0826562	0.0158777	No	No	No	-	919	hypothetical protein [Vitis vinifera]	Biological Process: proteolysis (GO:0006508), Molecular Function: cysteine-type peptidase activity (GO:0008234)	AT4G00690	-	-
isotig01597	27.7	45.06	47.75	31.72	0.0011596	0.000273956	0.45136	No	No	No	-	533	hypothetical protein PAa_0798 [Candidatus Phytoplasma australiense] emb|CAM12132.1| Conserved hypothetical protein [Candidatus Phytoplasma australiense]	-	AT3G20780	-	-
isotig01598	24.86	35.28	45.21	23.78	0.0190002	2.03424e-05	0.803027	No	No	No	-	650	PREDICTED: hypothetical protein [Vitis vinifera]	-	AT4G01280	-	-
isotig01599	85.31	83.03	88.79	70.68	0.788115	0.653857	0.0561223	No	No	No	-	615	unnamed protein product [Vitis vinifera]	Cellular Component: integral to membrane (GO:0016021), Biological Process: vesicle-mediated transport (GO:0016192)	AT5G05570	-	-
isotig01606	94.73	60.57	72.72	83.79	4.45699e-21	1.10906e-08	0.00669945	No	No	No	-	2447	Potassium transporter, putative [Ricinus communis] gb|EEF49310.1| Potassium transporter, putative [Ricinus communis]	Biological Process: potassium ion transport (GO:0006813), Molecular Function: potassium ion transmembrane transporter activity (GO:0015079), Cellular Component: membrane (GO:0016020)	AT3G02050	-	-
isotig01609	0.35	0.66	1.51	1.26	0.372161	0.00495417	0.0219668	No	No	No	-	2298	predicted protein [Populus trichocarpa] gb|EEE98741.1| predicted protein [Populus trichocarpa]	Biological Process: potassium ion transport (GO:0006813), Molecular Function: potassium ion transmembrane transporter activity (GO:0015079), Cellular Component: membrane (GO:0016020)	AT3G02050	-	-
isotig01610	63.18	63.64	75.91	73.76	0.951536	0.122859	0.203702	No	No	No	-	442	PREDICTED: hypothetical protein LOC100449676, partial [Pongo abelii]	-	-	-	-
isotig01611	10006.9	317.25	445.52	1154.32	0	0	0	Yes	Yes	Yes	down-regulated DE genes	845	putative major latex-like protein [Salvia miltiorrhiza]	Biological Process: defense response (GO:0006952), Biological Process: response to biotic stimulus (GO:0009607)	AT1G70830	-	-
isotig01616	29.46	21.19	39.74	18.22	0.051823	0.039034	0.00802405	No	No	No	-	623	hypothetical protein [Oryza sativa Indica Group]	-	AT4G37550	-	-
isotig01617	27.42	22.41	42.7	27.74	0.288498	0.00443537	1	No	No	No	-	531	conserved hypothetical protein [Perkinsus marinus ATCC 50983] gb|EER16990.1| conserved hypothetical protein [Perkinsus marinus ATCC 50983]	-	AT4G37550	-	-
isotig01619	1.25	0.58	0.62	0.65	0.347798	0.357144	0.527669	No	No	No	-	1115	PREDICTED: serine/threonine-protein phosphatase with EF-hands 2 [Callithrix jacchus]	-	AT4G37550	-	-
isotig01621	0.58	1.27	0.68	0.71	0.327094	1	1	No	No	No	-	1023	Symbols: | formamidase, putative / formamide amidohydrolase, putative | chr4:17643684-17645249 FORWARD [Arabidopsis thaliana]	-	AT4G37550	-	-
isotig01622	11.59	12.86	20.95	12.73	0.668353	0.00286362	0.739514	No	No	No	-	740	hypothetical protein [Paramecium tetraurelia strain d4-2] emb|CAK90704.1| unnamed protein product [Paramecium tetraurelia]	-	AT1G61300	-	-
isotig01623	656.33	609.86	670.12	625.74	0.00162096	0.372566	0.0456202	No	No	No	-	1213	PREDICTED: hypothetical protein [Vitis vinifera]	-	AT2G47610	-	-
isotig01625	139.67	183.37	146.37	125.14	4.98102e-05	0.515403	0.160891	No	No	No	-	577	unknown [Glycine max]	Molecular Function: nucleic acid binding (GO:0003676), Molecular Function: zinc ion binding (GO:0008270)	AT1G75560	-	-
isotig01626	0	0	0	0	1	1	1	No	No	No	-	336	cellular nucleic acid binding protein, putative [Ricinus communis] gb|EEF49492.1| cellular nucleic acid binding protein, putative [Ricinus communis]	Molecular Function: nucleic acid binding (GO:0003676), Molecular Function: zinc ion binding (GO:0008270)	AT1G75560	-	-
isotig01629	1.86	1.99	1.85	0.97	1	1	0.527669	No	No	No	-	750	basic proline-rich protein [Ajellomyces capsulatus G186AR]	-	AT1G70460	-	-
isotig01630	2.48	1.99	4.03	1.99	1	0.306372	1	No	No	No	-	803	subtilase family protein [Toxoplasma gondii GT1]	-	AT1G31810	-	-
isotig01631	0.72	0	0.84	0	0.500824	1	0.504539	No	No	No	-	553	expressed protein [Oryza sativa (japonica cultivar-group)]	-	AT4G08410	-	-
isotig01632	0.76	1.1	1.77	0.62	0.716865	0.318572	1	No	No	No	-	785	Rho guanyl nucleotide exchange factor, putative [Trichophyton verrucosum HKI 0517]	-	AT1G70460	-	-
isotig01633	3.33	1.29	1.99	1.44	0.0676698	0.398032	0.110619	No	No	No	-	838	hypothetical protein SORBIDRAFT_05g001670 [Sorghum bicolor] gb|EES09176.1| hypothetical protein SORBIDRAFT_05g001670 [Sorghum bicolor]	-	AT5G55020	-	-
isotig01634	3.98	0.86	3.08	1.93	0.00839294	0.554897	0.187138	Yes	No	No	down-regulated DE genes	752	hypothetical protein EhV364 [Emiliania huxleyi virus 86] emb|CAI65791.1| putative membrane protein [Emiliania huxleyi virus 86]	-	AT5G38560	-	-
isotig01635	291.56	3054.04	1668.32	881.39	0	0	0	Yes	Yes	Yes	up-regulated DE genes	1042	PREDICTED: hypothetical protein [Vitis vinifera]	-	AT2G46150	-	-
isotig01644	82.14	145.71	97.15	63.68	6.61439e-11	0.0922603	0.0239485	No	No	No	-	493	TdcA1-ORF1-ORF2 [Daucus carota]	-	AT1G30330	-	-
isotig01646	55.91	71.66	49.13	54.86	0.0388559	0.356771	0.896793	No	No	No	-	471	DNA replication licensing factor MCM4, putative [Ricinus communis] gb|EEF49469.1| DNA replication licensing factor MCM4, putative [Ricinus communis]	-	AT2G16440	-	-
isotig01648	39.21	32.08	43.09	34.98	0.36782	0.635123	0.614388	No	No	No	-	290	Nst1p [Saccharomyces cerevisiae EC1118]	-	AT1G55130	-	-
isotig01651	36.5	5.06	6.89	12.85	2.57342e-14	1.15066e-11	8.02849e-07	Yes	Yes	Yes	down-regulated DE genes	470	hypothetical protein OsI_04129 [Oryza sativa Indica Group]	Molecular Function: GTPase activity (GO:0003924), Molecular Function: GTP binding (GO:0005525), Cellular Component: protein complex (GO:0043234), Biological Process: protein polymerization (GO:0051258)	AT5G12250	-	-
isotig01654	70.09	56.63	56.28	61.49	0.0299768	0.027337	0.188932	No	No	No	-	703	PREDICTED: hypothetical protein [Vitis vinifera]	Molecular Function: GTPase activity (GO:0003924), Molecular Function: GTP binding (GO:0005525), Cellular Component: protein complex (GO:0043234), Biological Process: protein polymerization (GO:0051258)	AT5G62700	-	-
isotig01655	70.08	39.79	33.16	43.03	1.55484e-15	5.68599e-23	1.24193e-11	No	Yes	No	down-regulated DE genes	1577	hypothetical protein OsI_12721 [Oryza sativa Indica Group]	-	AT3G04730	-	-
isotig01657	108.18	42.38	43.47	56.04	5.57345e-60	2.48021e-55	1.23199e-32	Yes	Yes	No	down-regulated DE genes	1879	auxin-responsive Aux/IAA gene family member [Ipomoea nil]	-	AT3G04730	-	-
isotig01660	5.91	36.86	13.03	7.51	2.46147e-19	0.0036082	0.530803	Yes	Yes	No	up-regulated DE genes	675	predicted protein [Trichoplax adhaerens] gb|EDV19085.1| predicted protein [Trichoplax adhaerens]	-	AT3G03650	-	-
isotig01661	2.43	30.12	11.76	4.66	1.42013e-30	5.18281e-08	0.102836	Yes	Yes	No	up-regulated DE genes	984	TPR domain-containing protein [Brachyspira hyodysenteriae WA1] gb|ACN83120.1| TPR domain-containing protein [Brachyspira hyodysenteriae WA1]	-	AT3G53480	-	-
isotig01668	15.27	13.8	9.4	13.58	0.416243	0.000267752	0.338247	No	No	No	-	2116	predicted protein [Populus trichocarpa] gb|EEE95930.1| predicted protein [Populus trichocarpa]	Cellular Component: integral to membrane (GO:0016021)	AT2G01970	-	-
isotig01670	21.45	20.71	18.74	20.98	0.86498	0.478929	0.930485	No	No	No	-	679	predicted protein [Arabidopsis lyrata subsp. lyrata] gb|EFH66327.1| predicted protein [Arabidopsis lyrata subsp. lyrata]	Cellular Component: integral to membrane (GO:0016021)	AT2G01970	-	-
isotig01671	67.52	60.24	37.27	51.83	0.0391901	9.75064e-21	8.01793e-06	No	No	No	-	2148	predicted protein [Populus trichocarpa] gb|EEE74569.1| predicted protein [Populus trichocarpa]	Cellular Component: integral to membrane (GO:0016021)	AT2G01970	-	-
isotig01673	87.98	67.68	51.02	84.21	0.0265961	2.65572e-05	0.7314	No	No	No	-	390	alpha-L-arabinofuranosidase [Fragaria x ananassa]	-	AT5G40140	-	-
isotig01674	87.3	59.08	89.38	67.08	1.65857e-12	0.648953	1.89152e-06	No	No	No	-	1908	PREDICTED: hypothetical protein [Vitis vinifera] emb|CBI26707.3| unnamed protein product [Vitis vinifera]	-	AT1G16240	-	-
isotig01675	71.48	47.07	62.24	51.52	9.25897e-08	0.0659597	3.52707e-05	No	No	No	-	1186	unknown [Glycine max]	-	AT1G16240	-	-
isotig01679	28.18	19.97	32.68	28.2	0.0718192	0.368961	1	No	No	No	-	531	hypothetical protein OsJ_26713 [Oryza sativa Japonica Group]	-	AT5G18370	-	-
isotig01681	92.67	70.64	88.06	61.27	0.00642467	0.604473	9.50673e-05	No	No	No	-	536	syntaxin, putative [Ricinus communis] gb|EEF31185.1| syntaxin, putative [Ricinus communis]	-	AT1G16240	-	-
isotig01693	9.28	69.99	32.29	30.12	6.29572e-28	7.17762e-08	8.53114e-07	Yes	Yes	Yes	up-regulated DE genes	473	hypothetical protein DICTH_1826 [Dictyoglomus thermophilum H-6-12] gb|ACI19886.1| hypothetical protein DICTH_1826 [Dictyoglomus thermophilum H-6-12]	-	AT3G44070	-	-
isotig01708	6.04	1.4	3	1.05	0.0139321	0.179959	0.00994731	Yes	No	Yes	down-regulated DE genes	462	hypothetical protein [Cryptosporidium hominis TU502] gb|EAL35827.1| hypothetical protein Chro.40057 [Cryptosporidium hominis]	-	AT3G21930	-	-
isotig01709	2.84	1.85	0	1.99	0.728361	0.0659359	0.736356	No	No	No	-	351	Symbols: | receptor-like protein kinase-related | chr3:7723223-7724338 FORWARD [Arabidopsis thaliana]	-	AT3G21930	-	-
isotig01711	6.03	4.16	5.72	3.32	0.48725	1	0.320444	No	No	No	-	364	mucolipin 2 [Xenopus laevis] gb|AAH72183.1| MGC80330 protein [Xenopus laevis]	-	AT1G05100	-	-
isotig01722	91.04	67.4	90.46	65.08	0.000990344	0.965715	0.000469909	No	No	No	-	642	AMDV3_7 [uncultured virus]	-	AT3G05010	-	-
isotig01731	4.63	2.62	3.27	3.9	0.127699	0.326723	0.632772	No	No	No	-	992	PREDICTED: hypothetical protein, partial [Vitis vinifera]	Molecular Function: ATP binding (GO:0005524), Biological Process: apoptosis (GO:0006915)	AT3G07040	-	-
isotig01736	9.87	5.12	7.96	10.39	0.0852547	0.52602	0.879377	No	No	No	-	465	PREDICTED: hypothetical protein [Vitis vinifera]	Molecular Function: ATP binding (GO:0005524), Biological Process: apoptosis (GO:0006915)	AT3G46530	-	-
isotig01741	72.96	36.56	26.24	33.54	6.28928e-07	2.54869e-11	8.61164e-08	No	Yes	Yes	down-regulated DE genes	432	conserved hypothetical protein [Ricinus communis] gb|EEF41234.1| conserved hypothetical protein [Ricinus communis]	-	AT4G13615	-	-
isotig01742	1.99	1.82	1.46	4.07	1	0.73251	0.273493	No	No	No	-	475	unknown [Medicago truncatula]	-	AT3G12080	-	-
isotig01743	15.09	11.73	10.8	13.7	0.236604	0.126341	0.695152	No	No	No	-	793	dihydroflavonal-4-reductase, putative [Ricinus communis] gb|EEF52430.1| dihydroflavonal-4-reductase, putative [Ricinus communis]	-	AT4G33360	-	-
isotig01744	8.05	4.08	8.1	7.8	0.0346773	1	1	No	No	No	-	743	hypothetical protein SS1G_04574 [Sclerotinia sclerotiorum 1980] gb|EDO02098.1| hypothetical protein SS1G_04574 [Sclerotinia sclerotiorum 1980]	-	AT5G61660	-	-
isotig01748	85.99	32.19	52.66	44.39	9.84087e-26	5.63535e-09	1.09331e-13	Yes	No	No	down-regulated DE genes	914	predicted protein [Populus trichocarpa] gb|EEE81715.1| predicted protein [Populus trichocarpa]	Molecular Function: catalytic activity (GO:0003824), Biological Process: cellular metabolic process (GO:0044237), Molecular Function: coenzyme binding (GO:0050662)	AT4G33360	-	-
isotig01753	12.28	12.4	20.14	10.77	1	0.0418764	0.672628	No	No	No	-	471	Symbols: | alpha 1,4-glycosyltransferase family protein / glycosyltransferase sugar-binding DXD motif-containing protein | chr1:22486736-22488043 FORWARD [Arabidopsis thaliana]	-	AT1G61050	-	-
isotig01754	11.06	17.53	18.25	16.99	0.0794336	0.0574563	0.116181	No	No	No	-	469	3D domain family [Thermosipho africanus TCF52B] gb|ACJ76316.1| 3D domain family [Thermosipho africanus TCF52B]	-	AT3G47930	-	-
isotig01755	9.66	19.87	22.4	18.95	0.00143719	0.000146577	0.00387865	Yes	Yes	No	up-regulated DE genes	599	conserved Plasmodium protein, unknown function [Plasmodium falciparum 3D7] emb|CAD52638.1| conserved Plasmodium protein, unknown function [Plasmodium falciparum 3D7]	-	AT2G33540	-	-
isotig01757	104.95	84.38	107.76	116.67	0.00130711	0.699095	0.102698	No	No	No	-	977	putative lipoic acid synthase [Pisum sativum]	-	AT2G20860	-	-
isotig01761	0.87	0.47	1.51	1.57	1	0.668031	0.663912	No	No	No	-	461	hypothetical protein DDB_G0279051 [Dictyostelium discoideum AX4] gb|EAL67947.1| hypothetical protein DDB_G0279051 [Dictyostelium discoideum AX4]	-	AT4G25180	-	-
isotig01763	17.26	13.5	24.67	12.15	0.352064	0.0826197	0.180654	No	No	No	-	497	Symbols: SRZ-22, SRZ22, RSZP22 | SRZ-22; protein binding | chr4:15306983-15308064 FORWARD [Arabidopsis thaliana]	-	AT4G31580	-	-
isotig01764	20.82	13.55	20.34	18.58	0.0116069	0.939605	0.482482	No	No	No	-	910	hypothetical protein SNOG_01225 [Phaeosphaeria nodorum SN15] gb|EAT90874.2| hypothetical protein SNOG_01225 [Phaeosphaeria nodorum SN15]	-	AT1G67120	-	-
isotig01765	3.12	3.69	1.99	3.44	0.835292	1	0.830355	No	No	No	-	703	PREDICTED: LOW QUALITY PROTEIN: caprin-2-like [Pongo abelii]	-	AT3G51580	-	-
isotig01766	36.6	13.52	31.72	23.86	4.14391e-07	0.382787	0.0171499	Yes	No	No	down-regulated DE genes	496	predicted protein [Populus trichocarpa] gb|EEE88055.1| predicted protein [Populus trichocarpa]	-	AT4G08850	-	-
isotig01767	14.8	13.27	25.75	19.98	0.609398	0.00198879	0.125426	No	No	No	-	701	hypothetical protein NCU06604 [Neurospora crassa OR74A] gb|EAA33110.1| predicted protein [Neurospora crassa OR74A]	-	AT1G67120	-	-
isotig01768	2.22	1.99	3.86	1.99	1	0.529152	1	No	No	No	-	360	Symbols: | ATP-binding region, ATPase-like domain-containing protein | chr4:17169669-17173187 REVERSE [Arabidopsis thaliana]	-	AT4G36290	-	-
isotig01770	20.56	16.2	22.73	18.86	0.0804598	0.446859	0.547009	No	No	No	-	1242	p6.9 [Helicoverpa armigera nucleopolyhedrovirus G4] ref|NP_203643.1| p6.9 [Helicoverpa armigera NPV] ref|NP_542714.1| ORF91 [Helicoverpa zea SNPV] ref|YP_002274013.1| major DNA binding protein [Helicoverpa armigera NPV NNg1] gb|AAG29934.1|AF197913_2 basic DNA-binding protein BDBP [Helicoverpa armigera NPV] gb|AAG53831.1|AF271059_88 p6.9 [Helicoverpa armigera nucleopolyhedrovirus G4] gb|AAK96333.1…	-	AT4G27850	-	-
isotig01772	1.2	1.99	1.74	1.99	0.372161	0.741433	0.241241	No	No	No	-	663	NADH dehydrogenase subunit 4 [Drosophila barbarae]	-	AT1G07740	-	-
isotig01773	2.44	0.99	1.99	3.33	0.230806	1	0.62825	No	No	No	-	653	unnamed protein product [Homo sapiens]	-	AT3G60280	-	-
isotig01775	5.65	3.88	6.55	4.33	0.25247	0.605668	0.392064	No	No	No	-	1059	cytochrome b [Schistosoma mekongi] gb|AAG12180.2| cytochrome b [Schistosoma mekongi]	-	AT1G44750	-	-
isotig01777	278.17	344.62	293.55	243.55	6.67033e-05	0.34912	0.0288818	No	No	No	-	469	predicted protein [Populus trichocarpa] gb|EEF03838.1| predicted protein [Populus trichocarpa]	-	AT1G73990	-	-
isotig01781	49.46	53.64	53.24	41.4	0.266015	0.322889	0.0255628	No	No	No	-	1569	conserved hypothetical protein [Ricinus communis] gb|EEF44411.1| conserved hypothetical protein [Ricinus communis]	-	AT3G49190	-	-
isotig01782	19.99	22.68	18.12	12.66	0.279471	0.427593	0.000896633	No	No	No	-	1507	PREDICTED: hypothetical protein [Vitis vinifera]	-	AT3G49190	-	-
isotig01783	172.22	44.18	55.06	88.13	5.44788e-54	5.68086e-41	1.96769e-18	Yes	Yes	No	down-regulated DE genes	622	PREDICTED: hypothetical protein [Vitis vinifera] emb|CBI15215.3| unnamed protein product [Vitis vinifera]	-	AT3G47510	-	-
isotig01784	5.46	1.18	4.3	1.99	0.000692461	0.536631	0.137723	Yes	No	No	down-regulated DE genes	914	CAMK/CAMKL/MARK protein kinase [Coprinopsis cinerea okayama7#130]	-	AT2G28830	-	-
isotig01785	0.59	1.27	1.7	1.42	0.436085	0.261022	0.419852	No	No	No	-	680	hypothetical membrane protein [Marinomonas sp. MED121] gb|EAQ63484.1| hypothetical membrane protein [Marinomonas sp. MED121]	-	AT5G23390	-	-
isotig01786	1.99	1.61	1.73	1.99	0.776636	0.781734	1	No	No	No	-	670	NADH dehydrogenase subunit 5 [Schizaphis graminum] gb|AAS00821.1| NADH dehydrogenase subunit 5 [Schizaphis graminum]	-	AT5G46220	-	-
isotig01787	6.55	3.09	4.63	5.17	0.0540421	0.326723	0.517749	No	No	No	-	700	hypothetical protein SORBIDRAFT_07g027070 [Sorghum bicolor] gb|EES15358.1| hypothetical protein SORBIDRAFT_07g027070 [Sorghum bicolor]	-	AT2G18540	-	-
isotig01790	6.34	6.88	8.33	12.79	0.856692	0.481077	0.0376884	No	No	Yes	up-regulated DE genes	472	lysine exporter protein LysE/YggA [Burkholderia ambifaria MC40-6] gb|ACB65539.1| Lysine exporter protein (LYSE/YGGA) [Burkholderia ambifaria MC40-6]	-	AT3G62850	-	-
isotig01791	10.77	26.49	42.49	20.43	1.72402e-09	1.50248e-24	9.23995e-05	Yes	Yes	No	up-regulated DE genes	1111	conserved Plasmodium protein [Plasmodium falciparum 3D7] gb|AAN36562.1| conserved Plasmodium protein [Plasmodium falciparum 3D7]	-	-	-	-
isotig01794	16.85	64.26	88.9	50.67	8.04404e-13	6.47146e-22	5.56798e-08	Yes	Yes	Yes	up-regulated DE genes	367	5-methylaminomethyl-2-thiouridine methyltransferase [Dechloromonas aromatica RCB] sp|Q47C51.1|MNMC_DECAR RecName: Full=tRNA 5-methylaminomethyl-2-thiouridine biosynthesis bifunctional protein mnmC; Short=tRNA mnm(5)s(2)U biosynthesis bifunctional protein; Includes: RecName: Full=tRNA (mnm(5)s(2)U34)-methyltransferase; Includes: RecName: Full=FAD-dependent cmnm(5)s(2)U34 oxidoreductase gb|AAZ47580…	-	AT4G11120	-	-
isotig01798	99.49	31.68	78.09	74.31	5.35147e-17	0.0289377	0.0103427	Yes	No	No	down-regulated DE genes	403	unknown [Populus trichocarpa x Populus deltoides]	-	AT3G51610	-	-
isotig01799	73.01	23.33	53.69	56.82	5.57912e-10	0.0452126	0.103263	Yes	No	No	down-regulated DE genes	306	Symbols: | phosphoglycerate/bisphosphoglycerate mutase family protein | chr1:7826603-7828055 FORWARD [Arabidopsis thaliana]	-	AT1G22170	-	-
isotig01800	7.61	6.61	4.86	11.06	0.740075	0.280586	0.228305	No	No	No	-	524	acetyl-CoA carboxylase, carboxyl transferase, beta subunit [Clostridium beijerinckii NCIMB 8052] sp|A6LSD0.1|ACCD_CLOB8 RecName: Full=Acetyl-coenzyme A carboxylase carboxyl transferase subunit beta; Short=Acetyl-CoA carboxylase carboxyltransferase subunit beta; Short=ACCase subunit beta gb|ABR33260.1| acetyl-CoA carboxylase, carboxyl transferase, beta subunit [Clostridium beijerinckii NCIMB 8052]	-	AT3G17690	-	-
isotig01803	2.89	7.06	1.68	1.99	0.166215	0.692612	1	No	No	No	-	276	Symbols: | DC1 domain-containing protein | chr5:817954-825149 FORWARD [Arabidopsis thaliana]	-	AT5G03360	-	-
isotig01810	17.98	4.81	7.49	6.75	9.67851e-15	1.80847e-08	1.36319e-09	Yes	Yes	Yes	down-regulated DE genes	1575	hypothetical protein OsJ_31363 [Oryza sativa Japonica Group]	-	AT3G07840	-	-
isotig01811	5.42	6.37	8.12	9.57	0.575047	0.139162	0.0357588	No	No	No	-	883	hypothetical protein [Plasmodium chabaudi chabaudi] emb|CAH82202.1| hypothetical protein PC109192.00.0 [Plasmodium chabaudi chabaudi]	-	AT2G23030	-	-
isotig01814	0.7	0	0.81	1.69	1	1	0.593	No	No	No	-	286	hypothetical protein UM01598.1 [Ustilago maydis 521] gb|EAK82351.1| hypothetical protein UM01598.1 [Ustilago maydis 521]	-	AT2G27390	-	-
isotig01820	78.82	55.14	65.51	84.85	8.55721e-05	0.0360903	0.381235	No	No	No	-	777	predicted protein [Populus trichocarpa] gb|EEE76233.1| predicted protein [Populus trichocarpa]	-	AT1G58400	-	-
isotig01821	49.47	27.12	37.64	49.59	0.000671155	0.105958	1	No	No	No	-	375	AGAP005840-PA [Anopheles gambiae str. PEST] gb|EAA11549.4| AGAP005840-PA [Anopheles gambiae str. PEST]	-	AT5G60140	-	-
isotig01827	59.5	10.34	9.73	14.31	4.30362e-22	3.78046e-22	1.48639e-16	Yes	Yes	Yes	down-regulated DE genes	523	hypothetical protein [Vitis vinifera]	-	AT3G51740	-	-
isotig01828	10.01	7.05	8.79	8.52	0.200561	0.621253	0.613042	No	No	No	-	737	APG5 (AUTOPHAGY 5); transporter [Arabidopsis thaliana] sp|Q9FFI2.1|ATG5_ARATH RecName: Full=Autophagy protein 5; AltName: Full=Protein autophagy 5; Short=AtAPG5 dbj|BAB10516.1| APG5 (autophagy 5)-like protein [Arabidopsis thaliana] dbj|BAC42232.1| APG5 (autophagy 5) like protein [Arabidopsis thaliana] gb|AAO50633.1| putative APG5 (autophagy 5) protein [Arabidopsis thaliana]	Cellular Component: cytoplasm (GO:0005737), Biological Process: autophagy (GO:0006914)	AT5G17290	-	-
isotig01830	16.45	14.78	20.71	18.2	0.595829	0.184077	0.602768	No	No	No	-	849	predicted protein [Populus trichocarpa] gb|EEE84156.1| predicted protein [Populus trichocarpa]	-	AT2G33550	-	-
isotig01841	111.39	71.46	87.82	87.7	1.76391e-06	0.0079528	0.00835002	No	No	No	-	548	hypothetical protein ARALYDRAFT_472732 [Arabidopsis lyrata subsp. lyrata] gb|EFH66903.1| hypothetical protein ARALYDRAFT_472732 [Arabidopsis lyrata subsp. lyrata]	Molecular Function: structural constituent of ribosome (GO:0003735), Biological Process: translation (GO:0006412), Cellular Component: large ribosomal subunit (GO:0015934)	AT1G26740	-	-
isotig01846	1.39	0.25	1.08	0	0.127164	0.760579	0.0355436	No	No	No	-	859	unknown [Glycine max]	-	AT1G26740	-	-
isotig01851	39.9	26.74	26.71	32.2	0.00686792	0.00757562	0.140745	No	No	No	-	615	GK18312 [Drosophila willistoni] gb|EDW77480.1| GK18312 [Drosophila willistoni]	-	AT2G18540	-	-
isotig01855	89	87.2	106.16	100.09	0.816567	0.0199166	0.132652	No	No	No	-	789	50S ribosomal protein L6, putative [Ricinus communis] gb|EEF34868.1| 50S ribosomal protein L6, putative [Ricinus communis]	Molecular Function: structural constituent of ribosome (GO:0003735), Cellular Component: ribosome (GO:0005840), Biological Process: translation (GO:0006412), Molecular Function: rRNA binding (GO:0019843)	AT2G18400	-	-
isotig01856	88.57	28.91	41.37	47.45	1.91942e-18	1.85764e-10	1.02043e-07	Yes	Yes	No	down-regulated DE genes	509	RecName: Full=Sperm protamine P1; Flags: Precursor	-	AT2G18540	-	-
isotig01865	34.98	17.76	25.33	28.53	3.66574e-06	0.0170565	0.132608	No	No	No	-	804	O-acetyltransferase, putative [Ricinus communis] gb|EEF42705.1| O-acetyltransferase, putative [Ricinus communis]	-	AT5G46340	-	-
isotig01874	0	0	0	0	1	1	1	No	No	No	-	278	PREDICTED: similar to Viral A-type inclusion protein repeat, putative [Acyrthosiphon pisum]	-	AT5G23440	-	-
isotig01875	471.55	235.55	533.17	445.32	6.1199e-229	4.9907e-12	0.00239687	Yes	No	No	inconsistently-regulated DE genes	2718	U88 [Brugia malayi] gb|EDP28897.1| U88, putative [Brugia malayi]	-	AT5G20730	-	-
isotig01885	3.9	1.99	1.9	1.99	0.192717	0.121002	0.268239	No	No	No	-	973	predicted protein [Populus trichocarpa] gb|EEE94952.1| predicted protein [Populus trichocarpa]	Biological Process: lipid metabolic process (GO:0006629), Molecular Function: hydrolase activity, acting on ester bonds (GO:0016788)	AT1G54790	-	-
isotig01886	63.74	116.4	93.51	110.11	9.70279e-21	3.33504e-08	4.35946e-16	No	No	No	-	1158	PREDICTED: hypothetical protein [Nasonia vitripennis]	-	AT1G26250	-	-
isotig01890	0.5	0	0	0.61	1	1	1	No	No	No	-	399	hypothetical protein NECHADRAFT_83877 [Nectria haematococca mpVI 77-13-4]	-	AT2G45680	-	-
isotig01891	65.13	35.8	51.83	61.52	1.31743e-07	0.02986	0.579613	No	No	No	-	683	PREDICTED: hypothetical protein [Vitis vinifera] emb|CBI26934.3| unnamed protein product [Vitis vinifera]	-	AT2G34880	-	-
isotig01892	29.76	17.13	20.03	29.8	0.00297087	0.0331283	1	No	No	No	-	543	unnamed protein product [Vitis vinifera]	-	AT3G13150	-	-
isotig01897	50.63	73.08	52.3	56.41	2.50234e-08	0.662591	0.13822	No	No	No	-	1584	predicted protein [Populus trichocarpa] gb|EEF02825.1| predicted protein [Populus trichocarpa]	-	AT2G25670	-	-
isotig01905	0	0	0	0	1	1	1	No	No	No	-	340	predicted protein [Populus trichocarpa] gb|EEF10891.1| predicted protein [Populus trichocarpa]	-	AT3G52320	-	-
isotig01907	0	0	0	0	1	1	1	No	No	No	-	264	hypothetical protein SPV1_05754 [Mariprofundus ferrooxydans PV-1] gb|EAU54241.1| hypothetical protein SPV1_05754 [Mariprofundus ferrooxydans PV-1]	-	AT1G27050	-	-
isotig01908	0	0	0	0.89	1	1	0.452363	No	No	No	-	271	hypothetical protein RAZWK3B_11877 [Roseobacter sp. AzwK-3b] gb|EDM69594.1| hypothetical protein RAZWK3B_11877 [Roseobacter sp. AzwK-3b]	-	AT1G27050	-	-
isotig01909	19.97	11.39	15.15	19.22	0.00323218	0.133555	0.865329	No	No	No	-	779	unknown [Zea mays]	Molecular Function: chorismate synthase activity (GO:0004107), Biological Process: aromatic amino acid family biosynthetic process (GO:0009073)	AT1G48850	-	-
isotig01910	16.32	6.37	9.09	15.41	0.000369016	0.019255	0.831804	Yes	No	No	down-regulated DE genes	611	PREDICTED: hypothetical protein [Vitis vinifera] emb|CBI38245.3| unnamed protein product [Vitis vinifera]	-	AT5G62490	-	-
isotig01911	0	0	0	0	1	1	1	No	No	No	-	1056	chorismate synthase [Vitis vinifera]	Molecular Function: chorismate synthase activity (GO:0004107), Biological Process: aromatic amino acid family biosynthetic process (GO:0009073)	AT1G48850	-	-
isotig01913	0	0	0	0	1	1	1	No	No	No	-	383	Symbols: | chromosome-associated kinesin, putative | chr5:24515398-24522511 REVERSE [Arabidopsis thaliana]	-	AT5G60930	-	-
isotig01923	5.37	88.18	28.66	9.54	6.61421e-54	1.58615e-11	0.0982841	Yes	Yes	No	up-regulated DE genes	557	Symbols: | integral membrane Yip1 family protein | chr2:16610216-16612353 REVERSE [Arabidopsis thaliana]	-	AT2G39805	-	-
isotig01934	11.88	7.93	4.95	7.37	0.130584	0.00361155	0.0892901	No	Yes	No	down-regulated DE genes	655	PREDICTED: hypothetical protein [Vitis vinifera] emb|CBI32299.3| unnamed protein product [Vitis vinifera]	-	AT3G12920	-	-
isotig01943	21.61	18.83	20.55	17.59	0.504814	0.849195	0.321348	No	No	No	-	563	ABC transporter, ATP-binding protein [Lactobacillus crispatus ST1] emb|CBL50384.1| ABC transporter, ATP-binding protein [Lactobacillus crispatus ST1]	-	AT3G16857	-	-
isotig01944	25.84	16.64	27.63	9.78	0.0369212	0.718502	6.3626e-05	No	No	Yes	inconsistently-regulated DE genes	494	predicted protein [Laccaria bicolor S238N-H82] gb|EDR06625.1| predicted protein [Laccaria bicolor S238N-H82]	-	AT3G16857	-	-
isotig01945	0	0	0.84	0.44	1	0.214349	0.452363	No	No	No	-	554	hypothetical protein Kpol_1067p19 [Vanderwaltozyma polyspora DSM 70294] gb|EDO16047.1| hypothetical protein Kpol_1067p19 [Vanderwaltozyma polyspora DSM 70294]	-	AT3G16857	-	-
isotig01946	0	0.3	0.63	0.66	0.479699	0.214349	0.204632	No	No	No	-	730	conserved Plasmodium protein, unknown function [Plasmodium falciparum 3D7] emb|CAB39002.1| conserved Plasmodium protein, unknown function [Plasmodium falciparum 3D7]	-	AT3G16857	-	-
isotig01947	28.77	25.49	30.59	19.74	0.565755	0.779377	0.0790534	No	No	No	-	416	hypothetical protein AN2799.2 [Aspergillus nidulans FGSC A4] gb|EAA63233.1| hypothetical protein AN2799.2 [Aspergillus nidulans FGSC A4] tpe|CBF83990.1| TPA: hypothetical protein [Aspergillus nidulans FGSC A4]	-	AT3G59390	-	-
isotig01948	0.32	0	0	0	1	1	1	No	No	No	-	625	NADH dehydrogenase subunit 5 [Steinernema carpocapsae] gb|AAT00533.1| NADH dehydrogenase subunit 5 [Steinernema carpocapsae]	-	AT2G22530	-	-
isotig01955	0	0	0	0	1	1	1	No	No	No	-	461	hypothetical protein ARALYDRAFT_903452 [Arabidopsis lyrata subsp. lyrata] gb|EFH56187.1| hypothetical protein ARALYDRAFT_903452 [Arabidopsis lyrata subsp. lyrata]	-	AT2G41380	-	-
isotig01958	30.06	14.55	28.53	32.18	4.79414e-06	0.735499	0.641541	Yes	No	No	inconsistently-regulated DE genes	803	PREDICTED: hypothetical protein [Vitis vinifera] emb|CBI20182.1| unnamed protein product [Vitis vinifera]	-	AT1G16916	-	-
isotig01965	19.28	7.24	22.79	13.47	0.000173138	0.433899	0.121431	Yes	No	No	inconsistently-regulated DE genes	538	lipid A biosynthesis (KDO) 2-(lauroyl)-lipid IVA acyltransferase [Vibrio cholerae 12129(1)] gb|EEO00777.1| lipid A biosynthesis (KDO) 2-(lauroyl)-lipid IVA acyltransferase [Vibrio cholerae 12129(1)]	-	AT2G35635	-	-
isotig01966	44.06	18.81	34.2	29.82	1.0089e-07	0.0734284	0.00817811	Yes	No	No	down-regulated DE genes	575	hypothetical protein SORBIDRAFT_03g020630 [Sorghum bicolor] gb|EES03035.1| hypothetical protein SORBIDRAFT_03g020630 [Sorghum bicolor]	-	AT4G16144	-	-
isotig01967	19.9	7.98	23.09	20.95	0.000906996	0.53074	0.82913	Yes	No	No	inconsistently-regulated DE genes	461	TPR repeat-containing protein [Caulobacter sp. K31] gb|ABZ69174.1| Tetratricopeptide TPR_2 repeat protein [Caulobacter sp. K31]	-	AT1G66300	-	-
isotig01968	17.18	10.59	18.57	15.12	0.0541896	0.745	0.645365	No	No	No	-	511	glycosyl transferase family 9 [Leptotrichia buccalis DSM 1135] gb|ACV39957.1| glycosyl transferase family 9 [Leptotrichia buccalis C-1013-b]	-	AT2G35635	-	-
isotig01970	21.68	14.63	24.59	13.42	0.102564	0.595587	0.0672877	No	No	No	-	414	GJ16649 [Drosophila virilis] sp|B4M891.1|RTEL1_DROVI RecName: Full=Regulator of telomere elongation helicase 1 homolog gb|EDW62367.1| GJ16649 [Drosophila virilis]	-	AT3G19890	-	-
isotig01971	16.85	8.62	9.96	18.47	7.57418e-05	0.00146358	0.525249	No	No	No	-	1255	PREDICTED: hypothetical protein [Vitis vinifera] emb|CBI30295.3| unnamed protein product [Vitis vinifera]	-	AT5G03905	-	-
isotig01973	2.38	3.27	3.68	3.27	0.393514	0.235894	0.380594	No	No	No	-	1256	Iron-binding protein iscA, putative [Ricinus communis] gb|EEF33658.1| Iron-binding protein iscA, putative [Ricinus communis]	-	AT5G03905	-	-
isotig01977	2.38	8.25	5.79	1.99	0.000278182	0.0188861	0.520014	Yes	Yes	No	up-regulated DE genes	839	Symbols: | FUNCTIONS IN: molecular_function unknown; INVOLVED IN: biological_process unknown; LOCATED IN: Golgi apparatus; EXPRESSED IN: 22 plant structures; EXPRESSED DURING: 13 growth stages; CONTAINS InterPro DOMAIN/s: Reticulon (InterPro:IPR003388); BEST Arabidopsis thaliana protein match is: unknown protein (TAIR:AT1G70630.1); Has 210 Blast hits to 209 proteins in 24 species: Archae - 0; Bac…	-	AT2G35610	-	-
isotig01978	0	11.54	4.94	0	4.16274e-07	0.00211098	1	Yes	Yes	No	inconsistently-regulated DE genes	375	hypothetical protein EBI_26688 [Enterocytozoon bieneusi H348] gb|EED43836.1| hypothetical protein EBI_26688 [Enterocytozoon bieneusi H348]	-	AT1G06970	-	-
isotig01979	10.61	37.8	16.99	1.99	3.38718e-08	0.118179	0.00918838	Yes	No	Yes	inconsistently-regulated DE genes	395	PREDICTED: hypothetical protein XP_002345809, partial [Homo sapiens]	-	AT1G74045	-	-
isotig01980	1.99	8.22	7.62	0.61	0.00967254	0.0144979	0.386295	Yes	Yes	No	inconsistently-regulated DE genes	395	hypothetical protein SORBIDRAFT_10g026240 [Sorghum bicolor] gb|EER88766.1| hypothetical protein SORBIDRAFT_10g026240 [Sorghum bicolor]	-	AT4G13340	-	-
isotig01981	4.93	6.68	3.43	1.99	0.371002	0.377082	0.0882646	No	No	No	-	810	pre-mRNA-splicing factor rse1 [Coprinopsis cinerea okayama7#130]	-	AT2G35610	-	-
isotig01982	3.04	3.5	4.85	1.99	0.729606	0.192595	0.702073	No	No	No	-	1050	C2H2-type zinc finger-containing protein [Polysphondylium pallidum PN500]	-	AT4G33970	-	-
isotig01984	3.92	2.94	1.99	4.2	0.369109	0.272824	0.886138	No	No	No	-	1323	NADH dehydrogenase subunit 5 [Bodo saltans]	-	AT1G76810	-	-
isotig01986	6.5	4.41	4.24	4.43	0.433094	0.323836	0.424114	No	No	No	-	491	hypothetical protein SORBIDRAFT_02g023660 [Sorghum bicolor] gb|EER98834.1| hypothetical protein SORBIDRAFT_02g023660 [Sorghum bicolor]	-	AT4G33970	-	-
isotig01989	40.22	7.66	9.9	12.92	3.27276e-32	2.69532e-25	7.69015e-19	Yes	Yes	Yes	down-regulated DE genes	1215	unnamed protein product [Vitis vinifera]	Molecular Function: DNA binding (GO:0003677), Cellular Component: nucleus (GO:0005634), Biological Process: regulation of transcription, DNA-dependent (GO:0006355)	AT3G01470	-	-
isotig01990	3.95	0.33	1.99	4.04	0.00203483	0.251986	1	Yes	No	No	inconsistently-regulated DE genes	657	DNA-binding protein [Daucus carota]	-	AT2G22430	-	-
isotig01991	39.33	26.73	34.07	37.26	2.49871e-05	0.100549	0.54843	No	No	No	-	1562	Os03g0378200 [Oryza sativa Japonica Group] gb|ABF96241.1| GWT1 family protein, expressed [Oryza sativa (japonica cultivar-group)] dbj|BAF12145.1| Os03g0378200 [Oryza sativa Japonica Group] gb|EAY90231.1| hypothetical protein OsI_11800 [Oryza sativa Indica Group] gb|EAZ27113.1| hypothetical protein OsJ_11046 [Oryza sativa Japonica Group] dbj|BAG91768.1| unnamed protein product [Oryza sativa Japoni…	Cellular Component: endoplasmic reticulum membrane (GO:0005789), Biological Process: GPI anchor biosynthetic process (GO:0006506), Cellular Component: integral to membrane (GO:0016021), Molecular Function: transferase activity, transferring acyl groups (GO:0016746)	AT4G17910	-	-
isotig01994	0	0	0	0	1	1	1	No	No	No	-	359	unnamed protein product [Vitis vinifera]	-	AT4G17910	-	-
isotig01995	29.38	5.96	13.86	11.57	5.38283e-16	3.86064e-06	5.83251e-08	Yes	Yes	Yes	down-regulated DE genes	835	predicted protein [Populus trichocarpa] gb|EEE93767.1| predicted protein [Populus trichocarpa]	-	AT3G63150	-	-
isotig01996	28.9	5.66	16.29	8.75	2.98695e-10	0.00482906	6.94842e-07	Yes	No	Yes	down-regulated DE genes	497	TonB-like [Nitrosospira multiformis ATCC 25196] gb|ABB76002.1| TonB-like [Nitrosospira multiformis ATCC 25196]	-	AT5G62760	-	-
isotig01998	4.26	18.5	24.73	13.31	1.78597e-10	4.82958e-16	1.27358e-05	Yes	Yes	Yes	up-regulated DE genes	889	PREDICTED: hypothetical protein [Vitis vinifera]	-	AT4G11000	-	-
isotig01999	29.62	60.93	69.37	70.55	9.87618e-14	4.08116e-19	1.1046e-19	Yes	Yes	Yes	up-regulated DE genes	1044	unnamed protein product [Vitis vinifera]	-	AT3G13950	-	-
isotig02000	6.79	21.52	29.07	25.92	0.000195593	4.21884e-07	6.53099e-06	Yes	Yes	Yes	up-regulated DE genes	382	PREDICTED: similar to Mfsd3 protein [Strongylocentrotus purpuratus] ref|XP_001195682.1| PREDICTED: similar to Mfsd3 protein [Strongylocentrotus purpuratus]	-	AT2G38500	-	-
isotig02001	4.28	14.52	24.54	18.48	5.61926e-06	1.7978e-13	1.93919e-08	Yes	Yes	Yes	up-regulated DE genes	745	hypothetical protein OsJ_21036 [Oryza sativa Japonica Group]	-	AT5G51160	-	-
isotig02010	4.84	0.96	0.51	1.99	0.0238479	0.00797421	0.320444	Yes	Yes	No	down-regulated DE genes	453	unknown [Glycine max]	Molecular Function: monooxygenase activity (GO:0004497), Molecular Function: iron ion binding (GO:0005506), Molecular Function: electron carrier activity (GO:0009055), Molecular Function: heme binding (GO:0020037)	AT4G31500	CYP83B	-
isotig02017	5.49	1.99	3.59	1.99	0.00642472	0.12356	0.0204533	Yes	No	Yes	down-regulated DE genes	1416	hypothetical protein [Vitis vinifera]	Biological Process: potassium ion transport (GO:0006813), Molecular Function: potassium ion transmembrane transporter activity (GO:0015079), Cellular Component: membrane (GO:0016020)	AT1G70300	-	-
isotig02021	2.81	0.76	0.81	1.7	0.377059	0.381834	0.695933	No	No	No	-	284	hypothetical protein [Paramecium tetraurelia strain d4-2] emb|CAK92447.1| unnamed protein product [Paramecium tetraurelia]	-	AT1G55860	-	-
isotig02025	1.78	3.85	1.99	1.99	0.327094	0.71112	0.708593	No	No	No	-	337	PREDICTED: hypothetical protein [Vitis vinifera]	-	AT4G16095	-	-
isotig02029	0	0	0	0	1	1	1	No	No	No	-	364	hypothetical protein [Vitis vinifera]	-	AT3G26935	-	-
isotig02030	66.13	34.97	61.36	44.36	8.18375e-09	0.469296	0.000212572	No	No	No	-	724	PREDICTED: similar to PHD finger protein 10 [Sus scrofa]	-	AT5G67470	-	-
isotig02031	0	0	0	0	1	1	1	No	No	No	-	365	conserved unknown protein [Ectocarpus siliculosus]	-	AT4G29900	-	-
isotig02034	3.25	0.78	1.99	1.99	0.067823	0.593859	0.595309	No	No	No	-	553	unnamed protein product [Microcystis aeruginosa PCC 7806]	-	AT4G29900	-	-
isotig02035	40.26	32.34	35.99	42.51	0.0200166	0.229995	0.558527	No	No	No	-	1318	PREDICTED: hypothetical protein [Vitis vinifera] emb|CBI30413.3| unnamed protein product [Vitis vinifera]	-	AT2G38120	-	-
isotig02036	0.85	0.61	0	0.68	1	0.254112	1	No	No	No	-	707	hypothetical protein HAN_2g354 [Hemiselmis andersenii] gb|ABW98170.1| hypothetical protein HAN_2g354 [Hemiselmis andersenii]	-	AT3G62850	-	-
isotig02037	25.03	21.21	25.54	25.49	0.0950106	0.848079	0.884332	No	No	No	-	1857	hypothetical protein ARALYDRAFT_486953 [Arabidopsis lyrata subsp. lyrata] gb|EFH49278.1| hypothetical protein ARALYDRAFT_486953 [Arabidopsis lyrata subsp. lyrata]	-	AT5G01240	-	-
isotig02038	7.66	4.4	4.18	7.63	0.238454	0.165534	1	No	No	No	-	443	NADH dehydrogenase subunit 2 [Placozoan sp. BZ2423] gb|ABI53793.1| NADH dehydrogenase subunit 2 [Placozoan sp. BZ2423]	-	AT3G62850	-	-
isotig02039	7.25	51.24	63.47	45.58	2.93882e-35	1.31961e-46	2.08212e-28	Yes	Yes	Yes	up-regulated DE genes	853	unnamed protein product [Vitis vinifera]	-	AT5G08080	-	-
isotig02040	32.11	71.93	61.95	46.27	1.99058e-20	7.60066e-13	0.000253664	Yes	No	No	up-regulated DE genes	1143	unknown [Glycine max]	-	AT5G08080	-	-
isotig02044	66.07	29.92	44.27	51.64	1.5694e-10	0.000446774	0.0289372	Yes	No	No	down-regulated DE genes	622	Leucine Rich Repeat family protein [Tetrahymena thermophila] gb|EAR84887.1| Leucine Rich Repeat family protein [Tetrahymena thermophila SB210]	-	AT1G68060	-	-
isotig02045	58.81	21.26	45.08	44.97	1.39476e-12	0.0277813	0.0302742	Yes	No	No	down-regulated DE genes	580	ATERS/ERS/OVA3 [Arabidopsis lyrata subsp. lyrata] gb|EFH42848.1| ATERS/ERS/OVA3 [Arabidopsis lyrata subsp. lyrata]	Molecular Function: nucleotide binding (GO:0000166), Molecular Function: ATP binding (GO:0005524), Cellular Component: cytoplasm (GO:0005737), Biological Process: translation (GO:0006412), Molecular Function: ligase activity, forming aminoacyl-tRNA and related compounds (GO:0016876), Biological Process: tRNA aminoacylation (GO:0043039)	AT5G64050	-	-
isotig02046	53.82	26.41	30.72	41.37	5.26071e-06	0.000239716	0.068782	Yes	No	No	down-regulated DE genes	467	unnamed protein product [Vitis vinifera]	-	AT5G27970	-	-
isotig02048	102.11	53.29	85.48	73.81	1.76224e-12	0.0324364	0.000226378	No	No	No	-	674	conserved hypothetical protein [Ricinus communis] gb|EEF45463.1| conserved hypothetical protein [Ricinus communis]	-	AT3G62450	-	-
isotig02051	330.68	270.46	214.81	379.04	9.42906e-11	5.88253e-38	3.24235e-06	No	No	No	-	1452	hypothetical protein SORBIDRAFT_10g001890 [Sorghum bicolor] gb|EER87769.1| hypothetical protein SORBIDRAFT_10g001890 [Sorghum bicolor]	Molecular Function: oxidoreductase activity (GO:0016491), Biological Process: oxidation reduction (GO:0055114)	AT1G60750	-	-
isotig02053	5.74	17.56	9.99	15.17	1.74653e-06	0.0432893	9.81989e-05	Yes	No	Yes	up-regulated DE genes	764	RecName: Full=Auxin-induced protein PCNT115 emb|CAA39708.1| auxin-induced protein [Nicotiana tabacum]	Molecular Function: oxidoreductase activity (GO:0016491), Biological Process: oxidation reduction (GO:0055114)	AT1G60750	-	-
isotig02054	889.9	2211	2325.49	2546.88	0	0	0	Yes	Yes	Yes	up-regulated DE genes	1490	putative aldo/keto reductase 1 [Salvia miltiorrhiza]	Molecular Function: oxidoreductase activity (GO:0016491), Biological Process: oxidation reduction (GO:0055114)	AT1G60710	-	-
isotig02064	45.36	33.79	48.5	31.1	0.016603	0.574621	0.00335247	No	No	No	-	730	unknown [Picea sitchensis]	-	AT4G14600	-	-
isotig02068	3.33	1.99	4.55	1.9	0.578253	0.410402	0.229073	No	No	No	-	1017	hypothetical protein LOC100276891 [Zea mays] gb|ACG37677.1| hypothetical protein [Zea mays]	-	AT4G16444	-	-
isotig02069	21.97	23.36	26.24	20.8	0.671767	0.208011	0.764683	No	No	No	-	917	predicted protein [Populus trichocarpa] gb|EEE94210.1| predicted protein [Populus trichocarpa]	-	AT4G16444	-	-
isotig02074	56.89	25.52	37.89	42.09	9.14162e-09	0.0016559	0.0180972	Yes	No	No	down-regulated DE genes	568	PREDICTED: similar to jumonji domain containing 3, histone lysine demethylase [Equus caballus]	-	AT5G38560	-	-
isotig02075	98.15	48.04	66.53	62.5	5.35818e-13	2.84523e-05	2.62939e-06	Yes	No	No	down-regulated DE genes	626	hypothetical protein [Cryptosporidium muris RN66] gb|EEA06898.1| hypothetical protein CMU_032830 [Cryptosporidium muris RN66]	-	AT3G11080	-	-
isotig02076	40.89	37.72	37.68	42.56	0.618682	0.612639	0.776334	No	No	No	-	522	5'-3' exoribonuclease [Polysphondylium pallidum PN500]	-	AT3G58710	-	-
isotig02077	114.18	57.72	60.48	57.3	2.58029e-16	3.6246e-14	1.25966e-15	No	No	No	-	746	PREDICTED: hypothetical protein [Vitis vinifera] emb|CBI30716.3| unnamed protein product [Vitis vinifera]	Molecular Function: transcription factor activity (GO:0003700), Molecular Function: sequence-specific DNA binding (GO:0043565), Biological Process: regulation of transcription (GO:0045449)	AT3G58710	-	-
isotig02078	46.24	45.29	41.68	33.85	0.74955	0.119729	1.23247e-05	No	No	No	-	2226	PREDICTED: hypothetical protein [Vitis vinifera] emb|CBI15552.3| unnamed protein product [Vitis vinifera]	Molecular Function: protein kinase activity (GO:0004672), Molecular Function: ATP binding (GO:0005524), Biological Process: protein amino acid phosphorylation (GO:0006468)	AT3G18040	-	-
isotig02082	87.97	110.01	86.44	81.4	0.0438519	0.906325	0.546349	No	No	No	-	356	glycosyl transferase family 2 [Edwardsiella tarda EIB202] gb|ACY84037.1| glycosyl transferase family 2 [Edwardsiella tarda EIB202]	-	AT5G16700	-	-
isotig02085	18.85	47.85	73.92	50.22	9.45413e-09	1.25508e-20	2.29209e-09	Yes	Yes	Yes	up-regulated DE genes	529	hypothetical protein [Plasmodium chabaudi chabaudi] emb|CAH80283.1| conserved hypothetical protein [Plasmodium chabaudi chabaudi]	-	AT5G01060	-	-
isotig02086	44.51	68.96	110.62	77.93	0.0126199	5.59651e-09	0.00140591	No	Yes	No	up-regulated DE genes	251	Symbols: | unknown protein | chr1:7484250-7485451 FORWARD [Arabidopsis thaliana]	-	AT1G21370	-	-
isotig02087	192.9	74.99	133.48	150.01	2.77669e-76	2.89267e-16	1.31985e-08	Yes	No	No	down-regulated DE genes	1333	unnamed protein product [Vitis vinifera]	Molecular Function: hydrolase activity, hydrolyzing O-glycosyl compounds (GO:0004553), Biological Process: carbohydrate metabolic process (GO:0005975)	AT5G44640	-	-
isotig02089	97.03	40.6	137.69	88.85	1.44028e-11	0.000265073	0.449634	Yes	No	No	inconsistently-regulated DE genes	405	non-structural protein [Porcine reproductive and respiratory syndrome virus]	-	AT1G69440	-	-
isotig02090	59.16	27.97	103.82	52.34	0.000197903	0.000102267	0.490705	Yes	No	No	inconsistently-regulated DE genes	263	Symbols: | endomembrane protein 70 family protein | chr1:2632970-2635605 REVERSE [Arabidopsis thaliana]	-	AT1G08350	-	-
isotig02096	10.54	7.62	7.33	3.4	0.549118	0.420231	0.0382433	No	No	Yes	down-regulated DE genes	284	CCCH zinc finger protein [Paracoccidioides brasiliensis Pb18]	-	AT5G11990	-	-
isotig02097	18.31	11.5	14.31	20.07	0.00680467	0.131298	0.55088	No	No	No	-	1035	melanocortin-1 receptor [Physeter catodon]	-	AT4G16490	-	-
isotig02098	31.59	21.54	27.75	21.85	0.0489153	0.527007	0.0685626	No	No	No	-	442	predicted protein [Populus trichocarpa] gb|EEF04582.1| predicted protein [Populus trichocarpa]	-	AT5G22400	-	-
isotig02103	29.51	19.83	26.99	22.14	0.000298265	0.411165	0.00938774	No	No	No	-	1440	predicted protein [Populus trichocarpa] gb|EEE88480.1| predicted protein [Populus trichocarpa]	-	AT5G51960	-	-
isotig02104	2.22	1.11	1.99	1.99	0.173708	1	0.842116	No	No	No	-	1168	GD19544 [Drosophila simulans] gb|EDX11876.1| GD19544 [Drosophila simulans]	-	AT5G56330	-	-
isotig02106	0.44	0	0	0.54	0.500824	0.502741	1	No	No	No	-	897	esterase [Rhodospirillum centenum SW] gb|ACJ01392.1| esterase [Rhodospirillum centenum SW]	-	AT5G56330	-	-
isotig02112	20.74	3.68	10.93	13.24	1.95559e-08	0.00699187	0.0491328	Yes	No	No	down-regulated DE genes	529	predicted protein [Populus trichocarpa] gb|EEF08794.1| predicted protein [Populus trichocarpa]	-	AT5G64740	-	-
isotig02113	45.01	21.91	31.74	52.94	3.89728e-08	0.00418525	0.131389	Yes	No	No	inconsistently-regulated DE genes	780	putative HOS4 protein [Sordaria macrospora]	-	AT2G03150	-	-
isotig02115	72.86	40.6	55.88	62.66	2.44632e-06	0.0247859	0.191997	No	No	No	-	501	formate--tetrahydrofolate ligase [Clostridium botulinum D str. 1873] gb|EES91998.1| formate--tetrahydrofolate ligase [Clostridium botulinum D str. 1873]	-	AT3G48220	-	-
isotig02116	0	0	0	0	1	1	1	No	No	No	-	264	hypothetical protein TGVEG_033510 [Toxoplasma gondii VEG]	-	AT1G20920	-	-
isotig02117	1616.77	1462.58	1731.15	1471.35	3.64768e-08	0.000116966	4.86171e-07	No	No	No	-	820	hypothetical protein SORBIDRAFT_01g019770 [Sorghum bicolor] ref|XP_002468543.1| hypothetical protein SORBIDRAFT_01g047680 [Sorghum bicolor] ref|XP_002453026.1| hypothetical protein SORBIDRAFT_04g036970 [Sorghum bicolor] gb|EER91503.1| hypothetical protein SORBIDRAFT_01g019770 [Sorghum bicolor] gb|EER95541.1| hypothetical protein SORBIDRAFT_01g047680 [Sorghum bicolor] gb|EES06002.1| hypothetical p…	Molecular Function: structural constituent of ribosome (GO:0003735), Cellular Component: intracellular (GO:0005622), Cellular Component: ribosome (GO:0005840), Biological Process: translation (GO:0006412)	AT3G04400	-	-
isotig02121	0	2.96	1.27	1.32	0.000645189	0.0459454	0.0418743	Yes	No	No	up-regulated DE genes	730	hypothetical protein HOLDEFILI_02791 [Holdemania filiformis DSM 12042] gb|EEF67059.1| hypothetical protein HOLDEFILI_02791 [Holdemania filiformis DSM 12042]	-	AT3G56580	-	-
isotig02123	480.17	992.93	758.8	582.82	2.00677e-153	1.40536e-52	2.29159e-09	Yes	No	No	up-regulated DE genes	791	hydrogen peroxide-induced 1 [Nicotiana tabacum]	-	AT5G17165	-	-
isotig02129	24.94	19.36	16.76	27.1	0.14241	0.0266806	0.64104	No	No	No	-	704	predicted protein [Arabidopsis lyrata subsp. lyrata] gb|EFH68197.1| predicted protein [Arabidopsis lyrata subsp. lyrata]	-	AT5G35450	-	-
isotig02131	16.88	12.65	11.75	17.46	0.178435	0.10887	0.920843	No	No	No	-	650	hypothetical protein CD196_2627 [Clostridium difficile CD196] emb|CBA65035.1| putative membrane protein [Clostridium difficile CD196]	-	AT5G04160	-	-
isotig02132	10.26	5.81	3.11	10.26	0.127699	0.00794065	1	No	Yes	No	inconsistently-regulated DE genes	447	hypothetical protein ARALYDRAFT_892371 [Arabidopsis lyrata subsp. lyrata] gb|EFH68006.1| hypothetical protein ARALYDRAFT_892371 [Arabidopsis lyrata subsp. lyrata]	-	AT5G35450	-	-
isotig02145	6.38	9.52	9.26	4.83	0.492486	0.48376	0.782785	No	No	No	-	250	conserved hypothetical protein [Paracoccidioides brasiliensis Pb03]	-	AT4G16490	-	-
isotig02148	5.13	5.56	4.32	3.39	1	0.819892	0.472256	No	No	No	-	428	PREDICTED: hypothetical protein isoform 2 [Vitis vinifera]	-	AT5G14020	-	-
isotig02155	28.7	25.6	30.06	21.29	0.572996	0.853645	0.159912	No	No	No	-	431	predicted protein [Pichia stipitis CBS 6054] sp|A3GGS6.2|UTP10_PICST RecName: Full=U3 small nucleolar RNA-associated protein 10 gb|EAZ63583.2| predicted protein [Pichia stipitis CBS 6054]	-	AT5G26230	-	-
isotig02156	29.54	28.59	33.73	27.51	0.928144	0.480392	0.778829	No	No	No	-	439	PREDICTED: hypothetical protein [Vitis vinifera] emb|CBI24725.3| unnamed protein product [Vitis vinifera]	-	AT1G65540	-	-
isotig02157	42.68	39.25	51.66	51.67	0.531027	0.120377	0.116054	No	No	No	-	645	similar to flavin-containing monooxygenase 3 [Arabidopsis thaliana]	-	AT1G62600	-	-
isotig02158	12.71	8.5	9.97	13.42	0.00407918	0.0807708	0.702576	No	No	No	-	2088	E3 ubiquitin protein ligase upl2, putative [Ricinus communis] gb|EEF39625.1| E3 ubiquitin protein ligase upl2, putative [Ricinus communis]	Cellular Component: intracellular (GO:0005622), Biological Process: protein modification process (GO:0006464), Molecular Function: acid-amino acid ligase activity (GO:0016881)	AT1G55860	-	-
isotig02163	46.64	34.22	37.97	44.88	1.66366e-05	0.00417545	0.581424	No	No	No	-	2023	Glutamate--cysteine ligase, chloroplast precursor, putative [Ricinus communis] gb|EEF51187.1| Glutamate--cysteine ligase, chloroplast precursor, putative [Ricinus communis]	Molecular Function: glutamate-cysteine ligase activity (GO:0004357), Biological Process: glutathione biosynthetic process (GO:0006750)	AT4G23100	-	-
isotig02164	13.51	10.26	10.52	11.1	0.0378403	0.0662609	0.149379	No	No	No	-	2067	gamma-glutamylcysteine synthetase [Zinnia elegans]	Molecular Function: glutamate-cysteine ligase activity (GO:0004357), Biological Process: glutathione biosynthetic process (GO:0006750)	AT4G23100	-	-
isotig02167	54.84	41.27	50.89	47.72	0.0209256	0.554774	0.275555	No	No	No	-	582	predicted protein [Populus trichocarpa] gb|EEE79472.1| predicted protein [Populus trichocarpa]	-	AT4G23100	-	-
isotig02169	2.86	0.86	4.24	1.73	0.0120661	0.214546	0.249014	Yes	No	No	inconsistently-regulated DE genes	1255	conserved hypothetical protein [Ricinus communis] gb|EEF46713.1| conserved hypothetical protein [Ricinus communis]	-	AT5G24680	-	-
isotig02170	0.53	0	1.22	0	1	0.599442	1	No	No	No	-	379	unknown [Glycine max]	-	AT5G17290	-	-
isotig02171	1.16	1.99	1.01	1.05	0.372161	1	1	No	No	No	-	690	predicted protein [Populus trichocarpa] gb|EEE80419.1| predicted protein [Populus trichocarpa]	-	AT5G17290	-	-
isotig02177	36.33	12.64	20.28	19.92	1.26711e-08	0.000540406	0.000463516	Yes	No	No	down-regulated DE genes	582	unnamed protein product [Vitis vinifera]	-	AT4G15563	-	-
isotig02178	14.1	6.95	13.87	10.86	0.0209686	1	0.412521	Yes	No	No	down-regulated DE genes	467	PREDICTED: similar to RIM-binding protein 3 (RIM-BP3) [Sus scrofa]	-	AT3G50130	-	-
isotig02180	16.47	16.54	22.64	14.77	1	0.241161	0.770607	No	No	No	-	327	Symbols: | kelch repeat-containing F-box family protein | chr2:12715710-12716873 REVERSE [Arabidopsis thaliana]	-	AT2G29770	-	-
isotig02181	6.58	2.94	7.19	4.22	0.0691279	0.862245	0.327406	No	No	No	-	515	hypothetical protein SORBIDRAFT_07g004080 [Sorghum bicolor] gb|EES14595.1| hypothetical protein SORBIDRAFT_07g004080 [Sorghum bicolor]	-	AT5G41620	-	-
isotig02182	6.01	9.77	7.79	6.42	0.0296377	0.288739	0.802924	No	No	No	-	1129	hypothetical protein 4 - Trypanosoma brucei mitochondrion	-	AT4G03550	-	-
isotig02183	1.89	4.3	3	4.59	0.0251087	0.325566	0.0144555	Yes	No	Yes	up-regulated DE genes	1158	hypothetical protein [Plasmodium chabaudi chabaudi] emb|CAH75024.1| conserved hypothetical protein [Plasmodium chabaudi chabaudi]	-	AT5G46240	-	-
isotig02191	0.74	0	0.43	1.34	0.500824	1	0.663912	No	No	No	-	541	predicted protein [Arabidopsis lyrata subsp. lyrata] gb|EFH49287.1| predicted protein [Arabidopsis lyrata subsp. lyrata]	-	AT5G01150	-	-
isotig02192	0.27	0.29	0	0.33	1	1	1	No	No	No	-	741	hypothetical protein [Arabidopsis thaliana]	-	AT3G09110	-	-
isotig02194	51.41	14.6	18.56	27.52	8.47676e-48	1.88367e-34	2.70377e-16	Yes	Yes	No	down-regulated DE genes	2045	protein phosphatase 2c, putative [Ricinus communis] gb|EEF41128.1| protein phosphatase 2c, putative [Ricinus communis]	-	AT4G38520	-	-
isotig02196	23.3	8.21	9.23	12.46	9.98219e-18	1.87559e-14	3.9304e-08	Yes	Yes	No	down-regulated DE genes	2055	predicted protein [Populus trichocarpa] gb|ABK94829.1| unknown [Populus trichocarpa] gb|EEE87654.1| predicted protein [Populus trichocarpa]	-	AT4G38520	-	-
isotig02197	65.07	26.9	25.67	30.99	2.46383e-14	8.12171e-15	1.73597e-10	Yes	Yes	Yes	down-regulated DE genes	748	predicted protein [Populus trichocarpa] gb|EEE86040.1| predicted protein [Populus trichocarpa]	-	AT4G38520	-	-
isotig02202	16.81	13.82	18.03	24.06	0.307816	0.722339	0.036056	No	No	No	-	783	unknown [Glycine max]	-	AT5G11500	-	-
isotig02206	8.74	4.58	6.99	6.93	0.0473667	0.476345	0.470791	No	No	No	-	662	PREDICTED: similar to voltage-gated calcium channel alpha 1 subunit [Tribolium castaneum]	-	AT5G66540	-	-
isotig02207	7.95	5.34	4.39	3.67	0.304225	0.149128	0.062782	No	No	No	-	527	PREDICTED: similar to coiled-coil domain containing 97 [Strongylocentrotus purpuratus]	-	AT5G66540	-	-
isotig02208	5.96	520.34	191.77	52.83	0	3.228e-170	1.10203e-33	Yes	Yes	Yes	up-regulated DE genes	736	Major Facilitator Superfamily protein [Tetrahymena thermophila] gb|EAR96454.1| Major Facilitator Superfamily protein [Tetrahymena thermophila SB210]	-	AT3G48450	-	-
isotig02209	5.66	557.95	190.69	57.89	0	2.31525e-163	2.07419e-37	Yes	Yes	Yes	up-regulated DE genes	705	protein of unknown function DUF112 transmembrane [Methanococcus voltae A3] gb|ADI36761.1| protein of unknown function DUF112 transmembrane [Methanococcus voltae A3]	-	AT3G48450	-	-
isotig02210	9.7	900.55	285.37	90.29	0	0	4.65319e-86	Yes	Yes	Yes	up-regulated DE genes	1110	conserved hypothetical protein [Ricinus communis] gb|EEF40049.1| conserved hypothetical protein [Ricinus communis]	-	AT5G66980	-	-
isotig02211	0	7.67	9.3	5.14	1.63883e-05	2.06317e-06	0.000793201	Yes	Yes	Yes	up-regulated DE genes	423	ABC-type phosphate/phosphonate transport system, permease component [Mycoplasma arthritidis 158L3-1] gb|ACF07045.1| ABC-type phosphate/phosphonate transport system, permease component [Mycoplasma arthritidis 158L3-1]	-	AT4G04860	-	-
isotig02212	743.6	492.59	416.15	538.64	1.00903e-88	3.108e-154	3.1074e-54	No	No	No	-	1623	actin [Striga asiatica]	Molecular Function: protein binding (GO:0005515)	AT5G09810	-	-
isotig02217	39.31	31.06	73.75	61.7	0.176481	6.62378e-06	0.00245008	No	No	No	-	411	predicted protein [Populus trichocarpa] gb|EEF01723.1| predicted protein [Populus trichocarpa]	-	AT4G27290	-	-
isotig02219	19.49	12.15	19.24	17.07	0.0487067	1	0.578559	No	No	No	-	481	unnamed protein product [Vitis vinifera]	Molecular Function: protein kinase activity (GO:0004672), Molecular Function: ATP binding (GO:0005524), Biological Process: protein amino acid phosphorylation (GO:0006468)	AT4G21366	-	-
isotig02221	424.21	208.15	309	245.7	2.29674e-51	3.30313e-13	1.71934e-31	Yes	No	No	down-regulated DE genes	632	RecName: Full=Probable histone H2B.1	Molecular Function: DNA binding (GO:0003677)	AT5G59910	-	-
isotig02222	175.47	25.71	50.35	42.86	1.2939e-85	5.17401e-49	8.78301e-56	Yes	Yes	Yes	down-regulated DE genes	648	histone H2B-like protein [Solanum tuberosum]	Molecular Function: DNA binding (GO:0003677)	AT5G59910	-	-
isotig02226	3.08	3.76	7.15	1.86	0.809529	0.0634449	0.564804	No	No	No	-	518	peptidyl-prolyl cis-trans isomerase [Zea mays] gb|ACG44614.1| peptidyl-prolyl cis-trans isomerase [Zea mays]	Molecular Function: peptidyl-prolyl cis-trans isomerase activity (GO:0003755), Biological Process: protein folding (GO:0006457)	AT3G01480	-	-
isotig02234	50.54	40.23	54.17	43.74	0.0167666	0.448677	0.130419	No	No	No	-	1038	actin-like protein [Phalaenopsis hybrid cultivar]	Molecular Function: protein binding (GO:0005515)	AT5G09810	-	-
isotig02237	25.51	14.66	21.6	20.07	0.0011398	0.286806	0.137721	No	No	No	-	782	pantoate--beta-alanine ligase, putative [Toxoplasma gondii ME49] gb|EEB01556.1| pantoate--beta-alanine ligase, putative [Toxoplasma gondii ME49]	-	AT1G44191	-	-
isotig02238	5.5	8.21	7.98	5.83	0.492486	0.48376	1	No	No	No	-	290	transport system permease protein [Shewanella sp. MR-7] gb|ABI44165.1| transport system permease protein [Shewanella sp. MR-7]	-	AT1G10010	-	-
isotig02239	64.97	30.88	199.21	71.14	9.05136e-16	9.6228e-82	0.24711	Yes	Yes	No	inconsistently-regulated DE genes	1093	Adenine phosphoribosyltransferase, putative [Ricinus communis] gb|EEF46944.1| Adenine phosphoribosyltransferase, putative [Ricinus communis]	Biological Process: nucleoside metabolic process (GO:0009116)	AT5G11160	-	-
isotig02250	0	0	0	0	1	1	1	No	No	No	-	498	2-oxoglutarate-dependent dioxygenase [Populus trichocarpa] gb|EEF03586.1| 2-oxoglutarate-dependent dioxygenase [Populus trichocarpa]	-	AT1G35190	-	-
isotig02251	46.48	35.32	44.11	43.48	0.000634361	0.513362	0.412637	No	No	No	-	1605	hypothetical protein MtrDRAFT_AC157893g45v2 [Medicago truncatula]	-	AT4G00580	-	-
isotig02252	0	0	0	0	1	1	1	No	No	No	-	606	unknown [Glycine max]	-	AT5G25610	-	-
isotig02254	0	0	0.55	0	1	0.462978	1	No	No	No	-	424	RD22-like protein [Camellia sinensis]	-	AT5G25610	-	-
isotig02255	65.25	122.52	96.68	93.73	1.16218e-35	5.48613e-13	7.67337e-11	No	No	No	-	1819	PREDICTED: similar to pyruvate decarboxylase [Vitis vinifera] emb|CBI30661.3| unnamed protein product [Vitis vinifera]	Molecular Function: catalytic activity (GO:0003824), Molecular Function: thiamin pyrophosphate binding (GO:0030976)	AT5G54960	-	-
isotig02256	14.34	24.34	20.73	20.88	0.000520469	0.0239564	0.0223575	No	No	No	-	960	hypothetical protein ARALYDRAFT_494215 [Arabidopsis lyrata subsp. lyrata] gb|EFH39593.1| hypothetical protein ARALYDRAFT_494215 [Arabidopsis lyrata subsp. lyrata]	-	AT5G47580	-	-
isotig02257	0.83	59.11	34.26	9.82	3.94437e-77	5.00961e-42	6.50265e-10	Yes	Yes	Yes	up-regulated DE genes	959	Symbols: ING2 | PHD finger protein-related | chr1:20304833-20306943 REVERSE [Arabidopsis thaliana]	-	AT1G54390	-	-
isotig02258	49.48	20.02	28.7	43.74	2.80075e-08	0.000333597	0.377236	Yes	No	No	down-regulated DE genes	508	predicted protein [Populus trichocarpa] gb|EEE98043.1| predicted protein [Populus trichocarpa]	-	AT4G33070	-	-
isotig02259	66.56	32.88	54.59	55.95	5.00265e-13	0.0242664	0.0499903	Yes	No	No	down-regulated DE genes	941	PREDICTED: hypothetical protein [Vitis vinifera]	Biological Process: ubiquitin-dependent protein catabolic process (GO:0006511), Cellular Component: cullin-RING ubiquitin ligase complex (GO:0031461), Molecular Function: ubiquitin protein ligase binding (GO:0031625)	AT5G13400	-	-
isotig02261	73	36.06	55.33	49.87	1.52958e-12	0.00230391	5.74845e-05	Yes	No	No	down-regulated DE genes	828	hypothetical protein LOC100384152 [Zea mays] ref|XP_548544.2| PREDICTED: similar to solute carrier family 15, member 4 [Canis familiaris] gb|ACN36208.1| unknown [Zea mays]	Biological Process: ubiquitin-dependent protein catabolic process (GO:0006511), Cellular Component: cullin-RING ubiquitin ligase complex (GO:0031461), Molecular Function: ubiquitin protein ligase binding (GO:0031625)	AT1G26830	-	-
isotig02263	7.14	1.94	4.14	1.99	0.00482089	0.199701	0.014315	Yes	No	Yes	down-regulated DE genes	559	glutaredoxin-like domain protein [Thermus aquaticus Y51MC23] gb|EED10819.1| glutaredoxin-like domain protein [Thermus aquaticus Y51MC23]	-	AT1G05540	-	-
isotig02265	3.14	1.99	4.55	0.95	0.792933	0.48376	0.12533	No	No	No	-	508	predicted protein [Postia placenta Mad-698-R] gb|EED78960.1| predicted protein [Postia placenta Mad-698-R]	-	AT4G10090	-	-
isotig02271	19.71	13.76	17.53	19.28	0.00659295	0.382168	0.901629	No	No	No	-	1478	nucleotide binding protein, putative [Ricinus communis] gb|EEF37949.1| nucleotide binding protein, putative [Ricinus communis]	-	AT3G49400	-	-
isotig02277	1.99	3.86	4.34	1.99	0.101917	0.0477219	0.416566	No	Yes	No	up-regulated DE genes	1066	hypothetical protein [Plasmodium chabaudi chabaudi] emb|CAH78652.1| conserved hypothetical protein [Plasmodium chabaudi chabaudi]	-	AT2G33320	-	-
isotig02278	8.07	10.58	9.17	5.91	0.174189	0.539001	0.208052	No	No	No	-	1186	hypothetical protein [Oryza sativa Japonica Group]	-	AT5G23250	-	-
isotig02279	1.32	3.09	3.05	1.99	0.106005	0.0994344	0.303509	No	No	No	-	910	leucine permease transcriptional regulator (SAC3), putative [Penicillium marneffei ATCC 18224] gb|EEA24393.1| leucine permease transcriptional regulator (SAC3), putative [Penicillium marneffei ATCC 18224]	-	AT2G33320	-	-
isotig02281	0.61	1.67	1.99	1.12	0.271565	0.15585	0.663912	No	No	No	-	649	ATP synthase F0 subunit 8 [Chattonella marina] dbj|BAI70590.1| ATP synthase F0 subunit 8 [Chattonella marina]	-	AT2G27980	-	-
isotig02300	1.6	0	0	0.65	0.251236	0.254112	0.631777	No	No	No	-	374	hypothetical protein [Plasmodium vivax SaI-1] gb|EDL43194.1| hypothetical protein, conserved [Plasmodium vivax]	-	AT1G03000	-	-
isotig02301	15.2	10.99	12.82	15.06	0.280497	0.595885	1	No	No	No	-	433	transcription initiation factor, putative [Ricinus communis] gb|EEF52302.1| transcription initiation factor, putative [Ricinus communis]	-	AT1G27720	-	-
isotig02302	40	29.91	38.32	36.09	0.020938	0.726048	0.40211	No	No	No	-	803	unnamed protein product [Vitis vinifera]	Cellular Component: transcription factor TFIID complex (GO:0005669), Biological Process: transcription initiation (GO:0006352), Molecular Function: transcription initiation factor activity (GO:0016986)	AT5G43130	-	-
isotig02318	0.57	0	0	0	1	1	1	No	No	No	-	351	predicted protein [Aspergillus terreus NIH2624] gb|EAU34322.1| predicted protein [Aspergillus terreus NIH2624]	-	-	-	-
isotig02320	0	0.56	0	0	0.479699	1	1	No	No	No	-	386	hypothetical protein [Trypanosoma brucei TREU927] gb|EAN80662.1| hypothetical protein, unlikely [Trypanosoma brucei]	-	AT5G55670	-	-
isotig02321	20.93	13.83	19.68	15.29	0.000781119	0.61126	0.0114351	No	No	No	-	1658	predicted protein [Populus trichocarpa] gb|EEE83181.1| predicted protein [Populus trichocarpa]	-	AT5G59770	-	-
isotig02323	115.73	20.26	34.78	31.11	1.38049e-169	5.34811e-102	9.44264e-112	Yes	Yes	Yes	down-regulated DE genes	2189	tonoplast intrinsic protein 1;2 [Mimosa pudica]	Molecular Function: transporter activity (GO:0005215), Biological Process: transport (GO:0006810), Cellular Component: membrane (GO:0016020)	AT2G36830	-	-
isotig02325	0	0.79	1.99	1.76	0.479699	0.0992388	0.204632	No	No	No	-	275	PREDICTED: similar to DNA-directed RNA polymerase, omega subunit family protein [Acyrthosiphon pisum]	-	AT5G64280	-	-
isotig02333	31.51	26.37	37.7	34.24	0.204817	0.151502	0.518442	No	No	No	-	804	hypothetical protein OsI_08601 [Oryza sativa Indica Group]	-	AT3G05910	-	-
isotig02335	6.48	2.9	10.62	11.08	0.0691279	0.120323	0.115578	No	No	No	-	523	OmpA-type porin [Agrobacterium vitis S4] gb|ACM39054.1| OmpA-type porin [Agrobacterium vitis S4]	-	AT3G10300	-	-
isotig02336	45.1	28.97	26.56	29.4	0.00213698	0.000421354	0.00354582	No	No	No	-	575	integrin, beta 6 [Xenopus (Silurana) tropicalis] gb|AAI35122.1| LOC100037861 protein [Xenopus (Silurana) tropicalis]	-	AT2G26330	-	-
isotig02343	178.85	121.18	153.29	159.23	8.68598e-13	0.00333674	0.0268963	No	No	No	-	957	predicted protein [Populus trichocarpa] gb|EEE94595.1| predicted protein [Populus trichocarpa]	Molecular Function: protein kinase activity (GO:0004672), Molecular Function: ATP binding (GO:0005524), Biological Process: protein amino acid phosphorylation (GO:0006468)	AT5G26110	-	-
isotig02361	4.24	0.84	1.34	3.26	0.0238479	0.104473	0.642984	Yes	No	No	down-regulated DE genes	518	hypothetical protein [Trypanosoma cruzi strain CL Brener] gb|EAN93140.1| hypothetical protein, conserved [Trypanosoma cruzi]	-	AT3G29385	-	-
isotig02362	133.71	107.4	161.8	120.75	0.00645809	0.00956758	0.206023	No	No	No	-	552	unknown [Glycine max]	-	AT3G17210	-	-
isotig02363	77.54	46.14	67.17	68.38	2.12336e-13	0.0294018	0.0576469	No	No	No	-	1402	unnamed protein product [Vitis vinifera]	-	AT3G17210	-	-
isotig02364	7.84	137.36	14.3	1.99	6.5495e-81	0.0396592	0.0361513	Yes	No	Yes	inconsistently-regulated DE genes	534	unknown [Glycine max]	-	AT3G17210	-	-
isotig02365	58.73	81.71	53.56	53.45	2.55707e-05	0.310956	0.305387	No	No	No	-	985	conserved hypothetical protein [Ricinus communis] gb|EEF48872.1| conserved hypothetical protein [Ricinus communis]	Cellular Component: plasma membrane (GO:0005886), Biological Process: protein-heme linkage (GO:0017003), Biological Process: cytochrome complex assembly (GO:0017004)	AT3G51790	-	-
isotig02368	23.41	38.96	23.06	20.19	0.000679577	1	0.420616	No	No	No	-	622	unnamed protein product [Vitis vinifera]	-	AT1G05000	-	-
isotig02369	11.18	1.99	3.35	5.68	9.1909e-05	0.00111313	0.0477722	Yes	Yes	No	down-regulated DE genes	553	calpain-like cysteine peptidase [Trypanosoma cruzi strain CL Brener] gb|EAN89713.1| calpain-like cysteine peptidase, putative [Trypanosoma cruzi]	-	AT5G55780	-	-
isotig02370	10.33	6.67	3.31	6.12	0.0823214	0.000128788	0.041035	No	Yes	No	down-regulated DE genes	908	serine/threonine protein kinase, putative [Toxoplasma gondii VEG]	-	AT3G61910	-	-
isotig02371	15.69	9.38	7.12	12.94	0.0115631	0.000310492	0.351026	No	Yes	No	down-regulated DE genes	877	predicted protein [Populus trichocarpa] gb|EEE85122.1| predicted protein [Populus trichocarpa]	Molecular Function: transcription factor activity (GO:0003700), Cellular Component: nucleus (GO:0005634), Biological Process: regulation of transcription, DNA-dependent (GO:0006355)	AT3G57230	-	-
isotig02372	6.19	4.95	1.99	4.34	0.602682	0.0273662	0.366213	No	Yes	No	down-regulated DE genes	612	conserved hypothetical protein [Candida tropicalis MYA-3404] gb|EER34288.1| conserved hypothetical protein [Candida tropicalis MYA-3404]	-	AT2G24250	-	-
isotig02375	13.45	7.05	10.66	11.94	0.00398351	0.272963	0.556574	No	No	No	-	890	hypothetical protein POSPLDRAFT_104508 [Postia placenta Mad-698-R] gb|EED81980.1| hypothetical protein POSPLDRAFT_104508 [Postia placenta Mad-698-R]	-	AT5G56890	-	-
isotig02377	21.04	19.28	15.99	21.52	0.699132	0.219242	0.922874	No	No	No	-	550	serine/threonine-protein kinase rio2, putative [Ricinus communis] gb|EEF29046.1| serine/threonine-protein kinase rio2, putative [Ricinus communis]	-	AT3G51270	-	-
isotig02381	45.86	129.96	65.44	80.58	1.69589e-43	0.000103182	1.17766e-10	Yes	No	No	up-regulated DE genes	944	PREDICTED: hypothetical protein [Vitis vinifera] emb|CAN72389.1| hypothetical protein [Vitis vinifera] emb|CBI36928.3| unnamed protein product [Vitis vinifera]	Biological Process: protein folding (GO:0006457), Molecular Function: unfolded protein binding (GO:0051082)	AT3G62600	-	-
isotig02387	18.36	34.85	84.71	36.38	0.00069721	2.53763e-24	0.000351296	No	Yes	No	up-regulated DE genes	478	Ewing tumor-associated antigen 1 [Danio rerio] gb|AAI53951.1| Zgc:171518 protein [Danio rerio]	-	-	-	-
isotig02388	5.9	104.69	271.81	133.73	9.45899e-44	2.53153e-128	1.63072e-56	Yes	Yes	Yes	up-regulated DE genes	372	cell wall protein [Nicotiana tabacum] gb|ACZ73645.1| glycine-rich protein precursor [Nicotiana tabacum]	-	AT2G04620	-	-
isotig02397	26.31	105.26	62.41	32.81	2.60909e-55	3.84427e-17	0.0750661	Yes	Yes	No	up-regulated DE genes	1001	T25K16.5 [Arabidopsis thaliana]	Molecular Function: magnesium ion binding (GO:0000287), Molecular Function: inorganic diphosphatase activity (GO:0004427), Cellular Component: cytoplasm (GO:0005737), Biological Process: phosphate metabolic process (GO:0006796)	AT1G01050	-	-
isotig02398	42.82	231.06	106.89	61.03	5.37698e-57	3.17492e-12	0.0214688	Yes	Yes	No	up-regulated DE genes	368	conserved Plasmodium protein, unknown function [Plasmodium falciparum 3D7] sp|O97239.1|DOP1_PLAF7 RecName: Full=Protein dopey homolog PFC0245c emb|CAB39005.1| conserved Plasmodium protein, unknown function [Plasmodium falciparum 3D7]	-	AT1G76880	-	-
isotig02402	16.58	4.91	5.25	7.91	0.000537813	0.00103045	0.0253623	Yes	Yes	Yes	down-regulated DE genes	397	poly(p)/ATP NAD kinase [Culex quinquefasciatus] gb|EDS27527.1| poly(p)/ATP NAD kinase [Culex quinquefasciatus]	-	AT5G57390	-	-
isotig02404	0.97	0	0	0.58	0.500824	0.502741	1	No	No	No	-	413	hypothetical protein DEFDS_P251 [Deferribacter desulfuricans SSM1] dbj|BAI81871.1| hypothetical protein [Deferribacter desulfuricans SSM1]	-	AT3G24600	-	-
isotig02405	252.23	63.04	55.52	170.42	3.38339e-259	1.52542e-277	1.15968e-33	Yes	Yes	No	down-regulated DE genes	2042	PREDICTED: hypothetical protein [Vitis vinifera]	Molecular Function: copper ion binding (GO:0005507), Molecular Function: oxidoreductase activity (GO:0016491), Biological Process: oxidation reduction (GO:0055114)	AT5G48100	-	-
isotig02408	14.18	8.96	8.32	14.34	0.00752606	0.0026784	0.938251	No	No	No	-	1280	hCG18392, isoform CRA_d [Homo sapiens]	-	AT1G78895	-	-
isotig02409	13.99	10.2	13.15	11.97	0.128774	0.770006	0.480485	No	No	No	-	827	Symbols: | INVOLVED IN: biological_process unknown; LOCATED IN: endomembrane system, endoplasmic reticulum; EXPRESSED IN: 24 plant structures; EXPRESSED DURING: 15 growth stages; CONTAINS InterPro DOMAIN/s: Reticulon (InterPro:IPR003388); BEST Arabidopsis thaliana protein match is: unknown protein (TAIR:AT1G16825.1); Has 81 Blast hits to 81 proteins in 9 species: Archae - 0; Bacteria - 0; Metazoa…	-	AT1G78895	-	-
isotig02410	1.44	1.56	1.25	1.31	1	1	1	No	No	No	-	554	hypothetical protein [Plasmodium vivax SaI-1] gb|EDL42374.1| hypothetical protein, conserved [Plasmodium vivax]	-	AT5G66540	-	-
isotig02411	1.54	1.91	1.79	1.99	0.797992	0.795424	0.165272	No	No	No	-	905	NADH dehydrogenase subunit 2 [Nasonia vitripennis]	-	AT5G23760	-	-
isotig02412	24.85	64.64	32.83	34.26	2.77762e-18	0.0348643	0.0171468	Yes	No	No	up-regulated DE genes	867	PI-phospholipase C PLC5 [Solanum lycopersicum]	Molecular Function: phospholipase C activity (GO:0004629), Biological Process: lipid metabolic process (GO:0006629), Biological Process: intracellular signaling cascade (GO:0007242)	AT2G40116	-	-
isotig02414	0.71	3.64	3.48	1.99	0.00116573	0.00162731	0.0605741	Yes	Yes	No	up-regulated DE genes	1129	conserved Plasmodium protein, unknown function [Plasmodium falciparum 3D7] emb|CAD51939.1| conserved Plasmodium protein, unknown function [Plasmodium falciparum 3D7]	-	AT4G17750	-	-
isotig02419	37.79	43.15	31.97	40.25	0.276242	0.233911	0.65659	No	No	No	-	702	predicted protein [Populus trichocarpa] gb|EEE93063.1| predicted protein [Populus trichocarpa]	-	AT5G11630	-	-
isotig02421	45.96	38.55	33.77	34.87	0.158516	0.0209032	0.0393867	No	No	No	-	651	unknown [Populus trichocarpa]	-	AT5G11630	-	-
isotig02425	94.42	118.37	72.23	118.14	0.000740828	0.00059182	0.00117225	No	No	No	-	881	hypothetical protein HAN_1g50 [Hemiselmis andersenii] gb|ABW97895.1| hypothetical protein HAN_1g50 [Hemiselmis andersenii]	-	AT1G67300	-	-
isotig02426	296.41	123.44	170.96	124.15	8.35239e-86	2.02796e-39	1.56133e-79	Yes	No	Yes	down-regulated DE genes	1099	PREDICTED: hypothetical protein [Vitis vinifera] emb|CBI21401.3| unnamed protein product [Vitis vinifera]	Molecular Function: O-methyltransferase activity (GO:0008171)	AT4G34050	-	-
isotig02428	419.97	171.94	255.76	171.94	1.97055e-85	4.50994e-32	3.79323e-80	Yes	No	Yes	down-regulated DE genes	750	RecName: Full=Caffeoyl-CoA O-methyltransferase; AltName: Full=Trans-caffeoyl-CoA 3-O-methyltransferase; Short=CCoAOMT; Short=CCoAMT dbj|BAC23054.1| caffeoyl-CoA O-methyltransferase [Solanum tuberosum]	Molecular Function: O-methyltransferase activity (GO:0008171)	AT4G34050	-	-
isotig02435	43.62	2360.79	3255.23	1520.08	0	0	0	Yes	Yes	Yes	up-regulated DE genes	686	lipid transfer protein 1 [Salvia miltiorrhiza]	-	AT3G51590	-	-
isotig02448	13.01	7.87	10.39	11.11	0.0181357	0.278084	0.432952	No	No	No	-	935	OJ1005_B10.22 [Oryza sativa Japonica Group]	-	AT5G35695	-	-
isotig02462	193.58	200.25	157.25	165.6	0.471664	3.82001e-05	0.00197819	No	No	No	-	980	unknown [Medicago truncatula]	Cellular Component: integral to membrane (GO:0016021)	AT4G39220	-	-
isotig02471	12.08	56.11	29.46	25.87	1.26217e-22	2.42474e-06	0.000138619	Yes	Yes	Yes	up-regulated DE genes	644	unnamed protein product [Vitis vinifera]	Molecular Function: structural constituent of ribosome (GO:0003735), Cellular Component: intracellular (GO:0005622), Cellular Component: ribosome (GO:0005840), Biological Process: translation (GO:0006412)	AT1G64880	-	-
isotig02472	103.76	9.56	22.28	26.11	1.96271e-121	1.41834e-73	1.18398e-62	Yes	Yes	Yes	down-regulated DE genes	1267	unknown [Glycine max]	-	AT1G49320	-	-
isotig02487	24.43	38.52	30.38	25.61	0.000560408	0.137268	0.765555	No	No	No	-	792	conserved hypothetical protein [Ricinus communis] gb|EEF38971.1| conserved hypothetical protein [Ricinus communis]	-	AT4G26410	-	-
isotig02488	63.58	69.98	54.23	49.81	0.348306	0.150074	0.0284311	No	No	No	-	640	PREDICTED: hypothetical protein [Vitis vinifera] emb|CBI16570.3| unnamed protein product [Vitis vinifera]	-	AT4G26410	-	-
isotig02490	46.39	84.42	50.22	43.68	5.57087e-06	0.648431	0.750926	No	No	No	-	387	predicted protein [Populus trichocarpa] gb|EEE83896.1| predicted protein [Populus trichocarpa]	-	AT4G26410	-	-
isotig02493	67.39	3.39	1.99	15.94	1.02643e-66	3.08041e-68	4.94507e-31	Yes	Yes	Yes	down-regulated DE genes	894	PREDICTED: hypothetical protein [Vitis vinifera]	Molecular Function: transporter activity (GO:0005215), Biological Process: oligopeptide transport (GO:0006857), Cellular Component: membrane (GO:0016020)	AT1G12110	-	-
isotig02494	13.06	10.82	11.02	11.21	0.362802	0.471629	0.534367	No	No	No	-	840	unnamed protein product [Vitis vinifera]	-	AT5G27400	-	-
isotig02497	0	0	0	0	1	1	1	No	No	No	-	369	hypothetical protein [Paramecium tetraurelia strain d4-2] emb|CAK93359.1| unnamed protein product [Paramecium tetraurelia]	-	AT5G27400	-	-
isotig02500	17.25	14.66	13.2	15.93	0.322576	0.0975857	0.64511	No	No	No	-	1122	hypothetical protein [Vitis vinifera]	-	AT1G31940	-	-
isotig02502	4.08	1.68	3.6	1.99	0.0391185	0.744315	0.101474	Yes	No	No	down-regulated DE genes	1028	predicted protein [Populus trichocarpa] gb|EEE72491.1| predicted protein [Populus trichocarpa]	-	AT4G17140	-	-
isotig02505	64.25	34.07	41.69	45.23	9.92242e-17	4.76572e-09	1.78107e-06	No	No	No	-	1543	predicted protein [Populus trichocarpa] gb|EEE83926.1| predicted protein [Populus trichocarpa]	Molecular Function: hydrolase activity (GO:0016787)	AT2G42500	-	-
isotig02508	49.59	24.31	29.63	37.29	2.96603e-16	1.14359e-09	0.000412519	Yes	No	No	down-regulated DE genes	1593	predicted protein [Populus trichocarpa] gb|EEE79845.1| predicted protein [Populus trichocarpa]	Molecular Function: hydrolase activity (GO:0016787)	AT2G42500	-	-
isotig02518	0	0.6	0	0.67	0.479699	1	0.452363	No	No	No	-	360	putative penicillin-binding protein [Corynebacterium efficiens YS-314] ref|ZP_05751339.1| peptidoglycan glycosyltransferase [Corynebacterium efficiens YS-314] dbj|BAC19634.1| putative penicillin-binding protein [Corynebacterium efficiens YS-314] gb|EEW48547.1| peptidoglycan glycosyltransferase [Corynebacterium efficiens YS-314]	-	AT1G10830	-	-
isotig02524	26.66	23.3	30.93	26.24	0.312175	0.229093	0.949558	No	No	No	-	1040	unknown [Populus trichocarpa]	-	AT4G00390	-	-
isotig02526	37.23	34.77	38.79	42.66	0.555161	0.7097	0.206314	No	No	No	-	1002	predicted protein [Populus trichocarpa] gb|EEE85075.1| predicted protein [Populus trichocarpa]	-	AT4G00390	-	-
isotig02539	333.22	438.29	380.1	347.86	2.33823e-16	0.00019426	0.242735	No	No	No	-	974	PREDICTED: similar to B2 protein [Vitis vinifera]	-	AT5G42050	-	-
isotig02540	146.56	121.21	142.95	142.45	0.000301569	0.6285	0.588239	No	No	No	-	1146	PREDICTED: hypothetical protein [Vitis vinifera] emb|CBI19154.1| unnamed protein product [Vitis vinifera]	-	AT5G64200	-	-
isotig02541	21.65	15.65	21.17	22.09	0.158307	1	0.91794	No	No	No	-	470	GA19452 [Drosophila pseudoobscura pseudoobscura] gb|EAL32625.2| GA19452 [Drosophila pseudoobscura pseudoobscura]	-	AT5G49100	-	-
isotig02542	70.41	34.42	49.27	45.62	1.94522e-17	5.66245e-06	8.29119e-08	Yes	No	No	down-regulated DE genes	1207	PREDICTED: hypothetical protein [Vitis vinifera] emb|CBI32260.3| unnamed protein product [Vitis vinifera]	Molecular Function: zinc ion binding (GO:0008270)	AT3G62970	-	-
isotig02545	76.59	76.93	74.56	69.9	0.93499	0.635528	0.115582	No	No	No	-	1831	hypothetical protein ARALYDRAFT_889509 [Arabidopsis lyrata subsp. lyrata] gb|EFH69379.1| hypothetical protein ARALYDRAFT_889509 [Arabidopsis lyrata subsp. lyrata]	-	AT1G20575	-	-
isotig02547	62.84	65.24	60.86	66.77	0.635253	0.712629	0.465626	No	No	No	-	1038	predicted protein [Populus trichocarpa] gb|EEE79917.1| predicted protein [Populus trichocarpa]	-	AT1G20575	-	-
isotig02548	48.68	24.68	36.04	36.9	7.11703e-10	0.00317688	0.00667171	No	No	No	-	1008	predicted protein [Populus trichocarpa] gb|EEE75628.1| predicted protein [Populus trichocarpa]	Molecular Function: metallopeptidase activity (GO:0008237), Molecular Function: zinc ion binding (GO:0008270)	AT4G33090	-	-
isotig02550	0.43	0	0	0.26	0.500824	0.502741	1	No	No	No	-	934	puromycin-sensitive aminopeptidase, putative [Ricinus communis] gb|EEF46103.1| puromycin-sensitive aminopeptidase, putative [Ricinus communis]	Molecular Function: metallopeptidase activity (GO:0008237), Molecular Function: zinc ion binding (GO:0008270)	AT4G33090	-	-
isotig02552	35.39	25.22	32.39	28.6	3.14988e-05	0.264066	0.00933733	No	No	No	-	2136	arginine/serine rich splicing factor sf4/14, putative [Ricinus communis] gb|EEF49180.1| arginine/serine rich splicing factor sf4/14, putative [Ricinus communis]	Molecular Function: nucleic acid binding (GO:0003676), Cellular Component: intracellular (GO:0005622)	AT3G52120	-	-
isotig02554	0.98	0	1.71	1.19	0.500824	0.668031	1	No	No	No	-	407	gamma response I protein [Arabidopsis thaliana]	-	AT3G52120	-	-
isotig02555	0.57	0.31	0	0	1	0.502741	0.504539	No	No	No	-	704	hypothetical protein LELG_00929 [Lodderomyces elongisporus NRRL YB-4239] gb|EDK42751.1| hypothetical protein LELG_00929 [Lodderomyces elongisporus NRRL YB-4239]	-	AT2G31740	-	-
isotig02556	627.88	407.26	635.19	497.39	6.12947e-35	0.725665	1.2689e-11	No	No	No	-	671	RecName: Full=Cytochrome b-c1 complex subunit 8; AltName: Full=Ubiquinol-cytochrome c reductase complex ubiquinone-binding protein QP-C; AltName: Full=Ubiquinol-cytochrome c reductase complex 8.2 kDa protein; AltName: Full=Complex III subunit VII; AltName: Full=Complex III subunit 8 emb|CAA55862.1| ubiquinol--cytochrome c reductase [Solanum tuberosum] prf||2107179A cytochrome c oxidase:SUBUNIT=8.…	-	AT3G10860	-	-
isotig02557	390.94	243.79	339.39	275.51	1.63862e-19	0.00382732	2.15509e-11	No	No	No	-	497	hypothetical protein DORFOR_01807 [Dorea formicigenerans ATCC 27755] gb|EDR46584.1| hypothetical protein DORFOR_01807 [Dorea formicigenerans ATCC 27755]	-	AT2G01918	-	-
isotig02559	51.04	54.18	58.3	58.57	0.454236	0.0976894	0.0864617	No	No	No	-	1274	PREDICTED: hypothetical protein [Vitis vinifera] emb|CAN72892.1| hypothetical protein [Vitis vinifera]	-	AT4G12590	-	-
isotig02561	56.7	64.39	59.91	61.09	0.224417	0.600142	0.492078	No	No	No	-	672	hypothetical protein ARALYDRAFT_911661 [Arabidopsis lyrata subsp. lyrata] gb|EFH51045.1| hypothetical protein ARALYDRAFT_911661 [Arabidopsis lyrata subsp. lyrata]	-	AT4G12590	-	-
isotig02562	53.59	40.99	52.1	54.37	0.0230999	0.822182	0.910368	No	No	No	-	644	unnamed protein product [Vitis vinifera] emb|CBI33111.3| unnamed protein product [Vitis vinifera]	-	AT4G12590	-	-
isotig02563	3.72	1.35	5.04	1.99	0.0252939	0.422445	0.588436	Yes	No	No	inconsistently-regulated DE genes	965	predicted protein [Populus trichocarpa] gb|EEF04920.1| predicted protein [Populus trichocarpa]	-	AT4G12590	-	-
isotig02573	1.87	11.79	4.78	0	8.1427e-06	0.0823979	0.068199	Yes	No	No	inconsistently-regulated DE genes	532	conserved hypothetical protein [Ricinus communis] gb|EEF48983.1| conserved hypothetical protein [Ricinus communis]	-	AT4G27920	-	-
isotig02574	158.34	178	138.18	120.21	0.00645649	0.00351466	1.92617e-08	No	No	No	-	1348	PREDICTED: hypothetical protein [Vitis vinifera]	Molecular Function: nucleic acid binding (GO:0003676), Molecular Function: ATP binding (GO:0005524), Molecular Function: ATP-dependent helicase activity (GO:0008026)	AT5G11170	-	-
isotig02580	0	0.52	0	0	0.479699	1	1	No	No	No	-	416	phospholipase C delta 3B [Paralichthys olivaceus]	-	AT1G10130	-	-
isotig02585	22.7	8.42	15.24	13.38	3.85541e-06	0.0353704	0.00797126	Yes	No	No	down-regulated DE genes	668	PREDICTED: hypothetical protein [Vitis vinifera]	-	AT2G35940	-	-
isotig02601	11.2	16.07	18.86	14.87	0.156485	0.0283646	0.264021	No	No	No	-	552	unnamed protein product [Vitis vinifera]	Molecular Function: transcription factor activity (GO:0003700), Biological Process: regulation of transcription, DNA-dependent (GO:0006355), Molecular Function: sequence-specific DNA binding (GO:0043565), Molecular Function: protein dimerization activity (GO:0046983)	AT5G44080	-	-
isotig02604	109	70.75	97.63	69.29	1.76519e-05	0.261271	1.61357e-05	No	No	No	-	474	Os03g0219500 [Oryza sativa Japonica Group] dbj|BAF11316.2| Os03g0219500 [Oryza sativa Japonica Group]	-	AT4G26500	-	-
isotig02609	6.21	7.63	4.8	4.51	0.598783	0.554897	0.540508	No	No	No	-	482	cc-nbs-lrr resistance protein [Populus trichocarpa] gb|EEE75508.1| cc-nbs-lrr resistance protein [Populus trichocarpa]	Molecular Function: ATP binding (GO:0005524), Biological Process: apoptosis (GO:0006915)	AT1G50180	-	-
isotig02610	34.33	45.03	36.05	41	0.0148445	0.7202	0.128148	No	No	No	-	860	unnamed protein product [Vitis vinifera]	-	AT1G29220	-	-
isotig02618	25.75	16.76	15.53	14.96	0.0223699	0.0109383	0.00736014	No	No	No	-	581	Zn-finger in Ran binding protein and others containing protein [Brugia malayi] gb|EDP31315.1| Zn-finger in Ran binding protein and others containing protein [Brugia malayi]	-	AT5G24430	-	-
isotig02619	1.71	10.02	8.33	11.18	2.57983e-05	0.000526509	7.33787e-06	Yes	Yes	Yes	up-regulated DE genes	583	hypothetical protein [Plasmodium yoelii yoelii str. 17XNL] gb|EAA16341.1| hypothetical protein [Plasmodium yoelii yoelii]	-	AT5G24430	-	-
isotig02620	57.85	61.61	42.2	39.53	0.38656	0.000106344	5.67476e-06	No	No	No	-	1338	alcohol dehydrogenase, putative [Ricinus communis] gb|EEF37017.1| alcohol dehydrogenase, putative [Ricinus communis]	Molecular Function: zinc ion binding (GO:0008270), Molecular Function: oxidoreductase activity (GO:0016491), Biological Process: oxidation reduction (GO:0055114)	AT1G23740	-	-
isotig02621	22.93	11.81	13.96	13.88	0.0183702	0.071995	0.0696898	No	No	No	-	348	hypothetical protein [Plasmodium berghei strain ANKA] emb|CAH95012.1| conserved hypothetical protein [Plasmodium berghei]	-	AT5G53180	-	-
isotig02622	37.65	45.88	23.86	30.07	0.163361	0.00688429	0.17833	No	No	No	-	514	oxidoreductase [Arabidopsis lyrata subsp. lyrata] gb|EFH69563.1| oxidoreductase [Arabidopsis lyrata subsp. lyrata]	-	AT1G23740	-	-
isotig02623	70.74	70.35	34.49	47.86	0.94463	2.98157e-17	8.49978e-07	No	Yes	No	down-regulated DE genes	1221	quinone oxidoreductase-like protein At1g23740 [Zea mays] gb|ACG41966.1| quinone oxidoreductase-like protein At1g23740 [Zea mays]	Molecular Function: zinc ion binding (GO:0008270), Molecular Function: oxidoreductase activity (GO:0016491), Biological Process: oxidation reduction (GO:0055114)	AT1G23740	-	-
isotig02624	144.77	141.59	152.71	140	0.711556	0.34808	0.577065	No	No	No	-	897	hypothetical protein [Vitis vinifera]	-	AT5G55940	-	-
isotig02625	45.53	25.22	41.03	34.1	4.13778e-05	0.444056	0.0377083	No	No	No	-	609	predicted protein [Populus trichocarpa] gb|EEE85194.1| predicted protein [Populus trichocarpa]	-	AT5G55940	-	-
isotig02626	3.91	5.66	6.05	8.21	0.312187	0.235894	0.0268413	No	No	Yes	up-regulated DE genes	765	hypothetical protein PROSTU_02833 [Providencia stuartii ATCC 25827] gb|EDU59642.1| hypothetical protein PROSTU_02833 [Providencia stuartii ATCC 25827]	-	-	-	-
isotig02628	0.67	1.82	5.45	1.99	0.271565	0.00151449	0.152241	No	Yes	No	up-regulated DE genes	594	sodium/iodide co-transporter [Dokdonia donghaensis MED134] gb|EAQ40001.1| sodium/iodide co-transporter [Dokdonia donghaensis MED134]	-	AT5G52620	-	-
isotig02629	4.1	5.64	9.84	6.63	0.393514	0.0046596	0.175885	No	Yes	No	up-regulated DE genes	729	hypothetical protein AaeL_AAEL002931 [Aedes aegypti] gb|EAT45813.1| hypothetical protein AaeL_AAEL002931 [Aedes aegypti]	-	ATCG01130	-	-
isotig02631	71.54	57.72	40.83	47.98	0.000230368	4.01183e-18	1.80904e-10	No	No	No	-	1938	V-type proton ATPase subunit B, brain isoform [Danio rerio] gb|AAL79838.1|AF472615_1 vacuolar-type H+ transporting ATPase subunit B2 [Danio rerio]	Biological Process: ATP synthesis coupled proton transport (GO:0015986), Molecular Function: hydrolase activity, acting on acid anhydrides, catalyzing transmembrane movement of substances (GO:0016820), Cellular Component: proton-transporting two-sector ATPase complex, catalytic domain (GO:0033178)	AT4G38510	-	-
isotig02633	70.51	57.27	46.92	55.58	0.000371836	6.82253e-11	8.9557e-05	No	No	No	-	1938	Nearly identical to vacuolar ATP synthase subunit B (V-atpase B subunit)(V-atpase 57 KD subunit) from Arabidopsis thaliana gi|137465 and is a member of ATP synthase alpha/beta PF|00006 family and contains an ATP synthase beta chain PF|01038 domain. ESTs gb|F14109, gb|AA650677, gb|N65767, gb|BE038735, gb|T88157, gb|F14079, gb|H76885, gb|N96777, gb|T14042 come from this gene	Biological Process: ATP synthesis coupled proton transport (GO:0015986), Molecular Function: hydrolase activity, acting on acid anhydrides, catalyzing transmembrane movement of substances (GO:0016820), Cellular Component: proton-transporting two-sector ATPase complex, catalytic domain (GO:0033178)	AT4G38510	-	-
isotig02651	82.29	159.44	191.79	99.62	2.38075e-22	1.1934e-37	0.0158643	No	Yes	No	up-regulated DE genes	783	unknown [Glycine max]	-	AT5G01750	-	-
isotig02652	63.69	52.4	45.85	62.04	0.0970128	0.00716165	0.864983	No	No	No	-	545	predicted protein [Populus trichocarpa] gb|EEF05737.1| predicted protein [Populus trichocarpa]	-	AT5G63000	-	-
isotig02654	35.94	28.47	34.19	33	0.045845	0.696625	0.461043	No	No	No	-	988	conserved hypothetical protein [Ricinus communis] gb|EEF51982.1| conserved hypothetical protein [Ricinus communis]	Cellular Component: mitochondrial inner membrane (GO:0005743), Molecular Function: protein transporter activity (GO:0008565), Biological Process: protein transport (GO:0015031)	AT5G63000	-	-
isotig02656	5.63	4.67	5.77	5.62	0.715759	1	1	No	No	No	-	602	putative serine/threonine protein kinase STK1 [Carica papaya]	Molecular Function: protein kinase activity (GO:0004672), Molecular Function: ATP binding (GO:0005524), Biological Process: protein amino acid phosphorylation (GO:0006468)	AT2G05940	-	-
isotig02657	1.24	3.51	7.21	3.61	0.0565862	5.63936e-05	0.0490765	No	Yes	Yes	up-regulated DE genes	802	predicted protein [Populus trichocarpa] gb|EEE87375.1| predicted protein [Populus trichocarpa]	Molecular Function: RNA polymerase II transcription factor activity (GO:0003702), Cellular Component: transcription factor TFIIA complex (GO:0005672), Biological Process: transcription initiation from RNA polymerase II promoter (GO:0006367)	AT1G07480	-	-
isotig02659	5.3	9.57	7.17	5.88	0.112604	0.556081	0.836421	No	No	No	-	452	very large probable mucin, 11700 aa long protein with signal peptide and pronounced Thr repeat (308 aa long) [Cryptosporidium parvum Iowa II] gb|EAK89192.1| very large probable mucin, 11700 aa long protein with signal peptide and pronounced Thr repeat (308 aa long) [Cryptosporidium parvum Iowa II]	-	AT2G46020	-	-
isotig02660	8.87	5.64	6.03	8.15	0.14255	0.237574	0.780676	No	No	No	-	652	hypothetical protein CLUG_01815 [Clavispora lusitaniae ATCC 42720] gb|EEQ37692.1| hypothetical protein CLUG_01815 [Clavispora lusitaniae ATCC 42720]	-	AT5G62640	-	-
isotig02661	21.15	9.94	16.35	15.36	0.0217437	0.397781	0.31213	Yes	No	No	down-regulated DE genes	283	Symbols: AtPP2-B12 | AtPP2-B12 (Phloem protein 2-B12); carbohydrate binding | chr5:8402205-8403266 FORWARD [Arabidopsis thaliana]	-	AT5G24560	-	-
isotig02662	38.16	31.29	27.71	37.18	0.153117	0.0279198	0.892786	No	No	No	-	643	PREDICTED: hypothetical protein [Vitis vinifera] emb|CBI36921.3| unnamed protein product [Vitis vinifera]	Molecular Function: CTP synthase activity (GO:0003883), Biological Process: pyrimidine nucleotide biosynthetic process (GO:0006221)	AT4G02120	-	-
isotig02666	8.99	3.25	7.45	4.15	0.0214992	0.619337	0.062782	Yes	No	No	down-regulated DE genes	466	Symbols: | unknown protein | chr5:4756282-4757022 FORWARD [Arabidopsis thaliana]	-	AT5G14730	-	-
isotig02667	11.25	5.16	6.52	1.99	0.031562	0.110842	0.00226268	Yes	No	Yes	down-regulated DE genes	461	RNA polymerase sigma factor-related protein [Clostridium kluyveri DSM 555] ref|YP_002472474.1| hypothetical protein CKR_2009 [Clostridium kluyveri NBRC 12016] gb|EDK34294.1| RNA polymerase sigma factor-related protein [Clostridium kluyveri DSM 555] dbj|BAH07060.1| hypothetical protein [Clostridium kluyveri NBRC 12016]	-	AT4G16570	-	-
isotig02668	9.5	6.27	6.71	1.99	0.25087	0.326723	0.00146817	No	No	Yes	down-regulated DE genes	483	transcriptional activator protein FnrA [Legionella longbeachae D-4968] ref|YP_003454897.1| transcriptional regulator, crp family [Legionella longbeachae NSW150] gb|EEZ95076.1| transcriptional activator protein FnrA [Legionella longbeachae D-4968] emb|CBJ11787.1| putative transcriptional regulator, crp family [Legionella longbeachae NSW150]	-	AT1G31990	-	-
isotig02669	30.69	8.32	22.88	16.59	1.72104e-06	0.175449	0.0099753	Yes	No	No	down-regulated DE genes	364	sal-like protein 1 [Gallus gallus] gb|AAG13011.1|AF288697_1 spalt 1 [Gallus gallus]	-	AT4G11390	-	-
isotig02670	5.96	3.35	6.44	4.73	0.0709642	0.790099	0.470791	No	No	No	-	970	NADH dehydrogenase subunit 4 [Ramulus hainanense] gb|ACH78289.1| NADH dehydrogenase subunit 4 [Ramulus hainanense]	-	AT3G32400	-	-
isotig02674	3.96	1.17	1.99	3.49	0.0601978	0.63921	0.822221	No	No	No	-	554	C. briggsae CBR-WSP-1 protein [Caenorhabditis briggsae] emb|CAP23040.1| C. briggsae CBR-WSP-1 protein [Caenorhabditis briggsae]	-	AT3G32400	-	-
isotig02675	104.69	91.05	113.85	113.62	0.0274294	0.170742	0.185074	No	No	No	-	1067	unnamed protein product [Vitis vinifera]	-	AT2G25850	-	-
isotig02683	33.71	21.64	22.74	33.1	0.000139795	0.000760926	0.873095	No	No	No	-	1160	PREDICTED: hypothetical protein [Vitis vinifera] emb|CBI23138.1| unnamed protein product [Vitis vinifera]	-	AT5G53420	-	-
isotig02685	172.72	76.64	96.03	124.85	9.16665e-24	4.61453e-14	1.18258e-05	Yes	No	No	down-regulated DE genes	559	predicted protein [Populus trichocarpa] gb|EEF05542.1| predicted protein [Populus trichocarpa]	-	AT4G27900	-	-
isotig02692	132.81	104.1	108.92	119.81	4.23767e-07	4.48951e-05	0.0324118	No	No	No	-	1538	PREDICTED: hypothetical protein [Vitis vinifera] emb|CBI25248.3| unnamed protein product [Vitis vinifera]	Cellular Component: membrane (GO:0016020)	AT1G16180	-	-
isotig02695	13.47	10.68	13.22	6.9	0.459744	1	0.068801	No	No	No	-	385	hypothetical protein OsJ_02038 [Oryza sativa Japonica Group]	-	AT3G50420	-	-
isotig02696	1.13	0	1.31	1.99	1	1	0.593	No	No	No	-	176	initiation factor 2 subunit family [Plasmodium knowlesi strain H] emb|CAQ39549.1| initiation factor 2 subunit family, putative [Plasmodium knowlesi strain H]	-	AT1G42470	-	-
isotig02698	1.46	0.39	0.84	1.32	0.377059	0.692612	1	No	No	No	-	548	Disease resistance protein RPP8, putative [Ricinus communis] gb|EEF33923.1| Disease resistance protein RPP8, putative [Ricinus communis]	Molecular Function: ATP binding (GO:0005524), Biological Process: apoptosis (GO:0006915)	AT1G58410	-	-
isotig02702	4.4	0.95	1.99	1.99	8.05908e-06	0.0160647	0.258315	Yes	Yes	No	down-regulated DE genes	1813	PREDICTED: hypothetical protein [Vitis vinifera]	Molecular Function: nucleic acid binding (GO:0003676), Molecular Function: zinc ion binding (GO:0008270)	AT4G00980	-	-
isotig02704	3.03	4.72	3.73	1.99	0.200123	0.60249	1	No	No	No	-	1054	alpha/beta hydrolase domain containing protein 1,3, putative [Ricinus communis] gb|EEF35583.1| alpha/beta hydrolase domain containing protein 1,3, putative [Ricinus communis]	-	AT1G34340	-	-
isotig02720	42.82	24.86	25.71	33.85	2.29113e-05	7.91302e-05	0.0551969	No	No	No	-	792	predicted protein [Populus trichocarpa] ref|XP_002297716.1| predicted protein [Populus trichocarpa] gb|EEE82519.1| predicted protein [Populus trichocarpa] gb|EEE82521.1| predicted protein [Populus trichocarpa]	-	AT5G07900	-	-
isotig02723	7.08	3.84	5.48	1.99	0.244866	0.65737	0.0674	No	No	No	-	338	hypothetical protein MAB_0289 [Mycobacterium abscessus ATCC 19977] emb|CAM60389.1| Conserved hypothetical protein [Mycobacterium abscessus]	-	AT1G24996	-	-
isotig02724	16.82	27.19	22.3	12.89	0.0108767	0.170453	0.262611	No	No	No	-	581	Symbols: | myosin, putative | chr5:6916324-6920120 REVERSE [Arabidopsis thaliana]	-	AT5G20470	-	-
isotig02725	243.43	339.25	523.01	301.26	3.02121e-13	3.19978e-76	1.05114e-05	No	Yes	No	up-regulated DE genes	699	PREDICTED: hypothetical protein [Vitis vinifera]	-	AT1G32460	-	-
isotig02726	255.79	406.37	250.36	159.35	7.51667e-32	0.65053	4.4373e-20	No	No	No	-	829	putative DnaJ protein [Camellia sinensis]	Molecular Function: heat shock protein binding (GO:0031072)	AT1G80920	-	-
isotig02728	74.93	24.16	44.54	43.79	3.20802e-65	3.24541e-19	9.27963e-20	Yes	No	No	down-regulated DE genes	2239	PREDICTED: hypothetical protein [Vitis vinifera]	Molecular Function: oxidoreductase activity (GO:0016491)	AT1G72680	-	-
isotig02729	18.94	6.66	11.4	16.61	6.51227e-14	4.4002e-05	0.260736	Yes	No	No	down-regulated DE genes	1948	unknown [Glycine max] gb|ACU20083.1| unknown [Glycine max]	-	AT1G43890	-	-
isotig02738	7.28	1.97	7.03	4.4	0.037361	1	0.352063	Yes	No	No	down-regulated DE genes	329	hypothetical protein TcasGA2_TC006497 [Tribolium castaneum]	-	AT5G57390	-	-
isotig02742	0	0	0	0	1	1	1	No	No	No	-	366	Phospholipase C [Catenulispora acidiphila DSM 44928] gb|ACU74813.1| Phospholipase C [Catenulispora acidiphila DSM 44928]	-	AT3G12570	-	-
isotig02743	0.44	0.48	0	0.53	1	1	1	No	No	No	-	452	hypothetical protein [Plasmodium vivax SaI-1] gb|EDL43914.1| hypothetical protein PVX_081825 [Plasmodium vivax]	-	AT1G21850	-	-
isotig02744	0	0	0	0	1	1	1	No	No	No	-	431	CBS domain protein [Bacteroides sp. D22] gb|EFI13689.1| CBS domain protein [Bacteroides sp. D22]	-	AT4G38120	-	-
isotig02745	7.61	5.21	7.9	4.85	0.369713	1	0.268239	No	No	No	-	498	YALI0C22297p [Yarrowia lipolytica] emb|CAG82450.1| YALI0C22297p [Yarrowia lipolytica]	-	AT4G03550	-	-
isotig02746	16.73	3.26	5.47	5.71	4.58154e-06	0.000538381	0.000912743	Yes	Yes	Yes	down-regulated DE genes	465	GJ12655 [Drosophila virilis] gb|EDW68519.1| GJ12655 [Drosophila virilis]	-	AT5G01075	-	-
isotig02747	3.41	10.05	24.89	15.94	0.0108072	5.89013e-09	8.20593e-05	Yes	Yes	Yes	up-regulated DE genes	409	Symbols: | F-box family protein | chr2:11452421-11453584 REVERSE [Arabidopsis thaliana]	-	AT2G26860	-	-
isotig02748	0.64	3.48	11.18	4.67	0.0183567	1.62987e-08	0.00249178	Yes	Yes	Yes	up-regulated DE genes	621	actin-binding protein, putative; verprolin [Candida dubliniensis CD36] emb|CAX43996.1| actin-binding protein, putative; verprolin [Candida dubliniensis CD36]	-	AT3G19020	-	-
isotig02749	1.19	7.73	25.48	12.94	0.00569223	1.23947e-10	4.4984e-05	Yes	Yes	Yes	up-regulated DE genes	336	envelope protein [Porcine reproductive and respiratory syndrome virus]	-	AT2G26860	-	-
isotig02750	0.73	5.13	10.56	7.05	0.00312953	5.22302e-07	0.000175049	Yes	Yes	Yes	up-regulated DE genes	548	PREDICTED: hypothetical protein [Taeniopygia guttata]	-	AT3G19020	-	-
isotig02751	0	0	0	0	1	1	1	No	No	No	-	331	hypothetical protein CLOSPO_03289 [Clostridium sporogenes ATCC 15579] gb|EDU37120.1| hypothetical protein CLOSPO_03289 [Clostridium sporogenes ATCC 15579]	-	AT3G49670	-	-
isotig02752	2.53	0	0	0	0.126237	0.129116	0.131818	No	No	No	-	315	mitochondrial intermediate peptidase, isoform CRA_a [Rattus norvegicus]	-	AT1G63800	-	-
isotig02753	0	0	0	0	1	1	1	No	No	No	-	293	glycoside hydrolase family 13 protein [Micromonas sp. RCC299] gb|ACO64168.1| glycoside hydrolase family 13 protein [Micromonas sp. RCC299]	-	AT1G63800	-	-
isotig02754	0	0	0.18	0	1	0.462978	1	No	No	No	-	1269	predicted protein [Populus trichocarpa] gb|EEE95213.1| predicted protein [Populus trichocarpa]	-	AT5G54800	-	-
isotig02755	92.11	313.07	114.43	127.97	1.86593e-210	3.11791e-05	1.22994e-10	Yes	No	No	up-regulated DE genes	1555	Glucose-6-phosphate/phosphate translocator 1, chloroplast precursor, putative [Ricinus communis] gb|EEF39438.1| Glucose-6-phosphate/phosphate translocator 1, chloroplast precursor, putative [Ricinus communis]	-	AT5G54800	-	-
isotig02758	63.16	49.85	56.58	63.21	0.0319737	0.314159	1	No	No	No	-	638	unnamed protein product [Vitis vinifera]	-	AT1G23030	-	-
isotig02760	29.79	26.37	29.3	31.45	0.387936	0.947418	0.69388	No	No	No	-	837	PREDICTED: hypothetical protein [Vitis vinifera] emb|CBI18868.1| unnamed protein product [Vitis vinifera]	-	AT1G63610	-	-
isotig02762	48.02	27.46	34.94	38.05	0.000484537	0.0427316	0.13633	No	No	No	-	457	predicted protein [Populus trichocarpa] gb|EEE88509.1| predicted protein [Populus trichocarpa]	-	AT5G43240	-	-
isotig02764	42.26	14.15	19.46	18.81	3.30356e-06	0.000428486	0.00035076	Yes	Yes	Yes	down-regulated DE genes	321	hypothetical protein SORBIDRAFT_08g003070 [Sorghum bicolor] gb|EES15671.1| hypothetical protein SORBIDRAFT_08g003070 [Sorghum bicolor]	-	AT3G05680	-	-
isotig02766	18.86	16.12	19.89	22.14	0.603191	0.89965	0.535238	No	No	No	-	349	PREDICTED: hypothetical protein [Pan troglodytes]	-	AT5G59170	-	-
isotig02768	0	0	0	0	1	1	1	No	No	No	-	413	hypothetical protein NECHADRAFT_68385 [Nectria haematococca mpVI 77-13-4]	-	AT4G22470	-	-
isotig02769	11.48	3.63	3.33	4.63	0.00606673	0.00509441	0.0214152	Yes	Yes	Yes	down-regulated DE genes	417	PREDICTED: similar to SJCHGC01974 protein [Ornithorhynchus anatinus]	-	AT3G51570	-	-
isotig02770	9.12	5.85	5.77	8.54	0.237231	0.230296	0.873522	No	No	No	-	481	putative protein [Arabidopsis thaliana]	-	AT4G30510	-	-
isotig02771	13.46	7.3	10.69	18.02	0.0331303	0.382752	0.216707	No	No	No	-	563	hypothetical protein ARALYDRAFT_913426 [Arabidopsis lyrata subsp. lyrata] gb|EFH43602.1| hypothetical protein ARALYDRAFT_913426 [Arabidopsis lyrata subsp. lyrata]	-	AT4G30510	-	-
isotig02773	47.82	52.61	54.08	51.69	0.273184	0.159303	0.382905	No	No	No	-	1168	PREDICTED: hypothetical protein [Vitis vinifera] emb|CBI32608.3| unnamed protein product [Vitis vinifera]	Molecular Function: nucleic acid binding (GO:0003676)	AT2G37510	-	-
isotig02774	1.05	1.59	1.95	1.99	0.568976	0.283243	0.0490765	No	No	No	-	950	PREDICTED: hypothetical protein [Rattus norvegicus]	-	AT2G18540	-	-
isotig02777	12.67	20.47	18.14	13.38	0.012183	0.0777274	0.830816	No	No	No	-	740	hypothetical protein SORBIDRAFT_01g029420 [Sorghum bicolor] gb|EER94514.1| hypothetical protein SORBIDRAFT_01g029420 [Sorghum bicolor]	Molecular Function: flavin-containing monooxygenase activity (GO:0004499), Molecular Function: FAD binding (GO:0050660), Molecular Function: NADP or NADPH binding (GO:0050661), Biological Process: oxidation reduction (GO:0055114)	AT1G12200	-	-
isotig02778	13.54	9.79	12.83	15.03	0.132894	0.847793	0.575787	No	No	No	-	884	PREDICTED: hypothetical protein [Vitis vinifera] emb|CBI30401.3| unnamed protein product [Vitis vinifera]	Molecular Function: protein kinase activity (GO:0004672), Molecular Function: ATP binding (GO:0005524), Biological Process: protein amino acid phosphorylation (GO:0006468)	AT3G09010	-	-
isotig02779	88.55	193.79	142	104.57	6.72793e-29	1.01968e-09	0.0513974	Yes	No	No	up-regulated DE genes	642	hypothetical protein SORBIDRAFT_01g029430 [Sorghum bicolor] gb|EER94515.1| hypothetical protein SORBIDRAFT_01g029430 [Sorghum bicolor]	Molecular Function: flavin-containing monooxygenase activity (GO:0004499), Molecular Function: FAD binding (GO:0050660), Molecular Function: NADP or NADPH binding (GO:0050661), Biological Process: oxidation reduction (GO:0055114)	AT1G12140	-	-
isotig02780	9.65	3.77	4.92	5.61	0.015164	0.0661306	0.137723	Yes	No	No	down-regulated DE genes	517	unnamed protein product [Vitis vinifera]	-	AT1G27980	-	-
isotig02781	63.32	55.02	62.38	64.18	0.247002	0.908991	0.908541	No	No	No	-	523	predicted protein [Populus trichocarpa] gb|EEE79653.1| predicted protein [Populus trichocarpa]	-	AT1G27980	-	-
isotig02782	11.85	3.32	4.43	6.01	0.000585443	0.00463381	0.0477722	Yes	Yes	No	down-regulated DE genes	522	unknown protein [Arabidopsis thaliana] dbj|BAF01810.1| hypothetical protein [Arabidopsis thaliana]	-	AT3G06868	-	-
isotig02783	24.09	13.21	19.78	18.02	0.000950904	0.254891	0.0943284	No	No	No	-	737	predicted protein [Populus trichocarpa] gb|EEE84532.1| predicted protein [Populus trichocarpa]	-	AT1G66590	-	-
isotig02787	4.68	33.81	23.95	20.75	8.6648e-15	1.05037e-08	5.24088e-07	Yes	Yes	Yes	up-regulated DE genes	512	hypothetical protein OsI_19719 [Oryza sativa Indica Group]	-	AT1G08860	-	-
isotig02788	2.66	28.17	23.62	15.36	5.65796e-19	7.10975e-15	3.34603e-08	Yes	Yes	Yes	up-regulated DE genes	676	PREDICTED: hypothetical protein [Vitis vinifera]	-	AT5G61900	-	-
isotig02789	10.28	63.01	57.25	36.72	7.65483e-19	9.76976e-16	1.63261e-07	Yes	Yes	Yes	up-regulated DE genes	388	unnamed protein product [Vitis vinifera]	-	AT5G61900	-	-
isotig02790	17.75	14.44	9.75	13.57	0.259484	0.00313419	0.149774	No	No	No	-	854	conserved hypothetical protein [Ricinus communis] gb|EEF42783.1| conserved hypothetical protein [Ricinus communis]	-	AT5G53620	-	-
isotig02791	116.25	83.56	60.24	97.85	0.000118948	5.0879e-12	0.0439245	No	No	No	-	580	PREDICTED: hypothetical protein [Vitis vinifera]	-	AT2G47300	-	-
isotig02792	15.34	15.36	13.69	11.91	1	0.717585	0.379637	No	No	No	-	507	TrwC protein [Burkholderia thailandensis MSMB43]	-	AT5G45840	-	-
isotig02793	33.38	125.94	53.26	25.42	1.06208e-78	2.06354e-07	0.0131189	Yes	No	No	inconsistently-regulated DE genes	1273	predicted protein [Populus trichocarpa] gb|ABK95438.1| unknown [Populus trichocarpa] gb|EEE89449.1| predicted protein [Populus trichocarpa]	Molecular Function: catalytic activity (GO:0003824), Biological Process: cellular metabolic process (GO:0044237), Molecular Function: coenzyme binding (GO:0050662)	AT5G59290	-	-
isotig02794	0.63	1.36	0	0	0.610417	1	1	No	No	No	-	318	Symbols: | catalytic/ epoxide hydrolase | chr4:9045763-9047199 REVERSE [Arabidopsis thaliana]	-	AT4G15960	-	-
isotig02797	39.38	35.65	30.95	37.03	0.501854	0.105267	0.681346	No	No	No	-	613	PREDICTED: hypothetical protein isoform 2 [Vitis vinifera]	-	AT2G36670	-	-
isotig02799	70.41	77.73	111.8	77.12	0.384504	4.47678e-06	0.431922	No	No	No	-	476	ser/thr protein kinase [Malus x domestica]	-	AT5G47070	-	-
isotig02800	49.92	42.38	34.48	40.29	0.0812226	0.000214439	0.0283848	No	No	No	-	1067	PREDICTED: hypothetical protein [Vitis vinifera]	-	AT4G13350	-	-
isotig02802	51.44	49.97	43.58	51.98	0.839204	0.256057	0.944969	No	No	No	-	446	uracil DNA N-glycosylase Ung1, putative [Aspergillus flavus NRRL3357] gb|EED48807.1| uracil DNA N-glycosylase Ung1, putative [Aspergillus flavus NRRL3357]	-	AT4G11670	-	-
isotig02803	55.95	70.32	82.28	64.91	0.000166731	8.84628e-11	0.021266	No	No	No	-	1797	acyl-CoA dehydrogenase, putative [Ricinus communis] gb|EEF30275.1| acyl-CoA dehydrogenase, putative [Ricinus communis]	Molecular Function: oxidoreductase activity, acting on the CH-CH group of donors (GO:0016627), Biological Process: oxidation reduction (GO:0055114)	AT3G51840	-	-
isotig02805	1.95	3.7	1.99	1.99	0.372161	1	1	No	No	No	-	409	predicted protein [Laccaria bicolor S238N-H82] gb|EDR02911.1| predicted protein [Laccaria bicolor S238N-H82]	-	AT5G27380	-	-
isotig02809	26.13	33.19	25.39	24.91	0.0013139	0.747939	0.568028	No	No	No	-	2588	mucin TcMUCII [Trypanosoma cruzi strain CL Brener] gb|EAN97401.1| mucin TcMUCII, putative [Trypanosoma cruzi]	-	AT5G15680	-	-
isotig02810	27.47	41.56	24.03	34.01	2.48678e-08	0.131598	0.00796421	No	No	No	-	2244	PHD Zn finger-containing protein [Polysphondylium pallidum PN500]	-	AT1G77210	-	-
isotig02811	101.7	145.66	91.5	116.8	1.52401e-06	0.232872	0.0947536	No	No	No	-	612	Symbols: CID7 | CID7; ATP binding / damaged DNA binding / protein binding | chr2:11188143-11190579 REVERSE [Arabidopsis thaliana]	-	AT2G26280	-	-
isotig02812	22.89	35.23	24.5	22.13	0.000175834	0.610789	0.843218	No	No	No	-	1124	predicted protein [Populus trichocarpa] gb|EEE86446.1| predicted protein [Populus trichocarpa]	-	AT4G25720	-	-
isotig02813	25.66	56.24	48.49	31.07	7.78431e-11	5.84888e-07	0.194326	Yes	No	No	up-regulated DE genes	754	unnamed protein product [Vitis vinifera]	-	AT4G25720	-	-
isotig02816	48.72	61.36	53.06	52.43	0.0254479	0.452415	0.513483	No	No	No	-	737	hypothetical protein MtrDRAFT_AC161864g5v2 [Medicago truncatula]	-	AT4G02920	-	-
isotig02818	199.7	157.8	196.44	303.89	4.53961e-06	0.748577	5.44727e-21	No	No	No	-	894	hypothetical protein, conserved [Eimeria tenella] emb|CAK51380.1| hypothetical protein, conserved [Eimeria tenella]	-	AT3G28770	-	-
isotig02819	125.39	61.35	64.68	83.33	5.58352e-31	1.82845e-26	4.30405e-12	Yes	No	No	down-regulated DE genes	1252	hypothetical protein [Nicotiana tabacum]	-	AT3G59910	-	-
isotig02820	9.44	6.68	7.14	8.94	0.33214	0.421016	1	No	No	No	-	486	DNA polymerase theta, putative [Toxoplasma gondii GT1]	-	AT3G26920	-	-
isotig02822	204.61	120.04	243.91	200.65	7.72457e-19	0.000604789	0.724468	No	No	No	-	739	PREDICTED: hypothetical protein [Vitis vinifera] emb|CBI37986.3| unnamed protein product [Vitis vinifera]	-	AT4G34700	-	-
isotig02823	50.1	12.84	26.77	31.98	1.49347e-17	3.88155e-06	0.000612685	Yes	No	No	down-regulated DE genes	657	predicted protein [Populus trichocarpa] gb|EEE87712.1| predicted protein [Populus trichocarpa]	-	AT4G34700	-	-
isotig02825	0.32	279.24	43.95	11.76	1.00698e-251	4.74203e-38	8.05199e-10	Yes	Yes	Yes	up-regulated DE genes	616	transmembrane BAX inhibitor motif-containing protein 4 [Zea mays] gb|ACG34452.1| transmembrane BAX inhibitor motif-containing protein 4 [Zea mays] gb|ACR38716.1| unknown [Zea mays]	-	AT1G03070	-	-
isotig02830	24.61	19.59	31.28	18.7	0.158531	0.100234	0.104389	No	No	No	-	762	PREDICTED: hypothetical protein [Vitis vinifera] emb|CBI20618.3| unnamed protein product [Vitis vinifera]	-	AT2G25950	-	-
isotig02832	18.21	14.81	20.16	13.53	0.42491	0.666185	0.235139	No	No	No	-	482	predicted protein [Populus trichocarpa] gb|EEF02983.1| predicted protein [Populus trichocarpa]	Molecular Function: transcription factor activity (GO:0003700), Cellular Component: nucleus (GO:0005634), Biological Process: regulation of transcription, DNA-dependent (GO:0006355), Molecular Function: sequence-specific DNA binding (GO:0043565)	AT3G24520	-	-
isotig02833	119.64	46.42	48.84	64.06	6.80604e-32	3.21815e-28	4.32963e-16	Yes	Yes	No	down-regulated DE genes	867	AMP dependent CoA ligase, putative [Ricinus communis] gb|EEF51385.1| AMP dependent CoA ligase, putative [Ricinus communis]	Molecular Function: catalytic activity (GO:0003824), Biological Process: metabolic process (GO:0008152)	AT3G48990	-	-
isotig02834	111.51	49.15	41.48	61.32	7.05136e-25	1.45565e-31	1.27097e-14	Yes	Yes	No	down-regulated DE genes	898	acyl:coa ligase [Populus trichocarpa] gb|EEF06600.1| acyl:coa ligase [Populus trichocarpa]	-	AT3G48990	-	-
isotig02835	114.09	54.97	44.83	71.72	1.18348e-20	1.27385e-28	9.45816e-10	Yes	Yes	No	down-regulated DE genes	862	putative acyl-CoA synthetase [Capsicum annuum]	Molecular Function: catalytic activity (GO:0003824), Biological Process: metabolic process (GO:0008152)	AT3G48990	-	-
isotig02836	91.2	61.28	79.02	80.94	2.66938e-08	0.0358037	0.08246	No	No	No	-	1098	PREDICTED: hypothetical protein [Vitis vinifera] emb|CBI17714.3| unnamed protein product [Vitis vinifera]	-	AT3G03420	-	-
isotig02840	43.11	22.25	43.79	41.39	3.85994e-06	0.903351	0.755822	No	No	No	-	671	LEC14B protein, putative [Ricinus communis] gb|EEF37615.1| LEC14B protein, putative [Ricinus communis]	-	AT4G03020	-	-
isotig02842	4	1.18	1.69	3.97	0.0601978	0.194204	1	No	No	No	-	548	unknown [Glycine max]	-	AT4G03020	-	-
isotig02843	30.77	13.81	17.64	17.98	2.81444e-05	0.00267129	0.00446319	Yes	No	No	down-regulated DE genes	564	predicted protein [Populus trichocarpa] gb|EEF12320.1| predicted protein [Populus trichocarpa]	-	AT1G31190	-	-
isotig02844	44.45	74.96	66.65	42.98	1.44709e-07	0.000100354	0.815078	No	No	No	-	736	unnamed protein product [Vitis vinifera]	-	AT4G19840	-	-
isotig02846	0.85	0	0.49	0	0.500824	1	0.504539	No	No	No	-	471	PREDICTED: hypothetical protein [Vitis vinifera]	-	AT3G51620	-	-
isotig02848	1.92	0.7	0.74	0	0.626235	0.629101	0.256808	No	No	No	-	311	unnamed protein product [Vitis vinifera]	-	AT3G51620	-	-
isotig02849	1.39	0.17	1.61	1.31	0.022502	0.815727	1	No	No	No	-	1292	CPuORF37 (Conserved peptide upstream open reading frame 37) [Arabidopsis thaliana]	-	AT5G50011	-	-
isotig02853	32.32	27.31	43.7	40.57	0.158717	0.00466199	0.0412414	No	No	No	-	1006	predicted protein [Populus trichocarpa] gb|EEE73633.1| predicted protein [Populus trichocarpa]	Molecular Function: ATP binding (GO:0005524), Biological Process: nucleobase, nucleoside, nucleotide and nucleic acid metabolic process (GO:0006139), Molecular Function: nucleobase, nucleoside, nucleotide kinase activity (GO:0019205)	AT5G26667	-	-
isotig02857	42.99	24.01	45.63	21.34	1.17214e-06	0.573226	2.95991e-08	No	No	Yes	inconsistently-regulated DE genes	928	GI24566 [Drosophila mojavensis] gb|EDW14982.1| GI24566 [Drosophila mojavensis]	-	AT2G18938	-	-
isotig02859	6.57	4.11	9.67	1.99	0.161046	0.151661	0.0259724	No	No	Yes	inconsistently-regulated DE genes	790	predicted protein [Paracoccidioides brasiliensis Pb01] gb|EEH38462.1| predicted protein [Paracoccidioides brasiliensis Pb01]	-	AT1G75520	-	-
isotig02863	11.88	87.93	39.35	17.05	1.06037e-114	1.55283e-27	0.00872613	Yes	Yes	No	up-regulated DE genes	1629	PREDICTED: hypothetical protein [Vitis vinifera]	Biological Process: lipid metabolic process (GO:0006629)	AT2G26560	-	-
isotig02864	0	0	0	0	1	1	1	No	No	No	-	278	Symbols: AtNek7 | AtNek7 (NIMA-related kinase7); ATP binding / kinase/ protein kinase/ protein serine/threonine kinase/ protein tyrosine kinase | chr3:3887173-3890550 REVERSE [Arabidopsis thaliana]	-	AT3G12200	-	-
isotig02865	8.67	3.32	8.28	6.18	0.0380788	1	0.44348	Yes	No	No	down-regulated DE genes	391	unknown [Glycine max]	-	AT1G04555	-	-
isotig02868	46.06	55.68	50.36	53.63	0.0885865	0.455549	0.188169	No	No	No	-	680	predicted protein [Populus trichocarpa] gb|EEE93258.1| predicted protein [Populus trichocarpa]	-	AT5G63970	-	-
isotig02870	150.22	187.73	126.37	143.37	3.54638e-06	0.00151849	0.383221	No	No	No	-	1073	unnamed protein product [Vitis vinifera]	-	AT1G76550	-	-
isotig02873	40.41	53.92	35.34	55.13	0.0168542	0.345199	0.0117808	No	No	No	-	622	hypothetical protein DDB_G0292942 [Dictyostelium discoideum AX4] sp|Q54CM4.1|Y5531_DICDI RecName: Full=Putative uncharacterized transmembrane protein DDB_G0292942; Flags: Precursor gb|EAL61020.1| hypothetical protein DDB_G0292942 [Dictyostelium discoideum AX4]	-	AT5G26622	-	-
isotig02878	0	0	0.75	0.78	1	0.462978	0.452363	No	No	No	-	309	chloroplast methionine sulfoxide reductase B2 precursor [Nicotiana tabacum]	-	AT4G04800	-	-
isotig02880	0	0	1.07	0	1	0.214349	1	No	No	No	-	433	AGAP004905-PA [Anopheles gambiae str. PEST] gb|EAA10501.3| AGAP004905-PA [Anopheles gambiae str. PEST]	-	AT3G17310	-	-
isotig02881	0	0	0	0	1	1	1	No	No	No	-	363	ribosomal protein S9 [Anaerococcus lactolyticus ATCC 51172] gb|EEI86637.1| ribosomal protein S9 [Anaerococcus lactolyticus ATCC 51172]	-	AT1G54960	-	-
isotig02882	14.64	10.89	15.52	11.14	0.297917	0.807979	0.35278	No	No	No	-	477	PREDICTED: similar to CG34417 CG34417-PD [Acyrthosiphon pisum]	-	ATMG00090	-	-
isotig02883	151.8	132.46	178.62	145.49	0.0233852	0.00426131	0.489616	No	No	No	-	820	membrane associated ring finger 1,8, putative [Ricinus communis] gb|EEF39927.1| membrane associated ring finger 1,8, putative [Ricinus communis]	-	AT2G02960	-	-
isotig02884	237.72	392.87	333.15	350.58	5.06652e-29	1.54837e-12	3.06204e-16	No	No	No	-	673	predicted protein [Populus trichocarpa] gb|EEF01223.1| predicted protein [Populus trichocarpa]	-	AT3G47550	-	-
isotig02888	22.9	11.79	14.41	15.03	0.00355977	0.0354411	0.0580016	No	No	No	-	514	hypothetical protein [Cryptosporidium hominis TU502] gb|EAL37267.1| hypothetical protein Chro.30282 [Cryptosporidium hominis]	-	AT5G44980	-	-
isotig02890	13.65	5.31	7.71	7.63	0.00217135	0.0474547	0.0452779	Yes	No	No	down-regulated DE genes	570	sucrose transporter-like protein [Ipomoea batatas]	-	AT3G22380	-	-
isotig02891	26.6	9.83	11.92	19.03	0.000582925	0.00438169	0.187774	Yes	Yes	No	down-regulated DE genes	330	PREDICTED: similar to formin-like 1 [Canis familiaris]	-	AT3G22380	-	-
isotig02892	5.83	6.81	3.64	8.68	0.704701	0.373676	0.351384	No	No	No	-	445	sucrose transporter [Plantago major]	-	AT2G02860	-	-
isotig02893	3.47	1.88	1.99	1.4	0.51105	0.760579	0.306798	No	No	No	-	345	predicted protein [Populus trichocarpa] gb|EEF05002.1| predicted protein [Populus trichocarpa]	-	AT3G27530	-	-
isotig02894	0	0	0	0	1	1	1	No	No	No	-	320	hypothetical protein ARALYDRAFT_484543 [Arabidopsis lyrata subsp. lyrata] gb|EFH53316.1| hypothetical protein ARALYDRAFT_484543 [Arabidopsis lyrata subsp. lyrata]	-	AT3G27530	-	-
isotig02895	13.73	4.7	6.71	6.12	0.0166373	0.121002	0.0754134	Yes	No	No	down-regulated DE genes	276	Symbols: | unknown protein | chr1:25570322-25571562 FORWARD [Arabidopsis thaliana]	-	AT1G68220	-	-
isotig02900	9.11	0.37	1.17	1.99	3.4107e-07	2.86741e-05	0.00502548	Yes	Yes	Yes	down-regulated DE genes	591	PREDICTED: hypothetical protein [Pan troglodytes]	-	AT3G19020	-	-
isotig02904	29.08	19.55	28.03	27.27	0.0399552	0.86072	0.788458	No	No	No	-	487	predicted protein [Populus trichocarpa] gb|EEF07907.1| predicted protein [Populus trichocarpa]	-	AT5G38660	-	-
isotig02905	20.47	24.79	30.37	23.63	0.401612	0.0544377	0.513102	No	No	No	-	419	unknown [Glycine max]	-	AT5G38660	-	-
isotig02908	37.04	44.62	20.8	38.03	0.016284	1.90423e-09	0.771097	No	No	No	-	1702	putative isopropylmalate synthase [Capsicum annuum]	Molecular Function: 2-isopropylmalate synthase activity (GO:0003852), Biological Process: leucine biosynthetic process (GO:0009098)	AT1G74040	-	-
isotig02912	11.55	11.27	9.71	12.58	1	0.546513	0.730575	No	No	No	-	691	50S ribosomal protein L20, putative [Ricinus communis] gb|EEF31655.1| 50S ribosomal protein L20, putative [Ricinus communis]	Molecular Function: structural constituent of ribosome (GO:0003735), Cellular Component: intracellular (GO:0005622), Cellular Component: ribosome (GO:0005840), Biological Process: translation (GO:0006412), Molecular Function: rRNA binding (GO:0019843)	AT1G16740	-	-
isotig02913	37.52	36.72	39.01	40.71	0.865164	0.733371	0.494357	No	No	No	-	872	predicted protein [Populus trichocarpa] gb|EEE81005.1| predicted protein [Populus trichocarpa]	Molecular Function: structural constituent of ribosome (GO:0003735), Cellular Component: intracellular (GO:0005622), Cellular Component: ribosome (GO:0005840), Biological Process: translation (GO:0006412), Molecular Function: rRNA binding (GO:0019843)	AT1G16740	-	-
isotig02918	6.31	4.11	9.96	4.89	0.207328	0.0898907	0.438536	No	No	No	-	790	v-raf-1 murine leukemia viral oncogene homolog 1 [Xenopus (Silurana) tropicalis] emb|CAJ81863.1| v-raf-1 leukemia viral oncogene 1 [Xenopus tropicalis] gb|AAI35312.1| raf1 protein [Xenopus (Silurana) tropicalis]	-	AT2G14160	-	-
isotig02919	366.55	232.69	251.52	328.38	6.48081e-18	7.93101e-13	0.0278394	No	No	No	-	517	sucrose synthase [Coffea arabica]	-	AT5G20830	-	-
isotig02923	3.36	1.46	1.04	3.52	0.0834768	0.0362199	1	No	Yes	No	inconsistently-regulated DE genes	891	hydroxycinnamoyl-CoA shikimate/quinate hydroxycinnamoyl transferase [Coffea arabica]	Molecular Function: transferase activity, transferring acyl groups other than amino-acyl groups (GO:0016747)	AT1G65445	-	-
isotig02925	3.98	0.43	0.46	0.48	0.0124306	0.0141133	0.0157254	Yes	Yes	Yes	down-regulated DE genes	501	NADH dehydrogenase subunit 5 [Setaria digitata]	-	AT2G36810	-	-
isotig02929	88.71	69.5	93	61.59	0.00020916	0.457458	1.68231e-07	No	No	No	-	1239	nuclear transport factor, putative [Ricinus communis] gb|EEF47454.1| nuclear transport factor, putative [Ricinus communis]	Cellular Component: intracellular (GO:0005622), Biological Process: transport (GO:0006810)	AT1G27970	-	-
isotig02930	69.3	54.14	64.86	50.87	0.00141027	0.393319	0.000127481	No	No	No	-	1163	conserved hypothetical protein [Ricinus communis] gb|EEF47453.1| conserved hypothetical protein [Ricinus communis]	-	AT1G27300	-	-
isotig02935	0.58	0.63	1.35	0.7	1	0.599442	1	No	No	No	-	343	Chain A, Crystal Structure Of 12-Oxophytodienoate Reductase 1 From Tomato Complexed With Peg400 pdb|1ICP|B Chain B, Crystal Structure Of 12-Oxophytodienoate Reductase 1 From Tomato Complexed With Peg400 pdb|1ICQ|A Chain A, Crystal Structure Of 12-Oxophytodienoate Reductase 1 From Tomato Complexed With 9r,13r-Opda pdb|1ICQ|B Chain B, Crystal Structure Of 12-Oxophytodienoate Reductase 1 From Tomato…	Molecular Function: FMN binding (GO:0010181), Molecular Function: oxidoreductase activity (GO:0016491)	AT1G09400	-	-
isotig02936	3.3	1.15	1.99	1.99	0.00457006	0.296083	0.16218	Yes	No	No	down-regulated DE genes	1693	unnamed protein product [Vitis vinifera]	Molecular Function: transporter activity (GO:0005215), Biological Process: oligopeptide transport (GO:0006857), Cellular Component: membrane (GO:0016020)	AT1G31810	-	-
isotig02938	1.02	0.95	0.85	0.53	1	0.781734	0.527669	No	No	No	-	1364	proton-dependent oligopeptide transport family protein [Arabidopsis lyrata subsp. lyrata] gb|EFH49868.1| proton-dependent oligopeptide transport family protein [Arabidopsis lyrata subsp. lyrata]	Molecular Function: transporter activity (GO:0005215), Biological Process: oligopeptide transport (GO:0006857), Cellular Component: membrane (GO:0016020)	AT5G13400	-	-
isotig02950	17.21	28.53	28.94	31.61	1.41534e-07	8.38664e-08	2.04423e-10	No	No	No	-	2063	PREDICTED: hypothetical protein [Vitis vinifera] emb|CBI26762.3| unnamed protein product [Vitis vinifera]	Cellular Component: integral to membrane (GO:0016021)	AT2G01970	-	-
isotig02952	30.83	48.75	57.74	64.76	0.00123559	6.01944e-06	4.78372e-08	No	No	Yes	up-regulated DE genes	537	hypothetical protein SORBIDRAFT_01g041650 [Sorghum bicolor] gb|EER95201.1| hypothetical protein SORBIDRAFT_01g041650 [Sorghum bicolor]	-	AT2G01970	-	-
isotig02953	0.95	0.77	0.83	0.58	1	1	0.695933	No	No	No	-	839	unknown [Glycine max]	-	AT4G28610	-	-
isotig02955	10.68	4.58	5.47	1.99	0.00267668	0.0150728	8.07699e-05	Yes	No	Yes	down-regulated DE genes	803	PREDICTED: hypothetical protein [Vitis vinifera]	-	AT2G01060	-	-
isotig02956	38.74	31.73	38.78	38.34	0.045902	1	0.923592	No	No	No	-	1241	PREDICTED: hypothetical protein [Vitis vinifera]	Molecular Function: nucleic acid binding (GO:0003676)	AT1G02840	-	-
isotig02957	62.42	50.6	47.15	53.79	0.0212614	0.00331694	0.109055	No	No	No	-	898	PREDICTED: zinc finger protein 638-like [Danio rerio]	-	AT1G55310	-	-
isotig02958	117.8	74.54	102.94	96.5	1.29176e-06	0.126194	0.0281923	No	No	No	-	508	PREDICTED: LOW QUALITY PROTEIN: splicing factor, arginine/serine-rich 16-like [Callithrix jacchus]	-	AT4G02430	-	-
isotig02959	165.79	161.49	135.02	140.05	0.506569	8.52878e-07	5.70889e-05	No	No	No	-	1664	ADP,ATP carrier protein, putative [Ricinus communis] gb|EEF30484.1| ADP,ATP carrier protein, putative [Ricinus communis]	-	AT5G13490	-	-
isotig02961	182.47	186.43	135.06	156.06	0.571251	6.06359e-13	0.000132494	No	No	No	-	1583	ADP/ATP translocator-like [Solanum tuberosum] gb|ABB86279.1| ADP,ATP carrier protein precursor-like [Solanum tuberosum]	-	AT3G08580	-	-
isotig02963	66.91	225.57	105.99	67.7	2.60542e-78	8.59134e-09	0.927837	Yes	No	No	up-regulated DE genes	799	putative fructokinase 2 [Petunia integrifolia subsp. inflata]	-	AT1G06030	-	-
isotig02965	56.81	189.96	91.17	67.74	5.17561e-39	2.90482e-05	0.155402	Yes	No	No	up-regulated DE genes	467	RecName: Full=Fructokinase-2 gb|AAB51108.1| fructokinase [Solanum lycopersicum] gb|AAB57734.1| fructokinase [Solanum lycopersicum]	-	AT3G59480	-	-
isotig02970	0	0	0	0.53	1	1	0.452363	No	No	No	-	458	Fom-2 protein [Cucumis melo]	-	AT2G17060	-	-
isotig02971	0.82	0	0.96	0.5	0.500824	1	1	No	No	No	-	484	CNL-B15 [Phaseolus vulgaris]	-	AT1G64070	-	-
isotig02972	0	0	0	0.53	1	1	0.452363	No	No	No	-	458	NBS-LRR type putative disease resistance protein CNL-J5 [Phaseolus vulgaris]	-	AT2G17060	-	-
isotig02975	6.23	18.84	9.3	5.39	0.000265107	0.28993	0.838551	Yes	No	No	inconsistently-regulated DE genes	448	hypothetical protein DDB_G0286351 [Dictyostelium discoideum AX4] sp|Q54LR0.1|D1062_DICDI RecName: Full=Developmental gene 1062 protein gb|EAL64200.1| hypothetical protein DDB_G0286351 [Dictyostelium discoideum AX4]	-	AT5G41240	-	-
isotig02976	1427.7	1374.19	2081.1	1484.78	0.0251841	5.17224e-129	0.0230444	No	No	No	-	1025	fusion protein [Eukaryotic vector pSV-ssTMbgyg]	-	AT5G44320	-	-
isotig02977	663.72	699.34	971.04	682.63	0.0046617	6.02952e-108	0.141355	No	No	No	-	1800	red shifted green fluorescent protein [synthetic construct]	Biological Process: bioluminescence (GO:0008218)	AT2G40070	-	-
[truncated: 19,281 more rows]
